# Supplementary material for: Early Archean origin of heterodimeric Photosystem I
Source: Heliyon. 2018 Mar 6;4(3):e00548. doi: 10.1016/j.heliyon.2018.e00548 (PMC5857716; doi:10.1016/j.heliyon.2018.e00548)
Supplement: mmc1 [file mmc1.xlsx]

## Sheet: Sheet1
											Root 3.5 Ga			Root 3.8 Ga			Root 3.5 Ga			Root 3.8 Ga			Root 3.5 Ga			Root 3.8 Ga			Root 3.5 Ga			Root 3.8 Ga			Root 3.5 Ga			Root 3.8 Ga			Root 3.5 Ga			Root 3.5 Ga
											Calibration 9, min 2.45 Ga			Cal 9, min 2.45 Ga			Cal 9, min 3.0 Ga			Cal 9, min 3.0 Ga			No calibration on point 9			No calibration on point 9			No calibration on pt 9 & 7			No calibration on pt 9 & 7			No calibration on nd 9, 8, 7			No calibration on pt 9, 8, 7			All cals (pt 9 min 2.45 Ga)			All cals (pt 9 min 2.45 Ga)
																																									Antenna domain only			Core domain only
										Node label	Divergence time (Ma)	Uncertainty (Ma)
										49	3525.31	48.8544		3814.9	50.0266		3534.46	50.0283		3828.4	50.0926		3512.05	49.7544		3807.26	49.6509		3507.02	49.6182		3802.55	49.6251		3498.23	49.8455		3796.76	49.7173		3530.25	49.2675		3530.97	49.3763
										50	2440.81	154.924		2450.52	235.296		2434.28	249.256		2625.62	201.291		2067.72	228.302		2136.84	298.077		1899.75	301.884		2073.09	307.657		1802.32	417.755		1820.95	417.623		2172.2	236.779		2151.81	262.557
										51	2914.35	109.471		3054.33	165.178		2957.96	135.138		3196.48	138.681		2732.68	119.425		2855.38	168.39		2654.22	176.875		2852.84	178.726		2557.64	265.406		2720.38	235.691		2777.79	136.463		2753.28	140.713
										(A/B split) 52	3411.07	95.3634		3620.85	146.808		3399.99	109.099		3635.4	142.23		3323.74	151.162		3586.83	162.783		3267.16	189.338		3501.19	219.997		3230.25	218.51		3340.12	365.31		3332.3	155.537		3373.37	131.621
										53	3022.52	171.966		3188.94	184.319		3009.62	185.585		3213.07	193.191		2765.29	193.444		2937.48	243.655		2701.59	218.531		2869.05	243.804		1952.47	463.931		2129.38	487.438		2780.62	188.378		2805.23	177.335
										54	2737.41	190.708		2872.81	189.445		2763.31	211.163		2925.97	214.954		2372.6	193.228		2481.11	238.453		2313.7	207.367		2414.25	218.472		1309.64	379.928		1387.43	402.352		2535.51	186.054		2550.24	178.45
										55	2555.74	191.619		2665.65	187.872		2580.76	219.253		2731.28	220.109		2173.5	190.616		2260.29	232.964		2103.51	201.846		2185.12	209.886		1107.21	339.449		1177.05	365.136		2400.85	198.05		2406.53	190.732
										56	2385.98	203.759		2492.61	206.248		2420.01	234.317		2552.7	241.168		2010.57	211.198		2093.59	250.816		1944.27	220.139		2021.07	227.607		1017.44	322.075		1081.78	345.988		2284.35	224.38		2297.61	214.655
										57	1290.8	244.861		1335.05	257.927		1310.95	255.653		1382.13	260.244		1023.17	240.506		1073.43	263.32		992.189	229.429		1029.9	238.943		498.666	195.636		526.939	208.343		972.986	327.426		971.965	329.123
										58	2257.64	231.485		2339.85	229.41		2263.98	261.442		2400.49	262.804		1889.54	197.822		1952.43	240.323		1810.47	210.084		1861.17	226.503		902.905	296.486		956.725	318.704		1991.03	242.975		1997.27	219.304
										59	2160.75	245.068		2239.06	244.519		2166.01	275.383		2298.87	285.003		1802.87	204.624		1861.91	248.344		1718.98	219.275		1757.66	241.185		838.589	284.781		887.94	307.43		1845.74	255.966		1853.35	228.036
										60	1782.37	237.973		1840.09	248.751		1785.01	271.394		1891.63	280.823		1478.55	208.465		1524.04	248.438		1406.66	224.713		1427.9	253.32		645.845	246.327		683.602	268.509		1752.43	255.15		1761.2	228.383
										61	425.502	153.134		428.642	155.347		420.414	157.026		448.336	165.439		327.929	118.556		339.177	130.568		314.337	115.917		312.609	120.58		120.707	71.4256		128.379	77.1702		547.473	207.832		551.245	207.157
										62	1704.63	277.157		1757.84	290.468		1695.28	312.42		1798.92	317.05		1410.15	227.689		1444.64	260.619		1331.14	237.493		1352.23	260.894		619.189	237.442		655.077	257.703		1624.93	271.851		1631.42	245.88
										63	1045.27	260.094		1078.34	273.377		1037.45	281.938		1093.48	286.903		842.408	201.566		865.992	224.446		804.701	206.019		815.177	221.433		374.628	162.41		395.666	175.089		888.366	248.708		886.697	236.657
										64	570.86	179.982		592.688	182.861		561.987	190.066		588.401	189.196		462.285	157.437		473.65	167.685		439.43	155.274		443.362	160.658		205.477	103.03		215.633	107.842		525.963	211.405		523.877	203.564
										65	234.607	105.393		240.303	105.935		227.124	106.798		237.651	108.287		185.241	89.3265		189.89	94.3143		176.194	88.7392		176.374	89.9315		79.7563	48.1247		82.6689	50.1573		306.406	163.713		304.603	160.791
										66	82.9989	52.6226		85.1046	52.7326		79.9399	51.8177		82.8009	52.2514		65.5589	42.2785		67.0667	43.9778		62.7639	41.5744		62.7712	41.809		28.3529	20.7523		29.5091	21.7625		160.699	115.471		160.496	114.385
										67	2312.84	173.305		2383.27	167.395		2347.71	210.364		2467.27	215.393		1891.7	170.761		1950.34	201.262		1836.9	171.77		1891.16	177.131		690.326	291.476		738.346	315.398		2296.42	171.603		2308.4	165.732
										68	1853.72	183.417		1893.46	187.855		1874.19	200.591		1954.8	217.725		1593.58	145.696		1626.03	161.819		1564.69	132.168		1598.16	133.384		491.101	236.728		527.409	256.935		1735.32	172.059		1738.54	171.437
										69	2621.19	241.713		2761.99	256.623		2638.42	211.124		2809.06	233.598		2601.6	218.089		2772.29	242.329		2462.51	246.294		2583.27	287.584		2491.51	328.097		2519.8	332.903		2533.52	234.605		2525.33	239.033
										70	2045.16	179.138		2095.51	178.388		2055.59	167.429		2129.48	182.52		2020.21	156.867		2085.68	177.076		1795.49	178.351		1826.85	190.884		1733.24	206.528		1741.36	196.897		2054.26	191.305		2043.85	193.314
										71	1843.54	156.295		1880.41	151.957		1848.89	144.864		1908.87	152.869		1828.08	136.61		1875.88	151.971		1605.2	159.799		1629.34	169.42		1539	179.345		1551.39	170.206		1914.7	177.751		1908.78	177.768
										72	1549.97	124.541		1568.65	117.347		1558.23	114.229		1585.96	114.194		1546.88	113.892		1578.68	124.566		1321.7	141.131		1334.38	149.098		1264.27	147.917		1272.26	143.498		1663.61	140.288		1660.02	139.072
										73	1388.18	122.006		1404.1	115.087		1397.22	114.115		1421.82	115.736		1388.55	114.776		1415.54	121.133		1191.86	133.055		1205.16	137.765		1142.09	137.135		1145.65	131.513		1558.62	154.385		1556.44	151.473
										74	666.525	77.2236		668.009	77.0739		668.104	74.8696		670.595	77.8765		666.15	76.6615		669.93	78.5637		618.845	61.1106		620.118	61.3324		602.737	59.8737		604.316	57.3404		666.9	80.8304		666.18	79.6874
										75	1315.93	141.568		1327.94	137.312		1326.49	134.471		1347.13	138.135		1313.69	135.372		1334.59	145.662		1164.83	131.871		1175.47	140.379		1121.96	141.389		1128.5	136.944		1309.2	207.672		1305.92	217.651
										76	873.961	117.578		875.865	115.096		880.622	114.148		890.662	117.184		872.871	113.726		883.274	118.179		805.705	101.585		811.486	106.98		781.047	100.135		786.923	99.8565		878.085	166.498		879.848	176.948
										77	588.711	72.1192		592.866	72.1557		592.821	72.5335		597.297	73.8109		589.495	70.0951		594.557	73.7116		563.454	63.6359		565.907	64.8335		551.393	61.24		554.807	60.1634		674.898	119.506		676.324	122.648
										78	328.382	17.1928		328.456	17.0856		328.345	17.11		329.183	17.1575		328.186	17.1196		328.624	17.2346		327.138	16.8237		327.318	16.8073		326.932	16.6796		327.075	16.7697		330.748	17.7081		330.698	17.7206
										79	208.846	30.8188		207.501	31.043		208.72	30.8896		207.026	31.3844		207.774	30.8275		206.768	31.225		207.913	30.9677		206.266	31.1665		206.934	30.9363		205.819	31.2056		202.545	34.7291		202.621	34.4612
										80	124.975	3.91452		125.317	3.74405		125.065	3.86476		125.278	3.71019		125.169	3.77211		125.387	3.63828		125.01	3.86409		125.238	3.78371		124.994	3.89214		125.126	3.77985		124.038	4.55508		124.056	4.49699
										81	55.303	7.34201		55.5186	7.22913		55.668	7.35378		55.5298	7.18282		55.8025	7.26254		55.7865	7.17097		56.3451	7.3524		56.3575	7.16982		56.5465	7.40999		56.7658	7.30534		79.0805	13.2384		79.8458	13.3876
										82	36.4154	6.76568		36.6843	6.62616		36.7496	6.70694		36.4889	6.65577		36.6695	6.66159		36.4428	6.47861		37.1659	6.68506		37.2128	6.54849		37.4661	6.77429		37.4683	6.62625		52.3832	12.7108		53.0051	12.9801
										83	2483.56	122.6		2554.09	153.933		2624.35	143.9		2752.39	144.539		2232.89	155.767		2378.13	213.987		2148.3	182.882		2298.36	180.953		2054.15	229.134		2197.76	202.785		2412.84	125.182		2400.8	125.865
										84	2105.86	152.43		2147.59	180.945		2231.95	190.133		2332.74	191.527		1956.02	143.204		2052.29	185.045		1861.43	170.736		1956.2	181.203		1703.42	211.971		1826.23	201.892		2034.44	151.384		2018.02	150.651
										85	1820.8	147.296		1849.3	165.503		1891.11	175.557		1946.37	205.634		1762.46	130.236		1814.84	162.185		1631.36	165.281		1688.86	185.349		1504.26	186.551		1587.76	186.717		1782.26	160.225		1765.44	150.937
										86	912.011	97.5585		916.503	95.8869		928.332	104.214		937.076	106.492		899.746	95.7282		915.57	99.53		853.265	95.0981		867.287	104.158		807.037	97.0546		833.072	94.6545		900.764	107.728		894.114	105.186
										87	769.849	92.8467		771.003	89.1407		779.546	97.6968		784.999	96.2332		762.583	92.2035		775.667	92.8904		728.295	86.9797		736.147	93.6215		692.888	86.2988		713.136	83.9745		775.698	89.068		767.276	86.2345
										88	669.091	76.1567		672.007	75.1499		674.392	79.7846		678.93	78.8294		666.555	78.8172		675.077	77.1238		641.445	74.4445		646.101	78.2355		614.359	74.3025		629.434	71.2024		751.685	85.019		743.375	81.8531
										89	608.883	67.6248		612.965	67.2532		612.774	70.0358		618.009	69.7511		607.886	70.9724		614.709	69.5508		585.943	66.9021		589.699	69.495		563.098	67.643		576.404	65.0234		687.431	78.1438		681.421	74.3299
										90	429.319	48.2843		430.898	48.3243		431.425	49.2788		433.464	49.2351		428.001	50.4183		431.026	49.0481		415.659	50.9338		415.944	52.1254		402.479	53.3784		409.23	51.1311		483.268	46.6331		481.191	45.0837
										91	342.15	17.4342		341.815	17.7339		342.116	17.6272		341.882	17.6591		342.019	17.7304		342.092	17.4825		341.676	17.6419		341.958	17.6674		342.19	17.6486		342.022	17.6192		336.172	18.2721		335.586	18.2449
										92	228.865	18.5281		229.25	18.3282		228.738	18.5241		229.645	18.1533		229.012	18.3674		229.367	18.1965		229.361	18.3532		229.552	18.0457		228.744	18.5357		229.182	18.2085		218.767	25.401		218.686	25.5865
										93	97.8594	12.1025		98.1299	12.3007		97.6844	12.148		97.7289	12.1217		97.8799	12.1706		97.6922	12.1259		98.0721	12.246		97.6625	12.1593		98.107	12.2028		97.9154	12.2		97.1879	12.488		97.0635	12.418
										94	658.44	114.166		656.294	110.55		665.534	121.482		660.982	122.912		654.894	115.237		661.383	114.623		626.663	106.617		626.709	113.719		597.96	100.584		607.03	101.497		440.734	175.69		439.426	174.101
										95	595.763	386.877		627.328	438.871		676.541	478.398		605.636	415.634		430.143	314.896		542.107	418.399		419.458	324.625		461.293	352.247		443.712	330.025		470.965	329.827		479.328	337.749		465.663	316.39
										96	1533.26	526.552		1472.02	595.531		1645.71	551.65		1719.59	557.02		1166.26	525.756		1260.58	548.424		1057.3	494.325		1173.86	504.299		939.146	494.851		907.464	479.999		1184.49	555.938		1204.76	563.134
