# Supplementary material for: Early Archean origin of heterodimeric Photosystem I
Source: Heliyon. 2018 Mar 6;4(3):e00548. doi: 10.1016/j.heliyon.2018.e00548 (PMC5857716; doi:10.1016/j.heliyon.2018.e00548)
Supplement: mmc3 [file mmc3.txt]

>006_Nostoc_sp._Peltigera_membr
------------------------------------------------------------
------------------------------------------------------------
---------------------MATK------FPKFSQDLAQDP-TTRRIWYAIATGNDFE
THDGMTEENLYQKIFATHFGHLAIIFLWASSLLFHVAWQGNFEQWIK-------------
---------DPIHIRPIAHAIWDP--HFGKPAIEAF-TQA-GASNPVNITYSGLYHWWYT
IGMRNNGELYNGSVFLLLFAAVLLFAGWLHLQPKYR----PSLAWFKSAEHRLNHHLAGL
FGVSSLAWAG---HLIHVAVP---------------------------------------
--------------ESRG--QHVGW-DNFLSTPP-----HPAGLTP-----FFTGNWGVY
AQNPDTPGHIFSTSQGAGTAILTFLGGFHPQTEALWLTDMAHHHLAIAVIFIVAGHQYRT
-NFGIGHSIKEMLNSKSGLVPGTKS-------EGQFNLPHQGLYDTYNNSLHFQLGIHLA
ALGTITS-------------------------------------------------LVAQ
HMYAMPPYAFIAKDYTT-QAALYTH------HQYIAGFLILGAFAHGAIFWVRDYDPEQN
KGNVLER-------VLKHKEAIISHLSWVSLFLGFHTLSLYVHNDVVVAFGTPEK-----
QILIEPVFAQFVQAAHGKVLYGLDTLLSNPDSIANTAWPN--------------------
--------------------------------------------YANVWLPGWLDAINAG
--TNSLFLTIGPGDFLVHHAIALGLHTTTLILVKGALDARGSKLMPD---KKDFGYAFPC
DGPGRGGTCDISGWD-SFYLATFWMLNTLGWVTFYWHWKHLGIWQG--------------
------------NVAQFNENSTYLMGWFRDYLWANSAQLINGYNPYG-VNNLSVWAWMFL
FGHLVWATGFMFLISWRGYWQELIETLVWAHERTPLANLVRW--KDKPVALSIVQGRVVG
LAHFTVGYVVTYAAFLIASTAGKFG-----------------------------------
------------------------------------------------------------
------------------------------------------------------------
-
>007_Phormidium_ambiguum_IAM_M-
------------------------------------------------------------
------------------------------------------------------------
---------------------MATK------FPKFSQDLAQDP-TTRRIWYGIATAHDFE
SHDGMTEENLYQKIFASHFGHIAIIFLWTSGNLFHVAWQGNFEQWIK-------------
---------DPLNIRPIAHAIWDP--QFGKPAVEAF-TQA-GANYPVNITYSGLYHWWYT
IGMRSNNDLYQGALFLLVLAAVFLFAGWLHLQPKFR----PSLSWFKSAEPRLNHHLAGL
FGVSSLAWAG---HLIHVAIP---------------------------------------
--------------ESRG--QHVGW-DNFLSTMP-----HPAGLLP-----FFTGNWGVY
AENPDTAQQVFGTAQGSGTAILTFLGGFHPQTQSLWLTDMAHHHLAIAVIFIIAGHMYRT
-NFGIGHSIKEMLNSK-AG-L-FGG-----KSEGQFNLPHQGLYDTMNNSLHFQLAFALA
ALGVITS-------------------------------------------------LVAQ
HMYALPPYVFIGQDYTT-QAALYTH------HQYIAGFLMVGAFAHGAIFWVRDYDPEQN
KGNVLDR-------VLQHKEAIISHLSWVSLFLGFHTLGLYVHNDVVVAFGTPEK-----
QILIEPVFAQFIQAAHGKLIYGMDTLLSNPDSIATTAWPN--------------------
--------------------------------------------HGNVWLPGWLDAINSG
--TNSLFLTIGPGDFLVHHAIALGLHTTTLILVKGALDARGSKLMPD---KKDFGYAFPC
DGPGRGGTCDISAWD-SFYLAMFWMLNTIGWVTFYWHWKHLGIWQG--------------
------------NVAQFNESSTYLMGWLRDYLWLNSAQLINGYNPYG-MNNLSVWAWMFL
FGHLVWATGFMFLISWRGYWQELIETLVWAHERTPLANLVRW--KDKPVAMSIVQGRLVG
LAHFTVGYILTYAAFLIASTAGKFG-----------------------------------
------------------------------------------------------------
------------------------------------------------------------
-
>008_Chrysosporum_ovalisporum
------------------------------------------------------------
------------------------------------------------------------
---------------------MATK------FPKFSQDLAQDP-TTRRIWYAIATGNDFE
SHDGMTEENLYQKIFATHFGHLAIIFLWASSLLFHVAWQGNFEQWIK-------------
---------DPLHVRPIAHAIWDP--HFGEPAIEAF-TQG-GASNPVNIAYSGVYHWWYT
IGMRTNSELYTGSVFLLLLAALFLFAGWLHLQPKFR----PSLSWFKSAEPRLNHHLSGL
FGVSSLAWAG---HLIHVAIP---------------------------------------
--------------ESRG--QHVGW-DNFLTTLP-----HPAGLTP-----FFTGNWGVY
AQNPDTASHIFGTSEGSGTAILTFLGGFHPQTESLWLTDMAHHHLAIAVIFIIAGHMYRT
-NFGIGHSIKEMLNSK-SGLI-PGS-----KSEGQFNLPHQGLYDTINNSLHFQLSLALA
ALGTITS-------------------------------------------------LVAQ
HMYSLPPYAFIAKDYTT-QAALYTH------HQYIAGFLMVGAFAHAAIFWVRDYDPEQN
KGNVLDR-------ILQHKEAIISHLSWVSLFLGFHTLGLYVHNDVVVAFGTPEK-----
QILIEPVFAQFIQAAHGKVLYGLDTLLSNPDSIAYTAYPN--------------------
--------------------------------------------YSNVWLGGWLDAINSG
--TNSLFLTIGPGDFLVHHAFALAIHTTTLVLVKGALDARGSKLMPD---KKDFGYAFPC
DGPGRGGTCDISAWD-SFYLAMFWMLNTIGWVTFYWHWKHLGIWQG--------------
------------NVAQFNENSTYLMGWFRDYLWANSAQLINGYNPYG-VNNLSVWAWMFL
FGHLVWATGFMFLISWRGYWQELIETLVWAHERTPLANLVRW--KDKPVALSIVQARLVG
LAHFTVGYVLTYAAFLIASTAGKFG-----------------------------------
------------------------------------------------------------
------------------------------------------------------------
-
>009_Nodularia_spumigena_CCY941
------------------------------------------------------------
------------------------------------------------------------
---------------------MATK------FPKFSQDLAQDP-TTRRIWYAIATGNDFE
SHDGMTEENLYQKIFATHFGHLAIIFLWASSLLFHVAWQGNFEQWIK-------------
---------DPLHIRPIAHAIWDP--HFGEPAIEAF-TQG-GASNPVNIAYSGVYHWWYT
IGMRTNSELYTGSVFLLLLSALFLFAGWLHLQPKFR----PSLSWFKSAEPRLNHHLSAL
FGVSSLAWAG---HLIHVAIP---------------------------------------
--------------ESRG--QHVGW-DNFLTTLP-----HPAGLTP-----FFTGNWGVY
AANPDTAGHIFSTSEGSGTAILTFLGGFHPQTESLWLTDMAHHHLAIAVIFIIAGHMYRT
-NFGIGHSIKEMLNSK-SGLI-PGS-----KSEGQFNLPHQGLYDTINNSLHFQLSLALA
ALGTATS-------------------------------------------------LVAQ
HMYALPPYAFIAKDYTT-QAALYTH------HQYIAGFLMVGAFAHAAIFWVRDYDPEQN
KGNVLDR-------ILQHKEAIISHLSWVSLFLGFHTLGLYVHNDVVVAFGTPEK-----
QILIEPVFAQFIQAAHGKVLYGLDTLLSNPDSIAYTAYPN--------------------
--------------------------------------------YGNVWLGGWLDAINSG
--TNSLFLTIGPGDFLVHHAFALAIHTTTLVLVKGALDARGSKLMPD---KKDFGYAFPC
DGPGRGGTCDISAWD-SFYLAMFWMLNTIGWVTFYWHWKHLGIWQG--------------
------------NVAQFNENSTYLMGWFRDYLWANSAQLINGYNPYG-VNNLSVWAWMFL
FGHLVWATGFMFLISWRGYWQELIETLVWAHERTPLANLVRW--KDKPVALSIVQARLVG
LAHFTVGYVVTYAAFLIASTAGKFG-----------------------------------
------------------------------------------------------------
------------------------------------------------------------
-
>010_Nodularia_sp._NIES-3585
------------------------------------------------------------
------------------------------------------------------------
---------------------MATK------FPKFSQDLAQDP-TTRRIWYAIATGNDFE
SHDGMTEENLYQKIFATHFGHLAIIFLWASSLLFHVAWQGNFEQWIK-------------
---------DPLHVRPIAHAIWDP--HFGQPAIEAF-TQG-GASNPVNIAYSGVYHWWYT
IGMRTNSELYTGSVFLLLLSALFLFAGWLHLQPKFR----PSLSWFKSAEPRLNHHLSAL
FGVSSLAWAG---HLIHVAIP---------------------------------------
--------------ESRG--QHVGW-DNFLTTLP-----HPAGLTP-----FFTGNWGVY
AANPDTAGHIFSTSEGSGTAILTFLGGFHPQTESLWLTDMAHHHLAIAVIFIIAGHMYRT
-NFGIGHSIKEMLNSK-SGLV-PGS-----KSEGQFNLPHQGLYDTINNSLHFQLSLALA
ALGTITS-------------------------------------------------LVAQ
HMYALPPYAFIAKDYTT-QAALYTH------HQYIAGFLMVGAFAHAAIFWVRDYDPEQN
KGNVLDR-------ILQHKEAIISHLSWVSLFLGFHTLGLYVHNDVVVAFGTPEK-----
QILIEPVFAQFIQAAHGKVLYGLDTLLSNPDSIAYTAYPN--------------------
--------------------------------------------YGNVWLGGWLDAINSG
--TNSLFLTIGPGDFLVHHAFALAIHTTTLVLVKGALDARGSKLMPD---KKDFGYAFPC
DGPGRGGTCDISAWD-SFYLAMFWMLNTIGWVTFYWHWKHLGIWQG--------------
------------NVAQFNENSTYLMGWFRDYLWANSAQLINGYNPYG-VNNLSVWAWMFL
FGHLVWATGFMFLISWRGYWQELIETLVWAHERTPLANLVRW--KDKPVALSIVQARLVG
LAHFTVGYVVTYAAFLIASTAGKFG-----------------------------------
------------------------------------------------------------
------------------------------------------------------------
-
>011_Calothrix_elsteri_CCALA_95
------------------------------------------------------------
------------------------------------------------------------
---------------------MATK------FPKFSQDLAQDP-TTRRIWYAMAMGNDFE
SHDGMTEENLYQKIFATHFGHLAIIFLWASSLLFHVAWQGNFEQWIT-------------
---------DPLHIRPIAHAIWDP--HFGKPAIEAF-TQA-GASNPVNIAYSGVYHWWYT
IGMRTNNDLYTGSIGLLLFSAVLLFAGWLHLQPKFR----PSLSWFKSAESRLNHHLSAL
FGVSSLAWTG---HLVHVAIP---------------------------------------
--------------ESRG--QHVGW-DNFLTTLP-----HPEGLTP-----FFTGNWGVY
AQNPDTAGQIFGTSTGSGTAILTFLGGFHPQTESLWLTDMAHHHLAIAVLFIVAGHMYRT
-NFGIGHSIKEMLNSK-AGLI-PGS-----KSEGPFNLPHQGLYDTINNSLHFQLSLALA
ALGTITS-------------------------------------------------LVAQ
HMYALPPYAFIAKDYTT-QAALYTH------HQYIAGFLMVGAFAHAAIFWVRDYDPEQN
KGNVLDR-------VLKHKEAIISHLSWVSLFLGFHTLSLYVHNDVVVAFGTPEK-----
QILIEPVFAQFIQAAHGKVLYGLDTLLSNPDSIAYTAYPN--------------------
--------------------------------------------AGNVWLGGWLDAINSG
--TNSLFLTIGPGDFLVHHAFALAIHTTTLILVKGALDARGSKLMPD---KKDFGYAFPC
DGPGRGGTCDISGWD-SFYLSMFWMLNTIGWVTFYWHWKHLGIWQG--------------
------------NVAQFNENSTYLMGWFRDYLWANSAQLINGYNPYG-MNNLSVWAWMFL
FGHLVWATGFMFLISWRGYWQELIETLVWAHERTPLANLVRW--KDKPVALSIVQGRLIG
LAHFTVGYILTYGAFLIASTAGKFG-----------------------------------
------------------------------------------------------------
------------------------------------------------------------
-
>012_Cylindrospermopsis_racibor
------------------------------------------------------------
------------------------------------------------------------
---------------------MATK------FPKFSQDLAQDP-TTRRIWYAIATGNDFE
SHDGMTEENLYQKIFATHFGHLAIIFLWASSLLFHVAWQGNFEQWIK-------------
---------DPLNVRPIAHAIWDP--HFGAPAVDAF-TQA-GASNPVNIAYSGVYHWWYT
IGMRTNQELYTGSLGLLLLAALFLFAGWLHLQPKFR----PSLSWFKSAEPRLNHHLAGL
FGVSSLAWTG---HLVHVAIP---------------------------------------
--------------ESRG--IHVGW-DNFLSVAP-----HPAGLTP-----FFTGNWGVY
AQNPDTAGQIFGTSTGAGTAILTFLGGFHPQTESLWLTDIAHHHLAIAVLFIIAGHMYRT
-NFGIGHSIKEMLNSK-SGLV-PGS-----KSEGQFNLPHQGLYDTINNSLHFQLSLALA
ALGTITS-------------------------------------------------LVAQ
HMYSLPSYAFIAKDYTT-QAALYTH------HQYIAGFLMVGAFAHAAIFWVRDYDPEQN
KGNVLDR-------ILQHKEAIISHLSWVSLFLGFHTLGLYVHNDVVVAFGTPEK-----
QILIEPVFAQFIQAAHGKVLYGLNVLLSNTDSIAYTAYPN--------------------
--------------------------------------------AGNVWLPGWLDAINSG
--TNSLFLTIGPGDFLVHHAFALAIHTTTLVLVKGALDARGSKLMPD---KKDFGYAFPC
DGPGRGGTCDISAWD-AFYLAMFWMLNTIGWVTFYWHWKHLGIWQG--------------
------------NVAQFNENSTYLMGWFRDYLWANSAQLINGYNAYG-MNNLSVWAWMFL
FGHLVWATGFMFLISWRGYWQELIETLVWAHERTPLANLVRW--KDKPVALSIVQARVVG
LAHFTVGYILTYAAFLIASTAGKFG-----------------------------------
------------------------------------------------------------
------------------------------------------------------------
-
>013_Aphanizomenon_flos-aquae
------------------------------------------------------------
------------------------------------------------------------
---------------------MATK------FPKFSQDLAQDP-TTRRIWYAIATGNDFE
SHDGMTEENLYQKIFATHFGHLAIIFLWASSLLFHVAWQGNFEQWIK-------------
---------DPLHVRPIAHAIWDP--HFGEAAIEAF-TQA-GASNPVNIAYSGVYHWWYT
IGMRTNSELYTGSVGLLLLSALFLFAGWLHLQPKFR----PSLSWFKSAEPRLNHHLAGL
FGVSSLAWAG---HLVHVAIP---------------------------------------
--------------ESRG--IHVGW-DNFLTVAP-----HPEGLTP-----FFTGNWGVY
AQNPDTAGQLFGTSTGAGTAILTFLGGFHPQTESLWLTDMAHHHLAIAVLFIIAGHMYRT
-NFGIGHSIKEMLNSK-SGLV-PGS-----KSEGQFNLPHQGLYDTINNSLHFQLSLALA
SLGTICS-------------------------------------------------LVAQ
HMYALPPYAFIAKDYTT-QAALYTH------HQYIAGFLMVGAFAHAAIFWVRDYDPEQN
KGNVLDR-------MLQHKEAIISHLSWVSLFLGFHTLGLYVHNDVVVAFGTPEK-----
QILIEPVFAQFIQAAQGKALYGLNVLLSNPDSIAYTAYPN--------------------
--------------------------------------------AGNVWLSGWLDAINSG
--TNSLFLTIGPGDFLVHHAFALAIHTTTLVLVKGALDARGSKLMPD---KKDFGYAFPC
DGPGRGGTCDISAWD-SFYLSMFWMLNTIGWVTFYWHWKHLGIWQG--------------
------------NVAQFNENSTYLMGWFRDYLWANSAQLINGYNPYG-MNNLSVWAWMFL
FGHLVWATGFMFLISWRGYWQELIETLVWAHERTPLANLVRW--KDKPVALSIVQARVVG
LAHFTVGYIVTYAAFLIASTAGKFG-----------------------------------
------------------------------------------------------------
------------------------------------------------------------
-
>014_Aphanizomenon_flos-aquae_2
------------------------------------------------------------
------------------------------------------------------------
---------------------MATK------FPKFSQDLAQDP-TTRRIWYAIATGNDFE
SHDGMTEENLYQKIFATHFGHLAIIFLWASSLLFHVAWQGNFEQWIK-------------
---------DPLHVRPIAHAIWDP--HFGEAAIDAF-TQA-GASNPVNIAYSGVYHWWYT
IGMRTNSELYTGSVGLLLLSALFLFAGWLHLQPKFR----PSLSWFKSAEPRLNHHLAGL
FGVSSLAWAG---HLVHVAIP---------------------------------------
--------------ESRG--IHVGW-DNFLTVAP-----HPEGLTP-----FFTGNWGVY
AQNPDTAGQLFGTSTGAGTAILTFLGGFHPQTESLWLTDMAHHHLAIAVLFIIAGHMYRT
-NFGIGHSIKEMLNSK-SGLV-PGS-----KSEGQFNLPHQGLYDTINNSLHFQLSLALA
SLGTICS-------------------------------------------------LVAQ
HMYALPPYAFIAKDYTT-QAALYTH------HQYIAGFLMVGAFAHAAIFWVRDYDPEQN
KGNVLDR-------MLQHKEAIISHLSWVSLFLGFHTLGLYVHNDVVVAFGTPEK-----
QILIEPVFAQFIQAAQGKALYGLNVLLSNPDSIAYTAYPN--------------------
--------------------------------------------AGNVWLSGWLDAINSG
--TNSLFLTIGPGDFLVHHAFALAIHTTTLVLVKGALDARGSKLMPD---KKDFGYAFPC
DGPGRGGTCDISAWD-SFYLSMFWMLNTIGWVTFYWHWKHLGIWQG--------------
------------NVAQFNENSTYLMGWFRDYLWANSAQLINGYNPYG-MNNLSVWAWMFL
FGHLVWATGFMFLISWRGYWQELIETLVWAHERTPLANLVRW--KDKPVALSIVQARVVG
LAHFTVGYIVTYAAFLIASTAGKFG-----------------------------------
------------------------------------------------------------
------------------------------------------------------------
-
>015_Anabaena_cylindrica_PCC_71
------------------------------------------------------------
------------------------------------------------------------
---------------------MATK------FPKFSQDLAQDP-TTRRIWYAIATGNDFE
SHDGMTEENLYQKIFATHFGHLAIIFLWASSLLFHVAWQGNFEQWIK-------------
---------DPLHVRPIAHAIWDP--HFGQPAVEAF-TQG-GASNPVNIAYSGVYHWWYT
IGMRTNTELYTGSLGLLLLAAVFLFAGWLHLQPKFR----PSLSWFKSAEPRLNHHLAGL
FGVSSLAWTG---HLVHVAIP---------------------------------------
--------------ESRG--IHVGW-DNFLTAAP-----HPAGLTP-----FFTGNWGVY
AQNPDTAGHLFGTSTGAGTAILTFLGGFHPQTESLWLTDMAHHHLAIAVIFIIAGHMYRT
-NFGIGHSIKEMLNSK-SGLV-PGS-----KSEGQFNLPHQGLYDTINNSLHFQLSLALA
ALGTITS-------------------------------------------------LVAQ
HMYALPPYAFIAKDYTT-QAALYTH------HQYIAGFLMVGAFAHAAIFWVRDYDPEQN
KGNVLDR-------ILQHKEAIISHLSWVSLFLGFHTLGLYVHNDVVVAFGTPEK-----
QILIEPVFAQFIQAAHGKVLYGLDTLLSNPDSIAYTAYPN--------------------
--------------------------------------------YGNVWLSGWLDAINSG
--TNSLFLTIGPGDFLVHHAFALAIHTTTLVLVKGALDARGSKLMPD---KKDFGYAFPC
DGPGRGGTCDISAWD-SFYLAMFWMLNTIGWVTFYWHWKHLGIWQG--------------
------------NVAQFNENSTYLMGWFRDYLWANSAQLINGYNAYG-MNNLSVWAWMFL
FGHLVWATGFMFLISWRGYWQELIETLVWAHERTPLANLVRW--KDKPVALSIVQARVVG
LAHFTVGYIVTYAAFLIASTAGKFG-----------------------------------
------------------------------------------------------------
------------------------------------------------------------
-
>016_Cylindrospermum_stagnale_P
------------------------------------------------------------
------------------------------------------------------------
---------------------MATK------FPKFSQDLAQDP-TTRRIWYAIATGNDFE
SHDGMTEENLYQKIFATHFGHLAIIFLWASSLLFHVAWQGNFEQWIK-------------
---------DPLHIRPIAHAIWDP--HFGKPAIEAF-TQA-GASNPVNIAYSGVYHWWYT
IGMRTNTELYTGSLGLLLLAAVFLFAGWLHLQPKFR----PSLSWFKSAEPRLNHHLAGL
FGVSSLAWTG---HLVHVAIP---------------------------------------
--------------ESRG--QHVGW-DNFLTTLP-----HPAGLTP-----FFTGNWGVY
AANPDTAGHVYSTSQGAGTAILTFLGGFHPQTESLWLTDIAHHHLAIAVIFIIAGHMYRT
-NFGIGHSIKEMLNSK-SGLV-PGS-----KSEGQFNLPHQGLYDTINNSLHFQLSLALA
ALGTITS-------------------------------------------------LVAQ
HMYALPPYAFIAKDYTT-QAALYTH------HQYIAGFLMVGAFAHAAIFWVRDYDPEQN
KGNVLDR-------VLKHKEAIISHLSWVSLFLGFHTLGLYVHNDVVVAFGTPEK-----
QILIEPVFAQFIQAAHGKVLYGLDTLLSNPDSIAYTAYPN--------------------
--------------------------------------------YGNVWLGGWLEAINSG
--TNSLFLTIGPGDFLVHHAFALAIHTTTLVLVKGALDARGSKLMPD---KKDFGYAFPC
DGPGRGGTCDISAWD-SFYLSMFWMLNTIGWVTFYWHWKHLGIWQG--------------
------------NVAQFNENSTYLMGWFRDYLWANSAQLINGYNPYG-VNNLSVWAWMFL
FGHLVWATGFMFLISWRGYWQELIETLVWAHERTPLANLVRW--KDKPVALSIVQARVVG
LAHFTVGYIVTYAAFLIASTAGKFG-----------------------------------
------------------------------------------------------------
------------------------------------------------------------
-
>017_Dolichospermum_compactum_N
------------------------------------------------------------
------------------------------------------------------------
---------------------MATK------FPKFSQDLAQDP-TTRRIWYAIATGNDFE
SHDGMTEENLYQKIFATHFGHLAIIFLWASSLLFHVAWQGNFEQWIK-------------
---------DPLHVRPIAHAIWDP--HFGEAAVEAF-TQA-GASNPVNIAYSGVYHWWYT
IGMRTNSELYTGSVGLLLLAALFLFAGWLHLQPKFR----PSLSWFKSAEPRLNHHLAGL
FGVSSLAWAG---HLVHVAIP---------------------------------------
--------------ESRG--IHVGW-DNFLTVAP-----HPEGLTP-----FFTGNWGVY
AQNPDTAGQLFGTSTGAGTAILTFLGGFHPQTESLWLTDMAHHHLAIAVLFIIAGHMYRT
-NFGIGHSIKEMLNSK-SGLI-PGS-----KSEGQFNLPHQGLYDTINNSLHFQLSLALA
SLGTICS-------------------------------------------------LVAQ
HMYALPPYAFIAKDYTT-QAALYTH------HQYIAGFLMVGAFAHAAIFWVRDYDPEQN
KGNVLDR-------MLQHKEAIISHLSWVSLFLGFHTLGLYVHNDVVVAFGTPEK-----
QILIEPVFAQFIQAAQGKALYGLNVLLSNPDSIAYTAYPN--------------------
--------------------------------------------AGNVWLSGWLDAINSG
--TNSLFLTIGPGDFLVHHAFALAIHTTTLVLVKGALDARGSKLMPD---KKDFGYAFPC
DGPGRGGTCDISAWD-SFYLSMFWMLNTIGWVTFYWHWKHLGIWQG--------------
------------NVAQFNENSTYLMGWFRDYLWANSAQLINGYNPYG-MNNLSVWAWMFL
FGHLIWATGFMFLISWRGYWQELIETLVWAHERTPLANLVRW--KDKPVALSIVQARVVG
LAHFTVGYIVTYAAFLIASTAGKFG-----------------------------------
------------------------------------------------------------
------------------------------------------------------------
-
>018_Anabaena_sp._AL93
------------------------------------------------------------
------------------------------------------------------------
---------------------MATK------FPKFSQDLAQDP-TTRRIWYAIATGNDFE
SHDGMTEENLYQKIFATHFGHLAIIFLWASSLLFHVAWQGNFEQWIK-------------
---------DPLHVRPIAHAIWDP--HFGEAAIDAF-TQA-GASNPVNIAYSGVYHWWYT
IGMRTNSELYTGSVGLLLLSALFLFAGWLHLQPKFR----PSLSWFKSAEPRLNHHLAGL
FGVSSLAWAG---HLVHVAIP---------------------------------------
--------------ESRG--IHVGW-DNFLTVAP-----HPEGLTP-----FFTGNWGVY
AQNPDTAGQLFGTSTGAGTAILTFLGGFHPQTESLWLTDMAHHHLAIAVLFIIAGHMYRT
-NFGIGHSIKEMLNSK-SGLV-PGS-----KSEGQFNLPHQGLYDTINNSLHFQLSLALA
SLGTICS-------------------------------------------------LVAQ
HMYALPPYAFIAKDYTT-QAALYTH------HQYIAGFLMVGAFAHAAIFWVRDYDPEQN
KGNVLDR-------MLQHKEAIISHLSWVSLFLGFHTLGLYVHNDVVVAFGTPEK-----
QILIEPVFAQFIQAAQGKALYGLNVLLSNPDSIAYTAYPN--------------------
--------------------------------------------AGNVWLSGWLDAINSG
--TNSLFLTIGPGDFLVHHAFALAIHTTTLVLVKGALDARGSKLMPD---KKDFGYAFPC
DGPGRGGTCDISAWD-SFYLSMFWMLNTIGWVTFYWHWKHLGIWQG--------------
------------NVAQFNENSTYLMGWFRDYLWANSAQLINGYNPYG-MNNLSVWAWMFL
FGHLIWATGFMFLISWRGYWQELIETLVWAHERTPLANLVRW--KDKPVALSIVQARVVG
LAHFTVGYIVTYAAFLIASTAGKFG-----------------------------------
------------------------------------------------------------
------------------------------------------------------------
-
>020_Anabaena_sp._90
------------------------------------------------------------
------------------------------------------------------------
---------------------MATK------FPKFSQDLAQDP-TTRRIWYAIATGNDFE
SHDGMTEENLYQKIFATHFGHLAIIFLWASSLLFHVAWQGNFEQWIK-------------
---------DPLHVRPIAHAIWDP--HFGQPAIEAF-TQA-GASNPVNIAYSGVYHWWYT
IGMRTNTELYTGSVGLLLLAALFLFAGWLHLQPKFR----PSLSWFKSAEPRLNHHLSAL
FGVSSLAWAG---HLVHVAIP---------------------------------------
--------------ESRG--IHVGW-DNFLTVAP-----HPEGLTP-----FFTGNWGVY
AQNPDTAGQLFGTSTGAGTAILTFLGGFHPQTESLWLTDMAHHHLAIAVLFIIAGHMYRT
-NFGIGHSIKEMLNSK-SGLV-PGS-----KSEGQFNLPHQGLYDTINNSLHFQLSLALA
SLGTICS-------------------------------------------------LVAQ
HMYALPPYAFIAKDYTT-QAALYTH------HQYIAGFLMVGAFAHAAIFWVRDYDPEQN
KGNVLDR-------MLQHKEAIISHLSWVSLFLGFHTLGLYVHNDVVVAFGTPEK-----
QILIEPVFAQFIQAAQGKALYGLNVLLSNPDSIAYTAYPN--------------------
--------------------------------------------AGNVWLSGWLDAINSG
--TNSLFLTIGPGDFLVHHAFALAIHTTTLVLVKGALDARGSKLMPD---KKDFGYAFPC
DGPGRGGTCDISAWD-SFYLSMFWMLNTIGWVTFYWHWKHLGIWQG--------------
------------NVAQFNENSTYLMGWFRDYLWANSAQLINGYNPYG-MNNLSVWAWMFL
FGHLVWATGFMFLISWRGYWQELIETLVWAHERTPLANLVRW--KDKPVALSIVQARVVG
LAHFTVGYILTYAAFLIASTAGKFG-----------------------------------
------------------------------------------------------------
------------------------------------------------------------
-
>021_Anabaena_sp._MDT14b
------------------------------------------------------------
------------------------------------------------------------
---------------------MATK------FPKFSQDLAQDP-TTRRIWYAIATGNDFE
SHDGMTEENLYQKIFATHFGHLAIIFLWASSLLFHVAWQGNFEQWIK-------------
---------DPLHVRPIAHAIWDP--HFGQPAIEAF-TQA-GASNPVNIAYSGVYHWWYT
IGMRTNTELYTGSVGLLLLAALFLFAGWLHLQPKFR----PSLSWFKSAEPRLNHHLSAL
FGVSSLAWAG---HLVHVAIP---------------------------------------
--------------ESRG--IHVGW-DNFLTVAP-----HPEGLTP-----FFTGNWGVY
AQNPDTAGQLFGTSTGAGTAILTFLGGFHPQTESLWLTDMAHHHLAIAVLFIIAGHMYRT
-NFGIGHSIKEMLNSK-SGLI-PGS-----KSEGQFNLPHQGLYDTINNSLHFQLSLALA
SLGTICS-------------------------------------------------LVAQ
HMYALPPYAFIAKDYTT-QAALYTH------HQYIAGFLMVGAFAHAAIFWVRDYDPEQN
KGNVLDR-------MLQHKEAIISHLSWVSLFLGFHTLGLYVHNDVVVAFGTPEK-----
QILIEPVFAQFIQAAQGKALYGLNVLLSNPDSIAYTAYPN--------------------
--------------------------------------------AGNVWLSGWLDAINSG
--TNSLFLTIGPGDFLVHHAFALAIHTTTLVLVKGALDARGSKLMPD---KKDFGYAFPC
DGPGRGGTCDISAWD-SFYLSMFWMLNTIGWVTFYWHWKHLGIWQG--------------
------------NVAQFNENSTYLMGWFRDYLWANSAQLINGYNPYG-MNNLSVWAWMFL
FGHLVWATGFMFLISWRGYWQELIETLVWAHERTPLANLVRW--KDKPVALSIVQARVVG
LAHFTVGYILTYAAFLIASTAGKFG-----------------------------------
------------------------------------------------------------
------------------------------------------------------------
-
>022_Nostoc_azollae_0708
------------------------------------------------------------
------------------------------------------------------------
---------------------MATK------FPKFSQDLAQDP-TTRRIWYAIATGNDFE
SHDGMTEENLYQKIFATHFGHLAIIFLWASSLLFHVAWQGNFEQWIK-------------
---------DPLHVRPIAHAIWDP--HFGAPAVEAF-TQA-GASNPVNIAYSGVYHWWYT
IGMRTNQELYTGSVGLLLLAALFLFAGWLHLQPKFR----PSLSWFKSAEPRLNHHLGGL
FGVSSLAWTG---HLVHVAIP---------------------------------------
--------------ESRG--IHVGW-DNFLTAAP-----HPAGLTP-----FFTGNWGVY
AQNPDTAGHLFGTSTGAGTAILTFLGGFHPQTESLWLTDMAHHHLAIAVLFIIAGHMYRT
-NFGIGHSIKEMLNSK-SGLV-PGS-----KSEGQFNLPHQGLYDTINNSLHFQLSLALA
ALGTITS-------------------------------------------------LVAQ
HMYSLPPYAFIAKDYTT-QAALYTH------HQYIAGFLMVGAFAHAAIFWVRDYDPEQN
KGNVLDR-------ILQHKEAIISHLSWVSLFLGFHTLGLYVHNDVVVAFGTPEK-----
QILIEPVFAQFIQAAHGKLLYGLDTLLSNPDSVAYTAYPN--------------------
--------------------------------------------YGNVWLSGWLDAINSG
--TNSLFLTIGPGDFLVHHAFALAIHTTTLVLVKGALDARGSKLMPD---KKDFGYAFPC
DGPGRGGTCDISAWD-AFYLSMFWMLNTIGWVTFYWHWKHLGIWQG--------------
------------NVAQFNENSTYLMGWFRDYLWANSAQLINGYNAYG-MNNLSVWTWMFL
FGHLIWATGFMFLISWRGYWQELIETLVWAHERTPLANLVRW--KDKPVALSIVQARVVG
LAHFTVGYIVTYAAFLIASTAGKFG-----------------------------------
------------------------------------------------------------
------------------------------------------------------------
-
>023_Anabaena_sp._CRKS33
------------------------------------------------------------
------------------------------------------------------------
---------------------MATK------FPKFSQDLAQDP-TTRRIWYAIATGNDFE
SHDGMTEENLYQKIFATHFGHLAIIFLWASSLLFHVAWQGNFEQWIK-------------
---------DPLHVRPIAHAIWDP--HFGEAAIEAF-TQG-GASNPVNIAYSGVYHWWYT
IGMRTNTELYTGSVGLLLLAALFLFAGWLHLQPKFR----PSLSWFKSAEPRLNHHLAGL
FGVSSLAWTG---HLVHVAIP---------------------------------------
--------------ESRG--IHVGW-DNFLNVAP-----HPAGLTP-----FFTGNWSVY
AQNPDTAGHLFGTSTGAGTAILTFLGGFHPQTESLWLTDMAHHHLAIAVLFIIAGHMYRT
-NFGIGHSIKEMLNSK-SGLV-PGS-----KSEGQFNLPHQGLYDTINNSLHFQLSLALA
SLGTICS-------------------------------------------------LVAQ
HMYALPPYAFIAKDYTT-QAALYTH------HQYIAGFLMVGAFAHAAIFWVRDYDPEQN
KGNVLDR-------MLQHKEAIISHLSWVSLFLGFHTLGLYVHNDVVVAFGTPEK-----
QILIEPVFAQFIQAAQGKALYGLNVLLSNPDSIAYTAYPN--------------------
--------------------------------------------AGNVWLSGWLDAINSG
--TNSLFLTIGPGDFLVHHAFALAIHTTTLVLVKGALDARGSKLMPD---KKDFGYAFPC
DGPGRGGTCDISAWD-SFYLSMFWMLNTIGWVTFYWHWKHLGIWQG--------------
------------NVAQFNENSTYLMGWFRDYLWANSAQLINGYNPYG-MNNLSVWAWMFL
FGHLIWATGFMFLISWRGYWQELIETLVWAHERTPLANLVRW--KDKPVALSIVQARVVG
LAHFTVGYIVTYAAFLIASTAGKFG-----------------------------------
------------------------------------------------------------
------------------------------------------------------------
-
>024_Dolichospermum_circinale
------------------------------------------------------------
------------------------------------------------------------
---------------------MATK------FPKFSQDLAQDP-TTRRIWYAIATGNDFE
SHDGMTEENLYQKIFATHFGHLAIIFLWASSLLFHVAWQGNFEQWIK-------------
---------DPLHVRPIAHAIWDP--HFGEAAIEAF-TQG-GASNPVNIAYSGVYHWWYT
IGMRTNTELYTGSVGLLLLAALFLFAGWLHLQPKFR----PSLSWFKSAEPRLNHHLAGL
FGVSSLAWTG---HLVHVAIP---------------------------------------
--------------ESRG--IHVGW-DNFLNVAP-----HPAGLTP-----FFTGNWGVY
AQNPDTAGHLFGTSTGAGTAILTFLGGFHPQTESLWLTDMAHHHLAIAVLFIIAGHMYRT
-NFGIGHSIKEMLNSK-SGLV-PGS-----KSEGQFNLPHQGLYDTINNSLHFQLSLALA
SLGTICS-------------------------------------------------LVAQ
HMYALPPYAFIAKDYTT-QAALYTH------HQYIAGFLMVGAFAHAAIFWVRDYDPEQN
KGNVLDR-------MLQHKEAIISHLSWVSLFLGFHTLGLYVHNDVVVAFGTPEK-----
QILIEPVFAQFIQAAQGKALYGLNVLLSNPDSIAYTAYPN--------------------
--------------------------------------------AGNVWLSGWLDAINSG
--TNSLFLTIGPGDFLVHHAFALAIHTTTLVLVKGALDARGSKLMPD---KKDFGYAFPC
DGPGRGGTCDISAWD-SFYLSMFWMLNTIGWVTFYWHWKHLGIWQG--------------
------------NVAQFNENSTYLMGWFRDYLWANSAQLINGYNPYG-MNNLSVWAWMFL
FGHLIWATGFMFLISWRGYWQELIETLVWAHERTPLANLVRW--KDKPVALSIVQARVVG
LAHFTVGYIVTYAAFLIASTAGKFG-----------------------------------
------------------------------------------------------------
------------------------------------------------------------
-
>025_Dolichospermum_circinale
------------------------------------------------------------
------------------------------------------------------------
---------------------MATK------FPKFSQDLAQDP-TTRRIWYAIATGNDFE
SHDGMTEENLYQKIFATHFGHLAIIFLWASSLLFHVAWQGNFEQWIK-------------
---------DPLHVRPIAHAIWDP--HFGEAAIEAF-TQG-GASNPVNIAYSGVYHWWYT
IGMRTNTELYTGSVGLLLLAALFLFAGWLHLQPKFR----PSLSWFKSAEPRLNHHLAGL
FGVSSLAWTG---HLVHVAIP---------------------------------------
--------------ESRG--IHVGW-DNFLNVAP-----HPAGLTP-----FFTGNWGVY
AQNPDTAGHLFGTSTGAGTAILTFLGGFHPQTESLWLTDMAHHHLAIAVLFIIAGHMYRT
-NFGIGHSIKEMLNSK-SGLL-PGT-----KSEGPFNLPHQGLYDTINNSLHFQLSLALA
SLGTICS-------------------------------------------------LVAQ
HMYALPPYAFIAKDYTT-QAALYTH------HQYIAGFLMVGAFAHAAIFWVRDYDPEQN
KGNVLDR-------MLQHKEAIISHLSWVSLFLGFHTLGLYVHNDVVVAFGTPEK-----
QILIEPVFAQFIQAAQGKALYGLNVLLSNPDSIAYTAYPN--------------------
--------------------------------------------AGNVWLSGWLDAINSG
--TNSLFLTIGPGDFLVHHAFALAIHTTTLVLVKGALDARGSKLMPD---KKDFGYAFPC
DGPGRGGTCDISAWD-SFYLSMFWMLNTIGWVTFYWHWKHLGIWQG--------------
------------NVAQFNENSTYLMGWFRDYLWANSAQLINGYNPYG-MNNLSVWAWMFL
FGHLIWATGFMFLISWRGYWQELIETLVWAHERTPLANLVRW--KDKPVALSIVQARVVG
LAHFTVGYIVTYAAFLIASTAGKFG-----------------------------------
------------------------------------------------------------
------------------------------------------------------------
-
>026_Cylindrospermopsis_racibor
------------------------------------------------------------
------------------------------------------------------------
---------------------MATK------FPKFSQDLAQDP-TTRRIWYAIATGNDFE
SHDGMTEENLYQKIFATHFGHLAIIFLWASSLLFHVAWQGNFEQWIK-------------
---------DPLNVRPIAHAIWDP--HFGAPAVDAF-TQA-GASNPVNIAYSGVYHWWYT
IGMRTNQELYTGSLGLLLLAALFLFAGWLHLQPKFR----PSLSWFKSAEPRLNHHLAGL
FGVSSLAWTG---HLVHVAIP---------------------------------------
--------------ESRG--IHVGW-DNFLTVAP-----HPAGLTP-----FFTGNWGVY
AQNPDTAGQIFGTSTGAGTAILTFLGGFHPQTESLWLTDIAHHHLAIAVLFIVAGHMYRT
-NFGIGHSIKEMLNSK-SGLV-PGS-----KSEGQFNLPHQGLYDTINNSLHFQLSLALA
ALGTITS-------------------------------------------------LVAQ
HMYSLPSYAFIAKDYTT-QAALYTH------HQYIAGFLMVGAFAHAAIFWVRDYDPEQN
KGNVLDR-------ILQHKEAIISHLSWVSLFLGFHTLGLYVHNDVVVAFGTPEK-----
QILIEPVFAQFIQAAQGKALYGLNVLLSNPDSIAYTAYPN--------------------
--------------------------------------------AGNVWLPGWLDAINSG
--TNSLFLTIGPGDFLVHHAFALAIHTTTLVLVKGALDARGSKLMPD---KKDFGYAFPC
DGPGRGGTCDISAWD-AFYLAMFWMLNTIGWVTFYWHWKHLGIWQG--------------
------------NVAQFNENSTYLMGWFRDYLWANSAQLINGYNTYG-MNNLSVWAWMFL
FGHLVWATGFMFLISWRGYWQELIETLVWAHERTPLANLVRW--KDKPVALSIVQARVVG
LAHFTVGYILTYAAFLIASTAGKFG-----------------------------------
------------------------------------------------------------
------------------------------------------------------------
-
>027_Nostoc_sp._NIES-2111
------------------------------------------------------------
------------------------------------------------------------
---------------------MATK------FPKFSQDLAQDP-TTRRIWYAIAMGNDFE
SHDGMTEENLYQKIFATHFGHLAIIFLWASSLLFHVAWQGNFEQWIK-------------
---------DPLHVRPIAHAIWDP--HFGKPAIEAF-TQA-GASNPVNIAYSGVYHWWYT
IGMRTNSELYTGSVFLLLLAALFLFAGWLHLQPKFR----PSLSWFKSAEPRLNHHLAGL
FGVSSLAWAG---HLIHVAIP---------------------------------------
--------------ESRG--QHVGW-DNFLSTAP-----HPAGLQP-----FFTGNWGVY
AQNPDTAGHVFSTSQGAGTAILTFLGGFHPQTESLWLTDMAHHHLAIAVIFIVAGHMYRT
-NFGIGHSIKEMLNAK-AGLV-PGS-----KSEGQFNLPHQGLYDTINNSLHFQLSLALA
ALGTVTS-------------------------------------------------LVAQ
HMYSLPPYAFIAKDYTT-QAALYTH------HQYIAVFLLVGAFAHAAIFWVRDYDPEQN
KGNVLDR-------VLKHKEAIISHLSWVSLFLGFHTLGLYVHNDVVVAFGTPEK-----
QILIEPVFAQFVQAAHGKVLYGLDTLLSNPDSVAYTAYPN--------------------
--------------------------------------------YGNVWLSGWLDAINSG
--TNSLFLTIGPGDFLVHHAIALGLHTTTLILVKGALDARGSKLMPD---KKDFGYAFPC
DGPGRGGTCDISAWD-SFYLSLFWALNTVGWVTFYWHWKHLGIWQG--------------
------------NVAQFNENSTYLMGWFRDYLWANSAQLINGYNPYG-VNNLSVWAWMFL
FGHLVWATGFMFLISWRGYWQELIETLVWAHERTPIANLVRW--KDKPVALSIVQARVVG
LAHFTVGYVLTYAAFLIASTAGKFG-----------------------------------
------------------------------------------------------------
------------------------------------------------------------
-
>028_Cylindrospermum_sp._NIES-4
------------------------------------------------------------
------------------------------------------------------------
---------------------MATK------FPKFSQDLAQDP-TTRRIWYAIATGNDFE
SHDGMTEENLYQKIFATHFGHLAIIFLWASSLLFHVAWQGNFEQWIQ-------------
---------DPLHVRPIAHAIWDP--HFGQPAIEAF-TQA-GASNPVNIAYSGVYHWWYT
IGMRTNTELYTGSVGLLLLAALFLFAGWLHLQPKFR----PSLSWFKSAEPRLNHHLAGL
FGVSSLAWTG---HLVHVAIP---------------------------------------
--------------ESRG--IHVGW-DNFLSVAP-----HPAGLTP-----FFTGNWGVY
AENPDTAGHLFSTTTGAGTAILTFLGGFHPQTESLWLTDIAHHHLAIAVIFIIAGHMYRT
-NFGIGHSIKEMLNSK-SGLV-PGS-----KSEGQFNLPHQGLYDTINNSLHFQLSLALA
ALGTVTS-------------------------------------------------LVAQ
HMYSLPPYAFIAKDYTT-QAALYTH------HQYIAVFLLVGAFAHAAIFWVRDYDPEQN
KGNVLDR-------ILQHKEAIISHLSWVSLFLGFHTLGLYVHNDVVVAFGTPEK-----
QILIEPVFAQFVQAAHGKVLYGLDTLLSNPDSIAYTAYPN--------------------
--------------------------------------------YGNVWLSGWLEAINSG
--TNSLFLTIGPGDFLVHHAIALGLHTTTLILVKGALDARGSKLMPD---KKDFGYAFPC
DGPGRGGTCDISAWD-AFYLSLFWALNTVGWITFYWHWKHLGIWQG--------------
------------NVAQFNENSTYLMGWFRDYLWANSAQLINGYNPYG-VNNLSVWAWMFL
FGHLVWATGFMFLISWRGYWQELIETLVWAHERTPLANLVRW--KDKPVALSIVQARLVG
LAHFTVGYVLTYAAFLIASTAGKFG-----------------------------------
------------------------------------------------------------
------------------------------------------------------------
-
>029_Raphidiopsis_curvata_NIES-
------------------------------------------------------------
------------------------------------------------------------
---------------------MATK------FPKFSQDLAQDP-TTRRIWYAIATGNDFE
SHDGMTEENLYQKIFATHFGHLAIIFLWASSLLFHVAWQGNFEQWIK-------------
---------DPLNVRPIAHAIWDP--HFGAPAVDAF-TQA-GASNPVNIAYSGVYHWWYT
IGMRTNQELYTGSLGLLLLAALFLFAGWLHLQPKFR----PSLSWFKSAEPRLNHHLAGL
FGVSSLAWTG---HLVHVAIP---------------------------------------
--------------ESRG--IHVGW-DNFLSVAP-----HPAGLTP-----FFTGNWGVY
AQNPDTAGQIFGTSTGAGTAILTFLGGFHPQTESLWLTDIAHHHLAIAVLFIIAGHMYRT
-NFGIGHSIKEMLNSK-SGLV-PGS-----KSEGQFNLPHQGLYDTINNSLHFQLSLALA
ALGTVTS-------------------------------------------------LVAQ
HMYSLPSYAFIAKDYTT-QAALYTH------HQYIAGFLMVGAFAHAAIFWVRDYDPEQN
KGNVLDR-------ILQHKEAIISHLSWVSLFLGFHTLGLYVHNDVVVAFGTPEK-----
QILIEPVFAQFIQAAQGKALYGLNVLLSNPDSIAYTAYPN--------------------
--------------------------------------------AGNVWLPGWLDAINSG
--TNSLFLTIGPGDFLVHHAFALAIHTTTLVLVKGALDARGSKLMPD---KKDFGYAFPC
DGPGRGGTCDISAWD-AFYLAMFWMLNTIGWVTFYWHWKHLGIWQG--------------
------------NVAQFNENSTYLMGWFRDYLWANSAQLINGYNAYG-MNNLSVWAWMFL
FGHLVWATGFMFLISWRGYWQELIETLVWAHERTPLANLVRW--KDKPVALSIVQARVVG
LAHFTIGYILTYAAFLIASTAGKFG-----------------------------------
------------------------------------------------------------
------------------------------------------------------------
-
>030_Cylindrospermopsis_sp._CR1
------------------------------------------------------------
------------------------------------------------------------
---------------------MATK------FPKFSQDLAQDP-TTRRIWYAIATGNDFE
SHDGMTEENLYQKIFATHFGHLAIIFLWASSLLFHVAWQGNFEQWIK-------------
---------DPLNVRPIAHAIWDP--HFGAPAVDAF-TQA-GASNPVNIAYSGVYHWWYT
IGMRTNQELYTGSLGLLLLAALFLFTGWLHLQPKFR----PSLSWFKSAEPRLNHHLAGL
FGVSSLAWTG---HLVHVAIP---------------------------------------
--------------ESRG--IHVGW-DNFLSVAP-----HPAGLTP-----FFTGNWGVY
AQNPDTAGQIFGTSTGAGTAILTFLGGFHPQTESLWLTDIAHHHLAIAVLFIIAGHMYRT
-NFGIGHSIKEMLNSK-SGLV-PGS-----KSEGQFNLPHQGLYDTINNSLHFQLSLALA
ALGTVTS-------------------------------------------------LVAQ
HMYSLPSYAFIAKDYTT-QAALYTH------HQYIAGFLMVGAFAHAAIFWVRDYDPEQN
KGNVLDR-------ILQHKEAIISHLSWVSLFLGFHTLGLYVHNDVVVAFGTPEK-----
QILIEPVFAQFIQAAQGKALYGLNVLLSNPDSIAYTAYPN--------------------
--------------------------------------------AGNVWLPGWLDAINSG
--TNSLFLTIGPGDFLVHHAFALAIHTTTLVLVKGALDARGSKLMPD---KKDFGYAFPC
DGPGRGGTCDISAWD-AFYLAMFWMLNTIGWVTFYWHWKHLGIWQG--------------
------------NVAQFNENSTYLMGWFRDYLWANSAQLINGYNAYG-MNNLSVWAWMFL
FGHLVWATGFMFLISWRGYWQELIETLVWAHERTPLANLVRW--KDKPVALSIVQARVVG
LAHFTVGYILTYAAFLIASTAGKFG-----------------------------------
------------------------------------------------------------
------------------------------------------------------------
-
>031_Aphanizomenon_flos-aquae_M
------------------------------------------------------------
------------------------------------------------------------
---------------------MATK------FPKFSQDLAQDP-TTRRIWYAIATGNDFE
SHDGMTEENLYQKIFATHFGHLAIIFLWASSLLFHVAWQGNFEQWIK-------------
---------DPLHVRPIAHAIWDP--HFGEAAIEAF-TQA-GASNPVNIAYSGVYHWWYT
IGMRTNSELYTGSVGLLLLAALFLFAGWLHLQPKFR----PSLSWFKSAEPRLNHHLAGL
FGVSSLAWTG---HLVHVAIP---------------------------------------
--------------ESRG--IHVGW-DNFLSVAP-----HPAGLTP-----FFTGNWGVY
AQNPDTAGHLFGTSTGAGTAILTFLGGFHPQTESLWLTDMAHHHLAIAVLFIIAGHMYRT
-NFGIGHSIKEMLNSK-SGLI-PGS-----KSEGQFNLPHQGLYDTINNSLHFQLSLALA
SLGTICS-------------------------------------------------LVAQ
HMYALPPYAFIAKDYTT-QAALYTH------HQYIAGFLMVGAFAHAAIFWVRDYDPEQN
KGNVLDR-------MLQHKEAIISHLSWVSLFLGFHTLGLYVHNDVVVAFGTPEK-----
QILIEPVFAQFIQAAQGKALYGLNVLLSNPDSIAYTAYPN--------------------
--------------------------------------------AGNVWLSGWLEAINSG
--TNSLFLTIGPGDFLVHHAFALAIHTTTLVLVKGALDARGSKLMPD---KKDFGYAFPC
DGPGRGGTCDISAWD-SFYLSMFWMLNTIGWVTFYWHWKHLGIWQG--------------
------------NVAQFNENSTYLMGWFRDYLWANSAQLINGYNPYG-MNNLSVWAWMFL
FGHLVWATGFMFLISWRGYWQELIETLVWAHERTPLANLVRW--KDKPVALSIVQARVVG
LAHFTVGYIVTYAAFLIASTAGKFG-----------------------------------
------------------------------------------------------------
------------------------------------------------------------
-
>032_Rubidibacter_lacunae_KORDI
------------------------------------------------------------
------------------------------------------------------------
---------------------MATK------FPKFSQDLAQDP-TTRRIWYGIATAHDFE
SHDGMTEENLYQKIFASHFGHLAIIFLWTSGTLFHVAWQGNFEQWIQ-------------
---------DPLNVRPIAHAIWDP--HFGQPAVDAF-TQA-GASNPVNIAYSGVYHWFYT
IGMTQNSDLYMGAVFLLLLSSVFLFAGWLHLQPKFR----PSLSWFKNAESRLNHHLAAL
FGVSSLAWTG---HLVHVAIP---------------------------------------
--------------EARG--QHVGW-DNFLSVKP-----HPAGLGP-----FFTGNWGVY
AQNPDTAQHVFGTADGAGTAILTFLGGFHPQTESLWLTDIAHHHLAIAVIFIVAGHMYRT
-NFGLGHSIKEMLNSKKPLF-GMEN-------QGQFNLPHQGLYDTLNNSLHFQLALALA
SLGVVTS-------------------------------------------------LVAQ
HMYSLPPYAFMARDYTT-QAALYTH------HQYIAGFIMVGAFAHGAIFLVRDYDPAQN
KGNVLDR-------VLQHKEAIISHLSWASLFLGFHTLGLYVHNDVVVAFGTPEK-----
QILIEPVFAQFIQAAHGKLLYGMDVLLSNPDSVAYTAFPN--------------------
--------------------------------------------YGNVWLTGWLDAINSG
--KNSLFLTIGPGDFLVHHAIALGLHTTTLILVKGALDARGSKLMPD---KKDFGYSFPC
DGPGRGGTCDISAWD-SFYLAMFWMLNTIAWLTFYWHWKHLGVWQG--------------
------------NVAQFNESSTYLMGWFRDYLWLNSAQLINGYNPYG-MNNLAVWSWMFL
FGHLVWATGFMFLISWRGYWQELIETLVWAHERTPLANLVRW--KDKPVAMSIVQGRVIG
LAHFTVGFILTYAAFVIASTASAFG-----------------------------------
------------------------------------------------------------
------------------------------------------------------------
-
>033_Nostoc_sp._Peltigera_membr
------------------------------------------------------------
------------------------------------------------------------
---------------------MATK------FPKFSQDLAQDP-TTRRIWYAIATGNDFE
THDGMTEENLYQKIFATHFGHLAIIFLWASSLLFHVAWQGNFEQWIK-------------
---------DPLHIRPIAHAIWDP--HFGKPAIEAF-TQA-GASNPVNITYSGLYHWWYT
IGMRNNGELYNGSVFLLVFAAVLLFAGWLHLQPKYR----PSLAWFKSAEHRLNHHLAGL
FGVSSLAWAG---HLIHVAVP---------------------------------------
--------------ESRG--QHVGW-DNFLNTPP-----HPAGLTP-----FFTGNWGVY
SENPDTLGHVFGTSQGAGTAILSFLGGFHPQTEALWLTDIAHHHLAIAVLFIVAGHMYRT
-NFGIGHSLKEALNAK-S--F-FGI-----PVEGPFNLPHQGIYDTYNNSLHFQLGWHLA
ALGVVTS-------------------------------------------------LVAQ
HMYSMPSYAFIAKDYTT-QAALYTH------HQYIAGFLMLGAFAHGAIFWVRDYDPEQN
KGNVLDR-------VLKHKEAIISHLSWVSLFLGFHTLGLYVHNDVVVAFGTPEK-----
QILIEPVFAQFVQAANGKVLYGLDALLSNPDSIAYTAWPN--------------------
--------------------------------------------YANVWLPGWLDAINAG
--TNSLFLTIGPGDFLVHHAIALGLHTTTLILVKGALDARGSKLMPD---KKDFGYAFPC
DGPGRGGTCDISAWD-SFYLATFWMLNTLGWVTFYWHWKHLGIWQG--------------
------------NVAQFNENSTYLMGWFRDYLWANSAQLINGYNPYG-VNNLSVWAWMFL
FGHLVWATGFMFLISWRGYWQELIETLVWAHERTPLANLVRW--KDKPVALSIVQARVVG
LAHFTVGYIVTYAAFLIASTAGKFG-----------------------------------
------------------------------------------------------------
------------------------------------------------------------
-
>034_Leptolyngbya_ohadii
------------------------------------------------------------
------------------------------------------------------------
---------------------MATK------FPKFSQGLAQDP-TTRRIWYGIATAHDFE
SHDGMTEENLYQKIFASHFGHLAIIFLWTSGNLFHVAWQGNFEQWVK-------------
---------DPLNVRPIAHAIWDP--HFGQAAVDAF-TRA-GASNPVNIAYSGVYHWWYT
IGMRTNGDLYQGSIFLMLLSAIFLFAGWLHLQPKFR----PSLSWFKNAESRLNHHLAGL
FGVSSLAWAG---HLIHVAIP---------------------------------------
--------------ESRG--QHVGW-DNFLTTPP-----HPAGLAP-----FFTGNWGVY
AENADTANHVFGTAQGAGSAILTFLGGFHPQTQSLWLTDMAHHHLAIAVLFIVAGHMYRT
-NFGIGHSIKEMLDSKAGLM-SKKS-------EGQFNLPHQGLYDTINNSLHFQLGLALA
ALGVITS-------------------------------------------------LVAQ
HMYSLPPYAFMAKDYTT-QAALYTH------HQYIAGFLMVGAFAHGAIFWVRDYDPAQN
RGNVLDR-------VLNHKEAIISHLSWVSLFLGFHTLGLYVHNDVMQAFGTPEK-----
QILIEPVFAQFVQASHGKLLYGFDTLLSNPDSLASTAWPN--------------------
--------------------------------------------HGNVWLPGWLDAINSG
--TNSLFLTIGPGDFLVHHAIALGLHTTTLILVKGALDARGSKLMPD---KKDFGYSFPC
DGPGRGGTCDISAWD-AFYLAMFWMLNTIGWTTFYWHWKHLGVWQG--------------
------------NVAQFNESSTYLMGWLRDYLWLNSAQLINGYNPYG-MNSLAVWSWMFL
FGHLVWATGFMFLISWRGYWQELIETIVWAHERTPLANLIRW--KDKPVALSIVQARLVG
LAHFTVGYILTYAAFLIASTAARYG-----------------------------------
------------------------------------------------------------
------------------------------------------------------------
-
>035_Nostoc_sp._NIES-4103
------------------------------------------------------------
------------------------------------------------------------
---------------------MATK------FPKFSQDLAQDP-TTRRIWYAIATGNDFE
SHDGMTEENLYQKIFATHFGHLAIIFLWASSLLFHVAWQGNFEQWIK-------------
---------DPLHVRPIAHAIWDP--HFGKPAIEAF-TQA-GANYPVNITYSGIYHWWYT
IGMRTNSELYTGSVFLLIFAAVLLFAGWLHLQPKFR----PSLAWFKSAEHRLNHHLAGL
FGVSSLAWTG---HLVHVAIP---------------------------------------
--------------EARG--QHVGW-DNFLTTAP-----HPAGLTP-----FFTGNWGVY
AQNPDTAGHVFGTSQGAGTAILTFLGGFHPQTESLWLTDIAHHHLAIAVLFIVAGHMYRT
-NFGIGHSIKEMLNSK-GGLV-PGT-----KSEGQFNLPHQGLYDTYNNSLHFQLGIHLA
ALGTITS-------------------------------------------------LVAQ
HMYALPPYAFIAKDYTT-QAALYTH------HQYIAIFLLVGAFAHGAIFWVRDYDPEQN
KGNVLDR-------VLKHKEAIISHLSWVSLFLGFHTLGLYVHNDVVVAFGTPEK-----
QILIEPVFAQFVQAAHGKVLYGLDTLLSNPDSVAYTAWPN--------------------
--------------------------------------------YGNVWLPGWLDAINSS
--TNSLFLTIGPGDFLVHHAIALGLHTTTLILVKGALDARGSKLMPD---KKDFGYSFPC
DGPGRGGTCDISAWD-AFYLALFWALNTVGWLTFYWHWKHLGIWQG--------------
------------NVAQFNENSTYLMGWFRDYLWANSAQLINGYNPYG-VNNLSVWAWMFL
FGHLVWATGFMFLISWRGYWQELIETLVWAHERTPLANLVRW--KDKPVALSIVQARLVG
LAHFTVGYVLTYAAFLIASTAGKFG-----------------------------------
------------------------------------------------------------
------------------------------------------------------------
-
>036_Nostoc_punctiforme_PCC_731
------------------------------------------------------------
------------------------------------------------------------
---------------------MATK------FPKFSQDLAQDP-TTRRIWYAIATGNDFE
THDGMTEENLYQKIFATHFGHLAIIFLWASSLLFHVAWQGNFEQWIK-------------
---------DPLHIRPIAHAIWDP--HFGKPAIEAF-TQA-GASNPVNITYSGLYHWWYT
IGMRNNGELYNGSVFLLLFAAVLLFAGWLHLQPKYR----PSLAWFKSAEHRLNHHLAGL
FGVSSLAWAG---HLIHVAVP---------------------------------------
--------------EARG--QHVGW-DNFLNTPP-----HPAGLTP-----FFTGNWGVY
SQNPDTPGHIFGTSQGAGTAILSFLGGFHPQTEALWLTDIAHHHLAIAVLFIVAGHMYRT
-NFGIGHSLKEALNAK-S--F-FGI-----PVEGPFNLPHQGIYDTYNNSLHFQLGWHLA
ALGVVTS-------------------------------------------------LVAQ
HMYSMPSYAFIAKDYTT-QAALYTH------HQYIAGFLMLGAFAHGAIFWVRDYDPEQN
KGNVLER-------VLKHKEAIISHLSWVSLFLGFHTLGLYVHNDVVVAFGTPEK-----
QILIEPVFAQFVQAANGKVLYGLDTLLSNPDSIAYTAWPN--------------------
--------------------------------------------YANVWLPGWLDAINAG
--TNSLFLTIGPGDFLVHHAIALGLHTTTLILVKGALDARGSKLMPD---KKDFGYAFPC
DGPGRGGTCDISAWD-SFYLATFWMLNTIGWLTFYWHWKHLGIWQG--------------
------------NVAQFNENSTYLMGWFRDYLWANSAQLINGYNPYG-VNNLSVWAWMFL
FGHLVWATGFMFLISWRGYWQELIETLVWAHERTPLANLVRW--KDKPVALSIVQARVVG
LAHFTVGYIVTYAAFLIASTAGKFG-----------------------------------
------------------------------------------------------------
------------------------------------------------------------
-
>037_Arthrospira_platensis_str.
------------------------------------------------------------
------------------------------------------------------------
---------------------MATK------FPKFSQDLAQDP-TTRRIWYGIATAHDFE
THDGMTEENLYQKIFASHFGHIAIIFLWTSGSLFHVAWQGNFEQWIK-------------
---------DPLNVRPIAHAIWDP--QFGQPAVDAF-TQA-GASNPVDIAYSGVYHWWYT
IGMRTNGDLYQGSIFLLLLAAVFLFAGWLHLQPKYR----PSLSWFKNAESRLNHHLAGL
FGVSSLAWTG---HLVHVAIP---------------------------------------
--------------ESRG--QHVGW-DNFLSTLP-----HPAGLAP-----FFTGNWGVY
AQNPDTVRHVFGTSEGSGTAILTFLGGFHPQTESLWLTDMAHHHLAIAVIFIIAGHMYRT
-NFGIGHSIKEMCDAKDF-F-GRRL-------EGPFNMPHQGIYETYNNSLHFQLGWHLA
CLGVITS-------------------------------------------------LVAQ
HMYSIPPYAFIAKDYTT-MAALYTH------HQYIAGFLMVGAFAHGAIFLVRDYDPEQN
KGNVLAR-------VLDHKEAIISHLSWVSLFLGFHTLGIYVHNDVVVAFGTPEK-----
QILIEPVFAQFIQAAHGKAVYAMDVLLSNPESIATTAWPN--------------------
--------------------------------------------YGNVWLPGWLDAINSG
--TNSLFLTIGPGDFLVHHAIALGLHTTTLILVKGALDARGSKLMPD---KKDFGYAFPC
DGPGRGGTCDISAWD-SFYLAMFWMLNTLGWLTFYWHWKHLGIWQG--------------
------------NVAQFNESSTYLMGWFRDYLWLNSSQLINGYNPFG-TNNLSVWAWMFL
FGHLVWATGFMFLISWRGYWQELIETIVWAHERTPLANLVRW--KDKPVALSIVQARVVG
LAHFTVGYILTYAAFLIASTAGKFG-----------------------------------
------------------------------------------------------------
------------------------------------------------------------
-
>038_Anabaenopsis_circularis_NI
------------------------------------------------------------
------------------------------------------------------------
---------------------MATK------FPKFSQDLAQDP-TTRRIWYAIAMGNDFE
SHDGMTEENLYQKIFATHFGHLAIIFLWASSLLFHVAWQGNFEQWIK-------------
---------DPLHVRPIAHAIWDP--HFGKPAIEAF-TQA-GASNPVNIAYSGVYHWWYT
IGMRTNQELYVGSLGLLLFAALFLFAGWLHLQPKFR----PSLAWFKSAESRLNHHLAGL
FGVSSLAWAG---HLIHVAIP---------------------------------------
--------------ESRG--QHVGW-DNFLSTAP-----HPAGLQP-----FFTGNWSVY
AQNPDTAGHVFSTSTGAGTAILTFLGGFHPQTESLWLTDMAHHHLAIAVLFIVAGHMYRT
-NFGIGHSIKEMMNAK-T--F-FGK-----KVEGPFNMPHQGIYDTYNNSLHFQLGWHLA
CLGVVTS-------------------------------------------------LVAQ
HMYSLPAYAFIAKDYTT-QAALYTH------HQYIAIFLMVGAFAHGAIFWVRDYDPEQN
KGNVLER-------VLQHKEAIISHLSWVSLFLGFHTLGLYVHNDVVVAFGTPEK-----
QILIEPVFAQFIQAAHGKVLYGLDTLLSNPDSVAYTAYPN--------------------
--------------------------------------------YANVWLPGWLDAINSG
--TNSLFLTIGPGDFLVHHAIALGLHTTTLILVKGALDARGSKLMPD---KKDFGYAFPC
DGPGRGGTCDISAWD-SFYLALFWALNTVGWLTFYWHWKHLGIWQG--------------
------------NVAQFNENSTYLMGWFRDYLWANSAQLINGYNPYG-MNNLSVWAWMFL
FGHLVWATGFMFLISWRGYWQELIETLVWAHERTPLANLVRW--KDKPVALSIVQARLVG
LAHFTVGYVLTYAAFLIASTAGKFG-----------------------------------
------------------------------------------------------------
------------------------------------------------------------
-
>040_Nostoc_sp._KVJ20
------------------------------------------------------------
------------------------------------------------------------
---------------------MATK------FPKFSQDLAQDP-TTRRIWYAIATGNDFE
THDGMTEENLYQKIFATHFGHLAIIFLWASSLLFHVAWQGNFEQWIK-------------
---------DPLHIRPIAHAIWDP--HFGKPAIEAF-TQA-GASNPVNITYSGLYHWWYT
IGMRNNGELYNGSVFLLLFAAVLLFAGWLHLQPKYR----PSLAWFKSAEHRLNHHLAGL
FGVSSLAWAG---HLIHVAVP---------------------------------------
--------------EARG--QHVGW-DNFLNTPP-----HPAGLTP-----FFTGNWGVY
SQNPDTPGHIFGTSQGAGTAILSFLGGFHPQTEALWLTDIAHHHLAIAVLFIVAGHMYRT
-NFGIGHSLKEALNAK-S--F-FGI-----PVEGPFNLPHQGIYDTYNNSLHFQLGWHLA
ALGVVTS-------------------------------------------------LVAQ
HMYSMPSYAFIAKDYTT-QAALYTH------HQYIAGFLMLGAFAHGAIFWVRDYDPEQN
KGNVLDR-------VLKHKEAIISHLSWVSLFLGFHTLGLYVHNDVVVAFGTPEK-----
QILIEPVFAQFVQAANGKVLYGLDALLSNPDSIAYTAWPN--------------------
--------------------------------------------YANVWLPGWLDAINAG
--TNSLFLTIGPGDFLVHHAIALGLHTTTLILVKGALDARGSKLMPD---KKDFGYAFPC
DGPGRGGTCDISAWD-SFYLATFWMLNTIGWLTFYWHWKHLGIWQG--------------
------------NVAQFNENSTYLMGWFRDYLWANSAQLINGYNPYG-VNNLSVWAWMFL
FGHLVWATGFMFLISWRGYWQELIETLVWAHERTPLANLVRW--KDKPVALSIVQARVVG
LAHFTVGYVVTYAAFLIASTAGKFG-----------------------------------
------------------------------------------------------------
------------------------------------------------------------
-
>041_Nostoc_sp._106C
------------------------------------------------------------
------------------------------------------------------------
---------------------MATK------FPKFSQDLAQDP-TTRRIWYAIATGNDFE
SHDGITEENLYQKIFATHFGHLAIIFLWASSLLFHVAWQGNFEQWIK-------------
---------DPIHIRPIAHAIWDP--HFGKPAIEAF-TQA-GASNPVNIAYSGVYHWWYT
IGMRTNSELYTGSVFLLLLAALFLFAGWLHLQPKFR----PSLSWFKSAEPRLNHHLAGL
FGVSSLAWAG---HLIHVAIP---------------------------------------
--------------EARG--QHVGW-DNFLTTAP-----HPAGLTP-----FFTGNWGVY
AQNPDTAGHVFSTSQGAGTAILTFLGGFHPQTESLWLTDIAHHHLAIAVIFIIAGHMYRT
-NFGIGHSIKEMLNSK-SGLV-PGS-----KSEGQFNLPHQGLYDTYNNSLHFQLGFHLA
ALGTVTS-------------------------------------------------LVAQ
HMYAMPPYAFIAKDYTT-QAALYTH------HQYIAVFLLVGAFAHGAIFWVRDYDPEQN
KGNVLDR-------VLKHKEAIISHLSWVSLFLGFHTLGLYVHNDVVVAFGTPEK-----
QILIEPVFAQFIQASHGKVLYGLNTLLSNSDSVAYTAYPN--------------------
--------------------------------------------YANVWLPGWLDAINSG
--TNSLFLTIGPGDFLVHHAIALGLHTTTLILVKGALDARGSKLMPD---KKDFGYAFPC
DGPGRGGTCDISAWD-SFYLALFWALNTVGWLTFYWHWKHLGIWQG--------------
------------NVAQFNENSTYLMGWFRDYLWANSAQLINGYNPYG-VNNLSVWAWMFL
FGHLVWATGFMFLISWRGYWQELIETLVWAHERTPLANLVRW--KDKPVALSIVQGRLVG
LAHFTVGYVFTYAAFLIASTAGKFG-----------------------------------
------------------------------------------------------------
------------------------------------------------------------
-
>042_Arthrospira_platensis_YZ
------------------------------------------------------------
------------------------------------------------------------
---------------------MATK------FPKFSQDLAQDP-TTRRIWYGIATAHDFE
THDGMTEENLYQKIFASHFGHIAIIFLWTSGSLFHVAWQGNFEQWIK-------------
---------DPLNVRPIAHAIWDP--QFGQPAVDAF-TQA-GASNPVDIAYSGVYHWWYT
IGMRTNGDLYQGSIFLLLLAAVFLFAGWLHLQPKYR----PSLSWFKNAESRLNHHLAGL
FGVSSLAWTG---HLVHVAIP---------------------------------------
--------------ESRG--QHVGW-DNFLSTLP-----HPAGLAP-----FFTGNWGVY
AQNPDTVRHVFGTSEGAGTAILTFLGGFHPQTESLWLTDMAHHHLAIAVIFIIAGHMYRT
-NFGIGHSIKEMCDAKDF-F-GRRL-------EGPFNMPHQGIYETYNNSLHFQLGWHLA
CLGVITS-------------------------------------------------LVAQ
HMYSIPPYAFIAKDYTT-MAALYTH------HQYIAGFLMVGAFAHGAIFLVRDYDPEQN
KGNVLAR-------VLDHKEAIISHLSWVSLFLGFHTLGIYVHNDVVVAFGTPEK-----
QILIEPVFAQFIQAAHGKAVYAMDVLLSNPESIATTAWPN--------------------
--------------------------------------------YGNVWLPGWLDAINSG
--TNSLFLTIGPGDFLVHHAIALGLHTTTLILVKGALDARGSKLMPD---KKDFGYAFPC
DGPGRGGTCDISAWD-SFYLAMFWMLNTLGWLTFYWHWKHLGIWQG--------------
------------NVAQFNESSTYLMGWFRDYLWLNSSQLINGYNPFG-TNNLSVWAWMFL
FGHLVWATGFMFLISWRGYWQELIETIVWAHERTPLANLVRW--KDKPVALSIVQARVVG
LAHFTVGYILTYAAFLIASTAGKFG-----------------------------------
------------------------------------------------------------
------------------------------------------------------------
-
>043_Tolypothrix_sp._NIES-4075
------------------------------------------------------------
------------------------------------------------------------
---------------------MATK------FPKFSQDLAQDP-TTRRLWYAMAMGNDFE
SHDGMTEENLYQRIFATHFGHVAIIFLWASSLLFHVAWQGNFQEWIK-------------
---------DPIHIRPIAHAIWDP--HFGKPAIEAF-TQG-GASNPVNIAYSGVYHWWYT
IGMRTNNDLYMGSVFLLLLAAVFLFAGWLHLQPKFR----PSLSWFKSAEPRLNHHLAGL
FGVSSLAWTG---HLVHVAIP---------------------------------------
--------------ESRG--QHVGW-DNFLSTLP-----HPEGLTP-----FFTGNWGAY
AANPDTANHVFGTSQGAGTAILTFLGGFHPQTESLWLTDMAHHHLAIAVIFIIAGHQYRT
-NFGIGHSIKEMLNAK-N--F-FGV-----ETEGQFNLPHQGLYDTYNNSLHFQLSIHLA
ALGTITS-------------------------------------------------LVAQ
HMYAMPPYAFIAKDYTT-QAALYTH------HQYIAVFLMTGAFAHAAIFWVRDYDPEQN
KGNVLDR-------VLKHKEAIISHLSWVSLFLGFHTLSLYVHNDVVVAFGTPEK-----
QILIEPVFAQFIQASHGKVLYGLNTLLSNPDSIAFTAWPN--------------------
--------------------------------------------YGNVWLPGWLDAVNNS
--TNSLFLTIGPGDFLVHHAFALAIHTTVLILVKGALDARGSKLMPD---KKDFGYAFPC
DGPGRGGTCDISGWD-SFYLALFWSLNTVGWVTFYWHWKHLGIWQG--------------
------------NVAQFNESSTYLMGWFRDYLWANSAQLINGYNPYG-MNNLSVWAWMFL
FGHLVWATGFMFLISWRGYWQELIETLVWAHERTPLANLVRW--KDKPVAMSIVQGRLVG
LAHFTVGYVLTYAAFLIASTAGKFG-----------------------------------
------------------------------------------------------------
------------------------------------------------------------
-
>044_Oscillatoria_sp._PCC_10802
------------------------------------------------------------
------------------------------------------------------------
---------------------MATK------FPKFSQDLAADP-TTRRIWYGIATAHDFE
SHDGMTEENLYQKIFASHFGHLAIIFLWTSGNLFHVAWQGNFPQWVT-------------
---------DPLNVRPIAHAIWDP--HFGAPAVDAF-TQA-GASNPVNIAYSGVYHWWYT
IGMRSNSDLYQGSVFLLILAAVMLFAGWLHLQPKYR----PSLSWFKNAESRLNHHLAGL
FGVSSLAWTG---HLVHVAIP---------------------------------------
--------------ESRG--QHVGW-DNFLSTPP-----HPAGLAP-----FFSGNWGVY
AQNPDTANHVFGTAEGAGTAILTFLGGFHPQTESLWLTDIAHHHLAIAVIFIIAGHMYRT
-NFGIGHSIKEILNAHKPPA-------------GKLGDGHKGLYDTLNNSLHFQLALALA
SLGVITS-------------------------------------------------LVAQ
HMYSLPPYAFMAKDYTT-QAALYTH------HQYIAGFIMVGAFAHGAIFLVRDYDPEQN
KNNVLYR-------VLEHKEAIISHLSWVSLFLGFHTLGLYVHNDVVVAFGTPEK-----
QILIEPVFAQWIQAAHGKALYGFDVLLSNPDSIATTAWPN--------------------
--------------------------------------------SGNVWLPGWLDAINSG
--TNSLFLTIGPGDFLVHHAIALGLHTTTLILVKGALDARGSKLMPD---KKDFGYAFPC
DGPGRGGTCDISAWD-SFYLSMFWMLNTIGWVTFYWHWKHLGIWQG--------------
------------NVAQFNESSTYLMGWLRDYLWLNSSQLINGYNPYG-MNNLSVWAWMFL
FGHLVWATGFMFLISWRGYWQELIETLVWAHERTPLANLVRW--KDKPVALSIVQGRLVG
LAHFTVGYVLTYAAFVIASTAGKFG-----------------------------------
------------------------------------------------------------
------------------------------------------------------------
-
>045_Calothrix_sp._NIES-3974
------------------------------------------------------------
------------------------------------------------------------
---------------------MATK------FPKFSQDLAQDP-TTRRIWYAMAMGNDFE
SHDGMTEENLYQKIFATHFGHLAIIFLWASSLLFHVAWQGNFEQWIK-------------
---------DPLHIRPIAHAIWDP--HFGKPAIEAF-TQA-GASNPVNIAYSGVYHWWYT
IGMRTNNDLYTGSVFLLLLSAVLLFAGWLHLQPKFR----PSLSWFKSAEPRLNHHLAGL
FGVSSLAWTG---HLVHVAIP---------------------------------------
--------------ESRG--VHVGW-DNFLSVAP-----HPAGLTP-----FFTGNWGVY
AQDPDTAGHIFGTSQGAGSAILTFLGGFHPQTESLWLTDMAHHHLAIAVLFIVAGHMYRT
-NFGIGHSIKEMMNAK-TF---FGS-----KVEGPFNLPHQGLYDTINNSLHFQLSLALA
ALGTICS-------------------------------------------------LVAQ
HMYSLPPYAFIARDYTT-QAALYTH------HQYIAGFLMVGAFAHAAIFWVRDYDPEQN
KGNVLDR-------VLKHKEAIISHLSWVSLFLGFHTLSLYVHNDVVVAFGTPEK-----
QILIEPVFAQFIQASHGKVLYGLNTLLSNPESVAYTAFPN--------------------
--------------------------------------------YGNVWLQGWLDAINSG
--TNSLFLTIGPGDFLVHHAFALAIHTTTLVLVKGALDARGSKLMPD---KKDFGYAFPC
DGPGRGGTCDISAWD-AFYLAMFWMLNTIGWVTFYWHWKHLAIWQG--------------
------------NVAQFNENSTYLMGWFRDYLWANSAQLINGYNPYG-MNNLSVWAWMFL
FGHLVWATGFMFLISWRGYWQELIETLVWAHERTPLANLVRW--KDKPVALSIVQARLVG
LAHFTVGYVLTYAAFLIASTAGKFG-----------------------------------
------------------------------------------------------------
------------------------------------------------------------
-
>046_Calothrix_sp._PCC_7103
------------------------------------------------------------
------------------------------------------------------------
---------------------MATK------FPKFSQDLAQDP-TTRRLWYAMATGNDFE
SHDGMTEENLYQRIFATHFGHVAIIFLWASSLNFHVAWQGNFEQWIK-------------
---------DPLHIRPIAHAIWDP--HFGKPAIEAF-TQG-GASNPVNITYSGIYHWWYT
IGIRTNNDLYMGAVFLLLLAAVFLFAGWLHLQPKFR----PSLSWFKSAEPRLNHHLAGL
FGVSSLAWTG---HLVHVAIP---------------------------------------
--------------ESRG--QHVGW-DNFLSTLP-----HPEGLTP-----FFTGNWAAY
AQNPDTANHLFGTSTGAGTAILTFLGGFHPQTESLWLTDMAHHHLAIAVIFIVAGHMYRT
-NFGIGHSIKEMLNAK-N--F-FGT-----KTEGQFNLPHQGLYDTYNNSLHFQLSIHLA
ALGTVLS-------------------------------------------------LVAQ
HMYALPPYAFIAKDYTT-QAALYTH------HQYIAVFLMLGAFAHAAIFWVRDYDPEQN
KGNVLDR-------VLKHKEAIISHLSWVSLFLGFHTLSLYVHNDVVVAFGTPEK-----
QILIEPVFAQFIQASHGKVLYGMQTLLSNPDSVAYTAYPN--------------------
--------------------------------------------YANVWLPGWLDAINNG
--TNSLFLTIGPGDFLVHHAFALAIHTTVLILVKGALDARGSKLMPD---KKDFGYAFPC
DGPGRGGTCDISGWD-SFYLATFWALNTVGWVTFYWHWKHLGIWQG--------------
------------NVAQFNENSTYLMGWFRDYLWANSAQLINGYNPYG-MNNLSVWAWMFL
FGHLVWATGFMFLISWRGYWQELIETLVWAHERTPLANLVRW--KDKPVALSIVQGRLVG
LAHFTVGYIFTYAAFLIASTASKFG-----------------------------------
------------------------------------------------------------
------------------------------------------------------------
-
>047_Arthrospira_platensis_C1
------------------------------------------------------------
------------------------------------------------------------
---------------------MATK------FPKFSQDLAQDP-TTRRIWYGIATAHDFE
THDGMTEENLYQKIFASHFGHIAIIFLWTSGSLFHVAWQGNFEQWIK-------------
---------DPLNVRPIAHAIWDP--QFGQPAVDAF-TQA-GASNPVDIAYSGVYHWWYT
IGMRTNGDLYQGSIFLLLLAAVFLFAGWLHLQPKYR----PSLSWFKNAESRLNHHLAGL
FGVSSLAWTG---HLVHVAIP---------------------------------------
--------------ESRG--QHVGW-DNFLSTLP-----HPAGLAP-----FFTGNWGVY
AQNPDTVRHVFGTSEGAGTAILTFLGGFHPQTESLWLTDMAHHHLAIAVIFIIAGHMYRT
-NFGIGHSIKEMCDAKDF-F-GRRL-------EGPFNMPHQGIYETYNNSLHFQLGWHLA
CLGVITS-------------------------------------------------LVAQ
HMYSIPPYAFIAKDYTT-MAALYTH------HQYIAGFLMVGAFAHGAIFLVRDYDPEQN
KGNVLAR-------VLDHKEAIISHLSWVSLFLGFHTLGIYVHNDVVVAFGTPEK-----
QILIEPVFAQFIQAAHGKAVYAMDVLLSNPESIATTAWPN--------------------
--------------------------------------------YGNVWLPGWLDAINSG
--TNSLFLTIGPGDFLVHHAIALGLHTTTLILVKGALDARGSKLMPD---KKDFGYAFPC
DGPGRGGTCDISAWD-SFYLAMFWMLNTLGWLTFYWHWKHLGIWQG--------------
------------NVAQFNESSTYLMGWFRDYLWLNSSQLINGYNPFG-TNNLSVWAWMFL
FGHLVWATGFMFLISWRGYWQELIETIVWAHERTPLANLVRW--KDKPVALSIIQARVVG
LAHFTVGYILTYAAFLIASTAGKFG-----------------------------------
------------------------------------------------------------
------------------------------------------------------------
-
>048_Nostoc_sp._Peltigera_membr
------------------------------------------------------------
------------------------------------------------------------
---------------------MATK------FPKFSQDLAQDP-TTRRIWYAIATGNDFE
THDGMTEENLYQKIFATHFGHLAIIFLWASSLLFHVAWQGNFEQWIK-------------
---------DPLHIRPIAHAIWDP--HFGKPAIEAF-TQA-GASNPVNITYSGLYHWWYT
IGMRNNGELYNGSVFLLVFAAVLLFAGWLHLQPKYR----PSLAWFKSAEHRLNHHLAGL
FGVSSLAWAG---HLIHVAVP---------------------------------------
--------------EARG--QHVGW-DNFLNTPP-----HPAGLTP-----FFTGNWGVY
SQNPDTPGHIFGTSQGAGTAILSFLGGFHPQTEALWLTDIAHHHLAIAVLFIVAGHMYRT
-NFGIGHSLKEALNAK-S--F-FGI-----PVEGPFNLPHQGIYDTYNNSLHFQLGWHLA
ALGVVTS-------------------------------------------------LVAQ
HMYSMPSYAFIAKDYTT-QAALYTH------HQYIAGFLMLGAFAHGAIFWVRDYDPEQN
KGNVLDR-------VLKHKEAIISHLSWVSLFLGFHTLGLYVHNDVVVAFGTPEK-----
QILIEPVFAQFVQAANGKVLYGLDTLLSNSDSIAYTAWPN--------------------
--------------------------------------------YANVWLPGWLDAINAG
--TNSLFLTIGPGDFLVHHAIALGLHTTTLILVKGALDARGSKLMPD---KKDFGYAFPC
DGPGRGGTCDISAWD-SFYLATFWMLNTIGWLTFYWHWKHLGIWQG--------------
------------NVAQFNENSTYLMGWFRDYLWANSAQLINGYNPYG-VNNLSVWAWMFL
FGHLVWATGFMFLISWRGYWQELIETLVWAHERTPLANLVRW--KDKPVALSIVQARVVG
LAHFTVGYIVTYAAFLIASTAGKFG-----------------------------------
------------------------------------------------------------
------------------------------------------------------------
-
>049_Sphaerospermopsis_kisselev
------------------------------------------------------------
------------------------------------------------------------
---------------------MATK------FPKFSQDLAQDP-TTRRIWYAIAMGNDFE
SHDGMTEENLYQKIFATHFGHLAIIFLWASSLLFHVAWQGNFEQWIK-------------
---------DPLHVRPIAHAIWDP--HFGAPAVDAF-TQA-GASNPVNIAYSGVYHWWYT
IGMRTNQELYVGSLGLLLLAALFLFAGWLHLQPKFR----PSLSWFKSAEPRLNHHLAGL
FGVSSLAWTG---HLVHVAIP---------------------------------------
--------------ESRG--IHVGW-DNFLSVAP-----HPAGLTP-----FFTGNWGVY
AQNPDTAGHLFGTSTGAGTAILTFLGGFHPQTESLWLTDMAHHHLAIAVIFIIAGHMYRT
-NFGIGHSIKEMLNSK-SGLV-PGS-----KSEGQFNLPHQGLYDTINNSLHFQLSLALA
ALGTITS-------------------------------------------------LVAQ
HMYALPPYAFIAKDYTT-QAALYTH------HQYIAGFLMVGAFAHAAIFWVRDYDPEQN
KGNVLDR-------MLQHKEAIISHLSWVSLFLGFHTLGLYVHNDVVVAFGTPEK-----
QILIEPVFAQFIQAAQGKALYGLDVLLSNPDSIAYTAYPN--------------------
--------------------------------------------AGNVWLPGWLDAINSG
--TNSLFLTIGPGDFLVHHAFALAIHTTTLVLVKGALDARGSKLMPD---KKDFGYAFPC
DGPGRGGTCDISAWD-AFYLSMFWMLNTIGWVTFYWHWKHLGIWQG--------------
------------NVAQFNENSTYLMGWFRDYLWANSAQLINGYNAYG-MNNLSVWAWMFL
FGHLVWATGFMFLISWRGYWQELIETLVWAHERTPLANLVRW--KDKPVALSIVQARVVG
LAHFTVGYIVTYAAFLIASTAGKFG-----------------------------------
------------------------------------------------------------
------------------------------------------------------------
-
>050_Cyanothece_sp._ATCC_51142
------------------------------------------------------------
------------------------------------------------------------
---------------------MATK------FPKFSQDLAQDP-TTRRIWYGIATAHDFE
THDGMTEENLYQKIFASHFGHIAIIFLWTSGTLFHVAWQGNFEQWIT-------------
---------DPLNIRPIAHAIWDP--QFGQGAVDAF-TQA-GASYPVDIAYSGVYHWFYT
IGMRTNGDLYQGSIFLLILSSLFLFAGWLHLQPKFR----PNLAWFKNAESRLNHHLAGL
FGVSSLAWTG---HLVHVAIP---------------------------------------
--------------EARG--QHVGW-DNFLSTPP-----HPAGLLP-----FFTGNWGVY
AQNPDTASHVFGTADGAGTAILTFLGGFHPQTESLWLTDIAHHHLAIAVIFIIAGHMYRT
-NWGIGHSIREILNTHKPPS-------------GKLGEGHRNMYDTVNNSLHFQLGLALA
CLGVVTS-------------------------------------------------LVAQ
HMYSLPPYAFIAKDYTT-QAALYTH------HQYIAGFLMVGAFAHGAIFFVRDYDPEAN
KDNVLAR-------MLEHKEAIISHLSWVSLFLGFHTLGLYVHNDVVVAFGTPEK-----
QILIEPVFAQWIQAAHGKALYGFDVLLSNPDSIASTAYPN--------------------
--------------------------------------------YGNVWLPGWLDAINSG
--TNSLFLTIGPGDFLVHHAIALGLHTTTLILVKGALDARGSKLMPD---KKDFGYSFPC
DGPGRGGTCDISAWD-AFYLAMFWMLNTLGWLTFYWHWKHLGVWTG--------------
------------NVAQFNENSTYLMGWFRDYLWANSAQLINGYNPYG-VNNLSVWAWMFL
FGHLVWATGFMFLISWRGYWQELIETIVWAHERTPLANLVRW--KDKPVALSIVQARLVG
LAHFTVGYVLTYAAFLIASTAGKFG-----------------------------------
------------------------------------------------------------
------------------------------------------------------------
-
>051_Nostoc_sp._T09
------------------------------------------------------------
------------------------------------------------------------
---------------------MATK------FPKFSQDLAQDP-TTRRIWYAIATGNDFE
SHDGMTEENLYQKIFATHFGHLAIIFLWASSLLFHVAWQGNFEQWIK-------------
---------DPIHIRPIAHAIWDP--HFGKPAIEAF-TQA-GASNPVNIAYSGVYHWWYT
IGMRTNSELYTGSVFLLLLAALFLFAGWLHLQPKFR----PSLSWFKSAEPRLNHHLAGL
FGVSSLAWAG---HLIHVAIP---------------------------------------
--------------EARG--QHVGW-DNFLSTAP-----HPAGLTP-----FFTGNWGVY
AQNPDTAGHVFSTSQGAGTAILTFLGGFHPQTESLWLTDIAHHHLAIAVIFIIAGHMYRT
-NFGIGHSIKEMLNSK-SGLV-PGS-----KSEGQFNLPHQGLYDTYNNSLHFQLGFHLA
ALGTITS-------------------------------------------------LVAQ
HMYAMPPYAFIAKDYTT-QAALYTH------HQYIAVFLLVGAFAHGAIFWVRDYDPEQN
KGNVLER-------VLKHKEAIISHLSWVSLFLGFHTLGLYVHNDVVVAFGTPEK-----
QILIEPVFAQFVQASHGKVLYGLNALLSNPDSVAYTAYPN--------------------
--------------------------------------------YANVWLPGWLDAINSG
--TNSLFLTIGPGDFLVHHAIALGLHTTTLILVKGALDARGSKLMPD---KKDFGYAFPC
DGPGRGGTCDISAWD-SFYLSLFWALNTIGWVTFYWHWKHLGIWQG--------------
------------NVAQFNENSTYLMGWFRDYLWANSAQLINGYNPYG-VNNLSVWAWMFL
FGHLVWATGFMFLISWRGYWQELIETLVWAHERTPLANLVRW--KDKPVALSIVQGRLVG
LAHFTVGYVFTYAAFLIASTAGKFG-----------------------------------
------------------------------------------------------------
------------------------------------------------------------
-
>052_Spirulina_subsalsa
------------------------------------------------------------
------------------------------------------------------------
---------------------MATK------FPKFSQDLAQDP-TTRRIWYGIATAHDFE
SHDGMTEENLYQKIFASHFGHIAIIFLWTSGTLFHVAWQGNFEQWIK-------------
---------DPLNVRPIAHAIWDP--QFGQGAVDAF-TQA-GAANPVDICYSGVYHWFYT
IGMTNNQDLYQGSIFLLILASLMLFAGWLHLQPKFR----PSLQWFKLAEHRLNHHLAGL
FGVSSLAWTG---HLVHVAIP---------------------------------------
--------------ESRG--VHVGW-DNFLSVKP-----HPAGLMP-----FFTGNWGVY
AQNPDTASHVFGTSQGAGTAILTFLGGFHPQTESLWLTDIAHHHLAIAVLFIVAGHMYRT
-NFGIGHSIKEMCDAKE-FF-GKKV-------QGPFNMPHQGIYETYNNSLHFQLGWHLA
CLGVITS-------------------------------------------------LVAQ
HMYSLPSYVFIAKDYTT-QAALFTH------HEYIAGFLMVGAFAHGAIFLVRDYDPEQN
KGNVLDR-------VLQHKEAIISHLSWVSLFLGFHTLGLYVHNDVVVAFGTPEK-----
QILIEPVFAQFIQASHGKVLYGMDLLLSDPNSIATTAWPN--------------------
--------------------------------------------HGAVWLPGWLDAINSG
--ANSLFLTIGPGDFLVHHAIALGLHTTTLILVKGALDARGSKLMPD---KKDFGYSFPC
DGPGRGGTCDISAWD-AFYLAMFWMLNTLGWLTFYWHWKHLGVWTG--------------
------------NVAQFNENSTYLMGWFRDYLWANSAQLINGYNPYG-VNNLSVWAWMFL
FGHLVWATGFMFLISWRGYWQELIETIVWAHERTPLANLVRW--KDKPVALSIVQARLVG
LAHFTVGYIFTYAAFLIASTAGKFG-----------------------------------
------------------------------------------------------------
------------------------------------------------------------
-
>053_Calothrix_sp._NIES-2100
------------------------------------------------------------
------------------------------------------------------------
---------------------MATK------FPKFSQDLAQDP-TTRRIWYAIATGNDFE
SHDGMTEENLYQKIFATHFGHLAIIFLWASSLLFHVAWQGNFEQWIK-------------
---------DPLHIRPIAHAIWDP--HFGKPAIEAF-TQA-GADGPVNIAYSGVYHWWYT
QGMRTNADLYSGSIFLLLFAAVLLFAGWLHLQPKYR----PSLAWFKNAESRLNHHLAGL
FGVSSLAWAG---HIIHVAIP---------------------------------------
--------------ESRG--QHVGW-DNFLSTPP-----HPAGLQP-----FFTGNWGVY
AQNPDTAGHVFGTSQGAGTAILTFLGGFHPQTEALWLTDIAHHHLAIAVLFIVAGHMYRT
-NFGIGHSIKEMMNAK-T--F-FGK-----PVEGPFNMPHQGIYDTYNNSLHFQLGWHLA
CLGVLTS-------------------------------------------------WVAQ
HMYSLPSYAFIAKDYTT-QAALYTH------HQYIAIFLMVGAFAHGAIFWVRDYDPEQN
KGNVLER-------VLKHKEAIISHLSWVSLFLGFHTLGLYVHNDVVVAFGTPEK-----
QILIEPVFAQFIQAAHGKVLYGLDTLLSNPDSVAYTAYPN--------------------
--------------------------------------------YGNVWLPGWLDAINSG
--TNSLFLTIGPGDFLVHHAIALGLHTTTLILVKGALDARGSKLMPD---KKDFGYAFPC
DGPGRGGTCDISAWD-SFYLALFWALNTVGWLTFYWHWKHLGIWQG--------------
------------NVAQFNENSTYLMGWFRDYLWANSAQLINGYNPYG-VNNLSVWAWMFL
FGHLVWATGFMFLISWRGYWQELIETLVWAHERTPLANLVRW--KDKPVALSIVQARLVG
LTHFAVGYVLTYAAFLIASTAGKFG-----------------------------------
------------------------------------------------------------
------------------------------------------------------------
-
>054_Nostoc_sp._PCC_7524
------------------------------------------------------------
------------------------------------------------------------
---------------------MATK------FPKFSQDLAQDP-TTRRIWYAIAMGNDFE
SHDGMTEENLYQKIFATHFGHLAIIFLWASSLLFHVAWQGNFEQWIK-------------
---------DPLHVRPIAHAIWDP--HFGKPAIEAF-TQA-GASNPVNIAYSGVYHWWYT
IGMRTNNELYIGSVGLLLFAALCLFAGWLHLQPKFR----PSLAWFKSAESRLNHHLAGL
FGVSSLAWAG---HLIHVAIP---------------------------------------
--------------ESRG--QHVGW-DNFLSTAP-----HPAGLQP-----FFTGNWSVY
AQNPDTAGHIFGTSQGSGTAILTFLGGFHPQTESLWLTDMAHHHLAIAVLFIVAGHMYRT
-NFGIGHSIKEMMNAK-T--F-FGK-----TVEGPFNMPHQGIYDTYNNSLHFQLGWHLA
CLGVVTS-------------------------------------------------LVAQ
HMYSLPAYAFIAKDYTT-QAALYTH------HQYIAIFLMVGAFAHGAIFLVRDYDPEQN
KGNVLDR-------VLQHKEAIISHLSWVSLFLGFHTLGLYVHNDVVVAFGTPEK-----
QILIEPVFAQFIQAAHGKVLYGLDTLLSNPDSVAYTAYPN--------------------
--------------------------------------------YGNVWLAGWLDAINSG
--TNSLFLTIGPGDFLVHHAIALGLHTTTLILVKGALDARGSKLMPD---KKDFGYAFPC
DGPGRGGTCDISAWD-SFYLALFWALNTVGWLTFYWHWKHLGIWQG--------------
------------NVAQFNENSTYLMGWFRDYLWANSAQLINGYNPYG-VNNLSVWAWMFL
FGHLVWATGFMFLISWRGYWQELIETLVWAHERTPIANLVRW--KDKPVALSIVQARVVG
LAHFTVGYVVTYAAFLIASTAGKFG-----------------------------------
------------------------------------------------------------
------------------------------------------------------------
-
>055_Fortiea_contorta
------------------------------------------------------------
------------------------------------------------------------
---------------------MATK------FPKFSQDLAQDP-STRRIWYAIATGNDFE
SHDGITEENLYQKIFATHFGHLAIIFLWASSLLFHVAWQGNFEQWIQ-------------
---------DPLHIRPIAHAIWDP--HFGKPAIEAF-TQA-GASNPVNITYSGIYHWWYT
IGMRTNSELYTGSVFLLLLASIFLFAGWLHLQPKFR----PSLSWFKSAEPRLNHHLAGL
FGVSSLAWTG---HLVHVAIP---------------------------------------
--------------ESRG--IHVGW-DNFLTTLP-----HPAGLTP-----FFTGNWGVY
AQNPDTAGHVYGTATGAGTAILTFLGGFHPQTESLWLTDIAHHHLAIAVLFIVAGHMYRT
-NFGIGHSIKEMLNSK-AGLV-PST-----KSEGQFNLPHQGLYDTINNSLHFQLSLALA
ALGTVTS-------------------------------------------------LVAQ
HMYSLPPYAFIAKDYTT-QAALYTH------HQYIAVFLLVGAFAHAAIFWVRDYDPEQN
KGNVLDR-------VLQHKEAIISHLSWVSLFLGFHTLGLYVHNDVVVAFGTPEK-----
QILIEPVFAQFIQASHGKVLYGLDTLLSNPDSVAYTAYPN--------------------
--------------------------------------------YGNVWLSGWLDAINSG
--TNSLFLTIGPGDFLVHHAIALGLHTTTLVLVKGALDARGSKLMPD---KKDFGYAFPC
DGPGRGGTCDISAWD-AFYLALFWALNTVGWLTFYWHWKHLGIWQG--------------
------------NVAQFNENSTYLMGWFRDYLWANSAQLINGYNPYG-VNNLSVWAWMFL
FGHLVWATGFMFLISWRGYWQELIETLVWAHERTPLANLVRW--KDKPVALSIVQARLVG
LTHFAVGYVFTYAAFLIASTAGKFG-----------------------------------
------------------------------------------------------------
------------------------------------------------------------
-
>056_Calothrix_sp._NIES-4101
------------------------------------------------------------
------------------------------------------------------------
---------------------MATK------FPKFSQDLAQDP-TTRRIWYAMAMGNDFE
SHDGMTEENLYQKIFATHFGHLAIIFLWASSLLFHVAWQGNFEQWIK-------------
---------DPLHIRPIAHAIWDP--HFGKPAIEAF-TQA-GASNPVNIAYSGVYHWWYT
IGMRTNNDLYTGSVFLLLFASVLLFAGWLHLQPKFR----PSLAWFKNAESRLNHHLAGL
FGVSSLAWTG---HLVHVAIP---------------------------------------
--------------ESRG--QHVGW-DNFLTTLP-----HPEGLTP-----FFTGNWGVY
AQNPDTAGHIFGTSTGSGTAILTFLGGFHPQTESLWLTDMAHHHLAIAVLFIVAGHMYRT
-SFGIGHSIKEMMDAK-T--F-FGK-----KVEGPFNMPHQGIYETYNNSLHFQLGWHLA
CLGVITS-------------------------------------------------LVAQ
HMYSLPAYAFIARDYTT-QAALYTH------HQYIAGFLMVGAFAHGAIFWVRDYDPEQN
KGNVLDR-------VLKHKEAIISHLSWVSLFLGFHTLSLYVHNDVVVAFGTPEK-----
QILIEPVFAQFIQAAHGKVLYGLDTLLSNPDSVAYTAYPN--------------------
--------------------------------------------YGNVWLGGWLDAINSG
--TNSLFLTIGPGDFLVHHAFALAIHTTTLILVKGALDARGSKLMPD---KKDFGYAFPC
DGPGRGGTCDISGWD-SFYLSMFWMLNTIGWVTFYWHWKHLGIWQG--------------
------------NVAQFNENSTYLMGWFRDYLWANSAQLINGYNPYG-MNNLSVWAWMFL
FGHLIWATGFMFLISWRGYWQELIETLVWAHERTPLANLVRW--KDKPVALSIVQARLVG
LAHFTVGYFVTYAAFLIASTAGKFG-----------------------------------
------------------------------------------------------------
------------------------------------------------------------
-
>057_Nostoc_sp._PCC_7107
------------------------------------------------------------
------------------------------------------------------------
---------------------MATK------FPKFSQDLAQDP-TTRRIWYAIAMGNDFE
SHDGMTEENLYQKIFATHFGHLAIIFLWASSLLFHVAWQGNFEQWIK-------------
---------DPLHVRPIAHAIWDP--HFGKPAIEAF-TQA-GASNPVNIAYSGVYHWWYT
IGMRTNQELYVGSLGLLLFAALLLFAGWLHLQPKFR----PSLAWFKSAESRLNHHLAGL
FGVSSLAWAG---HLIHVAIP---------------------------------------
--------------ESRG--QHVGW-DNFLSTAP-----HPAGLQP-----FFTGNWSVY
AQNPDTAGHVFSTSTGAGTAILTFLGGFHPQTESLWLTDMAHHHLAIAVLFIVAGHMYRT
-NFGIGHSIKEMMNAK-T--F-FGK-----KVEGPFNMPHQGIYDTYNNSLHFQLGWHLA
CLGVVTS-------------------------------------------------LVAQ
HMYSMPAYAFIAKDYTT-QAALYTH------HQYIAIFLMVGAFAHGAIFWVRDYDPEQN
KGNVLER-------VLQHKEAIISHLSWVSLFLGFHTLGLYVHNDVVVAFGTPEK-----
QILIEPVFAQFVQAANGKVLYGLDVLLSNPDSVAYTAYPN--------------------
--------------------------------------------YANVWLPGWLDAINAG
--TNSLFLTIGPGDFLVHHAIALGLHTTTLILVKGALDARGSKLMPD---KKDFGYAFPC
DGPGRGGTCDISAWD-SFYLALFWALNTVGWLTFYWHWKHLGIWQG--------------
------------NVAQFNENSTYLMGWFRDYLWANSAQLINGYNPYG-MNNLSVWAWMFL
FGHLVWATGFMFLISWRGYWQELIETLVWAHERTPLANLVRW--KDKPVALSIVQARLVG
LAHFTVGYVLTYAAFLIASTAGKFG-----------------------------------
------------------------------------------------------------
------------------------------------------------------------
-
>058_Oscillatoriales_cyanobacte
------------------------------------------------------------
------------------------------------------------------------
---------------------MATK------FPKFSQDLAQDP-TTRRIWYGIATAHDFE
SHDGITEENLYQKIFASHFGHLAIIFLWTSGNLFHVAWQGNFEQWVK-------------
---------DPLNIRPIAHAIWDP--QFGQPAVEAF-TQA-GASNPVNIAYSGVYHWWYT
IGMRSNADLYQGSIFLLLLAATFLFAGWLHLQPKYR----PSLSWFKNAESRLNHHLAGL
FGVSSLAWTG---HLVHVAIP---------------------------------------
--------------ESRG--QHVGW-DNFLSTLP-----HPAGLAP-----FFTGNWGVY
AQSPDTAGHIFGTSTGSGTAILTFLGGFHPQTESLWLTDMAHHHLAIAVLFIIAGHMYRT
-NFGIGHSIKEMMNSKDPLF-GFKN-------EGPFNLPHQGLYDTMNNSLHFQLALALA
ALGVITS-------------------------------------------------LVAQ
HMYALPPYAFIAKDYTT-MAALYTH------HQYIAGFLMVGAFAHGAIFLVRDYDSEQN
KGNVLDR-------MLQHKEALISHLSWVSLFLGFHTLGLYVHNDVVVAFGTPEK-----
QILIEPVFAQFVQAASGKVLYGMDVLLSNADSIASTAWPN--------------------
--------------------------------------------AGNVWLPGWLDAINSG
--SNSLFLTIGPGDFLVHHAIALGLHTTTLILVKGALDARGSKLMPD---KKDFGYAFPC
DGPGRGGTCDISAWD-SFYLSMFWMLNTIGWVTFYWHWKHLGVWQG--------------
------------NVAQFNESSTYLMGWFRDYLWLNSAQLINGYNPYG-TNNLSVWAWMFL
FGHLVWATGFMFLISWRGYWQELIETIVWAHERTPLANLVRW--KDKPVALSIVQARVVG
LAHFTVGYILTYAAFLIASTASKFG-----------------------------------
------------------------------------------------------------
------------------------------------------------------------
-
>059_unicellular_cyanobacterium
------------------------------------------------------------
------------------------------------------------------------
---------------------MATK------FPKFSQDLAQDP-TTRRIWYGIATAHDFE
THDGMTEENLYQKIFASHFGHIAIIFLWTSGTLFHVAWQGNFEQWIT-------------
---------DPLNIRPIAHAIWDP--QFGQGAVDAF-TQA-GASSPVNIAYSGVYHWFYT
IGMRTNGDLYQGSIFLLILSSLFLFAGWLHLQPKFR----PNLAWFKNAESRLNHHLAGL
FGVSSLAWTG---HLVHVAIP---------------------------------------
--------------ESRG--QHVGW-DNFLSTPP-----HPAGLLP-----FFTGNWGVY
AENPDTASHVFGTADGAGTAILTFLGGFHPQTESLWLTDMAHHHLAIAVIFIIAGHMYRT
-NWGIGHSMRQILNAHKPPS-------------GKLGEGHRNMYDTVNNSLHFQLGLALA
CLGVITS-------------------------------------------------LVAQ
HMYSLPPYAFIAKDYTT-QAALYTH------HQYIAGFLMVGAFAHGAIFFVRDYDPEAN
KDNVLAR-------MLEHKEAIISHLSWVSLFLGFHTLGLYVHNDVVVAFGTPEK-----
QILIEPVFAQWIQAAHGKALYGFDVLLSNPDSLASTAYPN--------------------
--------------------------------------------YANVWLPGWLDAINSG
--TNSLFLTIGPGDFLVHHAIALGLHTTTLILVKGALDARGSKLMPD---KKDFGYSFPC
DGPGRGGTCDISAWD-AFYLAMFWMLNTLGWLTFYWHWKHLGVWTG--------------
------------NVAQFNENSTYLMGWFRDYLWANSAQLINGYNPYG-VNNLSVWAWMFL
FGHLVWATGFMFLISWRGYWQELIETIVWAHERTPLANLVRW--KDKPVALSIVQARLVG
LAHFTVGYVLTYAAFLIASTAGKFG-----------------------------------
------------------------------------------------------------
------------------------------------------------------------
-
>060_Calothrix_sp._PCC_6303
------------------------------------------------------------
------------------------------------------------------------
---------------------MATK------FPKFSQDLAQDP-TTRRIWYAMAMGNDFE
SHDGMTEENLYQKIFATHFGHLAIIFLWASSLLFHVAWQGNFEQWIK-------------
---------DPLHIRPIAHAIWDP--HFGKPAIEAF-TQA-GASNPVNIAYSGVYHWWYT
IGMRTNNDLYTGSIGLLLLSAVLLFAGWLHLQPKFR----PSLSWFKNAEPRLNHHLAGL
FGVSSLAWTG---HLVHVAIP---------------------------------------
--------------ESRG--QHVGW-DNFLTTLP-----HPEGLTP-----FFTGNWGAY
ATNPDTAGHLFGTSTGSGTAILTFLGGFHPQTESLWLTDMAHHHLAIAVIFIIAGHMYRT
-NFGIGHSIKEMLNSK-SGLV-PGS-----KSEGQFNLPHQGLYDTINNSLHFQLSLALA
SLGTICS-------------------------------------------------LVAQ
HMYAMPPYAFIAKDYTT-MAALYTH------HQYIAVFLMTGAFAHAAIFWVRDYDPEQN
KGNVLDR-------VLKHKEAIISHLSWVSLFLGFHTLGLYVHNDVVVAFGTPEK-----
QILIEPVFAQFIQAAHGKVLYGLETLLSNPDSIAYTAYPN--------------------
--------------------------------------------YGDVWLPGWLDAINNT
--TNSLFLTIGPGDFLVHHAFALAIHTTTLVLVKGALDARGSKLMPD---KKDFGYAFPC
DGPGRGGTCDISAWD-SFYLALFWSLNTVGWVTFYWHWKHLGIWQG--------------
------------NVAQFNESSTYLMGWFRDYLWANSAQLINGYNPYG-MNNLSVWAWMFL
FGHLVWATGFMFLISWRGYWQELIETLVWAHERTPLANLIRW--KDKPVALSIVQARLVG
LAHFAVGYVLTYAAFLIASTAGKFG-----------------------------------
------------------------------------------------------------
------------------------------------------------------------
-
>061_Calothrix_sp._HK-06
------------------------------------------------------------
------------------------------------------------------------
---------------------MATK------FPKFSQDLAQDP-TTRRLWYAMATGNDFE
SHDGMTEENLYQRIFATHFGHVAIIFLWASSLNFHVAWQGNFEQWIK-------------
---------DPLHIRPIAHAIWDP--HFGKPAIEAF-TQG-GASNPVNIAYSGVYHWWYT
IGIRTNNDLYMGAVFLLLLAAVFLFAGWLHLQPKFR----PSLSWFKSAEPRLNHHLAGL
FGVSSLAWTG---HLVHVAIP---------------------------------------
--------------ESRG--QHVGW-DNFLSTLP-----HPEGLTP-----FFTGNWAVY
AQNPDTANHLFGTSTGAGTAILTFLGGFHPQTESLWLTDMAHHHLAIAVIFIIAGHQYRT
-NFGIGHSIKEMLNAK-N--F-FGT-----KTEGQFNLPHQGLYDTYNNSLHFQLSIHLA
ALGTALS-------------------------------------------------LVAQ
HMYALPPYAFIAKDYTT-QAALYTH------HQYIAVAFMLGAFAHAAIFWVRDYDPEQN
KGNVLDR-------VLKHKEAIISHLSWVSLFLGFHTLSLYVHNDVVVAFGTPEK-----
QILIEPVFAQFIQASHGKVLYGMQTLLSNPDSVAYTAYPN--------------------
--------------------------------------------YANVWLPGWLDAINNG
--TNSLFLTIGPGDFLVHHAFALAIHTTVLILVKGALDARGSKLMPD---KKDFGYTFPC
DGPGRGGTCDISGWD-SFYLAAFWALNTVGWVTFYWHWKHLGIWQG--------------
------------NVAQFNENSTYLMGWFRDYLWANSAQLINGYNPYG-MNNLSVWAWMFL
FGHLVWATGFMFLISWRGYWQELIETLVWAHERTPLANLVRW--KDKPVAMSIVQGRLVG
LAHFTVGYILTYAAFLIASTASKFG-----------------------------------
------------------------------------------------------------
------------------------------------------------------------
-
>062_Nostoc_sp._PCC_7120
------------------------------------------------------------
------------------------------------------------------------
---------------------MATK------FPKFSQDLAQDP-TTRRIWYAMAMGNDFE
SHDGMTEENLYQKIFATHFGHLAIIFLWASSLLFHVAWQGNFEQWIK-------------
---------DPLHVRPIAHAIWDP--HFGKPAIEAF-TQA-GANGPVNIAYSGVYHWWYT
IGMRTNTELYTGSVFLLLFASLFLFAGWLHLQPKFR----PSLAWFKSAESRLNHHLAGL
FGVSSLAWAG---HLIHVAIP---------------------------------------
--------------ESRG--QHVGW-DNFLSTAP-----HPAGLQP-----FFTGNWGVY
AQNPDTAGHIFSTSQGAGTAILTFLGGFHPQTESLWLTDMAHHHLAIAVLFIVAGHMYRT
-NFGIGHSIKEMMNAK-T--F-FGK-----PVEGPFNMPHQGIYDTYNNSLHFQLGWHLA
CLGVVTS-------------------------------------------------WVAQ
HMYSLPSYAFIAKDYTT-QAALYTH------HQYIAIFLMVGAFAHGAIFLVRDYDPEQN
KGNVLER-------VLQHKEAIISHLSWVSLFLGFHTLGLYVHNDVVVAFGTPEK-----
QILIEPVFAQFIQAAHGKVLYGLDTLLSNPDSVAYTAYPN--------------------
--------------------------------------------YANVWLPGWLDAINSG
--TNSLFLTIGPGDFLVHHAIALGLHTTTLILVKGALDARGSKLMPD---KKDFGYAFPC
DGPGRGGTCDISAWD-SFYLSLFWALNTVGWVTFYWHWKHLGIWQG--------------
------------NVAQFNENSTYLMGWFRDYLWANSAQLINGYNPYG-VNNLSVWAWMFL
FGHLVWATGFMFLISWRGYWQELIETLVWAHERTPIANLVRW--KDKPVALSIVQARVVG
LAHFTVGYVLTYAAFLIASTAGKFG-----------------------------------
------------------------------------------------------------
------------------------------------------------------------
-
>063_Hassallia_byssoidea_VB5121
------------------------------------------------------------
------------------------------------------------------------
---------------------MATK------FPKFSQDLAQDP-TTRRIWYAMAMGNDFE
SHDGMTEENLYQRIFATHFGHVAIIFLWASSLLFHVAWQGNFQEWIK-------------
---------DPIHIRPIAHAIWDP--HFGKPAIEAF-TQG-GASNPVNIAYSGVYHWWYT
IGMRTNNDLYMGSVFLLLLAAVFLFAGWLHLQPKFR----PSLSWFKSAEPRLNHHLAGL
FGVSSLAWTG---HLVHVAIP---------------------------------------
--------------ESRG--QHVGW-DNFLSTLP-----HPQGLTP-----FFTGNWGAY
AADPDTANHVFGTSQGAGTAILTFLGGFHPQTESLWLTDMAHHHLAIAVIFIIAGHQYRT
-NFGIGHSIKEMLNAK-N--F-FGV-----ETEGQFNLPHQGLYDTYNNSLHFQLSIHLA
ALGTITS-------------------------------------------------LVAQ
HMYAMPPYAFIGKDYTT-QAALYTH------HQYIAVFLMTGAFAHAAIFWVRDYDPEQN
KGNVLDR-------VLKHKEAIISHLSWVSLFLGFHTLSLYVHNDVVVAFGTPEK-----
QILIEPVFAQFIQASHGKVLYGLNTLLSNPDSVASTA-----------------------
---------------------------------------------GAAWLPNWLDAINNS
--TNSLFLTIGPGDFLVHHAFALAIHTTVLILVKGALDARGSKLMPD---KKDFGYAFPC
DGPGRGGTCDISGWD-SFYLALFWSLNTVGWVTFYWHWKHLGIWQG--------------
------------NVAQFNESSTYLMGWFRDYLWANSAQLINGYNPYG-MNNLSVWAWMFL
FGHLVWATGFMFLISWRGYWQELIETLVWAHERTPLANLVRW--KDKPVAMSIVQGRLVG
LAHFTVGYVLTYAAFLIASTAGKFG-----------------------------------
------------------------------------------------------------
------------------------------------------------------------
-
>064_Nostoc_sp._PCC_7120
------------------------------------------------------------
------------------------------------------------------------
---------------------MATK------YPKFSRDLAQDP-TTRRIWYAIATGNDFE
SHDGMTEENLYQKIFATHFGHVAIIFLWASSLLFHVAWQGNFEQWIK-------------
---------DPLHIRPIAHAIWDP--HFGKPAIEAF-SQG-GANYPVNIAYSGVYHWWYT
IGMRTNNDLYQGSVFLLLLAALFLFAGWLHLQPKFR----PSLTWFKSAEPRLNHHLAGL
FGVSSLAWAG---HLIHVAIP---------------------------------------
--------------ESRG--VHVGW-RNFLTTLP-----HPAGLTP-----FWTGNWGVY
AQNADTTGHIFGTSQGAGTAILTFLGGFHPQTESLWLTDMAHHHLAIAVIFIIAGHMYRT
-NFGIGHSIKEMLNAK-Q--F-FGI-----RTEGQFNLPHQGLYDTYNNSLHFQLSIHLA
ALGTALS-------------------------------------------------LVAQ
HMYSLPPYAFIAKDYTT-QAALYTH------HQYIAGFLMIGAFAHAGIFWIRDYDPEQN
QGNVLDR-------VLKHKEAIISHLSWVSLFLGFHTLGIYVHNDVVVAFGTPEK-----
QILIEPVFAQFIQAAHGKLLYGMDTLLSNPDSIAYTAWPN--------------------
--------------------------------------------HANVWLPNWLDAINSG
--TNSLFLTIGPGDFLVHHAIALGLHTTTLICVKGALDARGTKLMPD---KKDFGFTFPC
DGPGRGGTCQTSSWEQSFYLALFWMLNLLGWVTFYWHWKHLGVWQG--------------
------------NVAQFNENSTYLMGWFRDYLWANSAQLINGYNPYG-TNNLSVWAWMFL
FGHLVWATGFMFLISWRGYWQELIETLVWAHERTPLANLVRW--KDKPVALSIVQGWLVG
LAHFTVGYILTYAAFLIASTAGKFG-----------------------------------
------------------------------------------------------------
------------------------------------------------------------
-
>065_Trichormus_variabilis_ATCC
------------------------------------------------------------
------------------------------------------------------------
---------------------MATK------FPKFSQDLAQDP-TTRRIWYAMAMGNDFE
SHDGMTEENLYQKIFATHFGHLAIIFLWASSLLFHVAWQGNFEQWIK-------------
---------DPLHVRPIAHAIWDP--HFGKPAIEAF-TQA-GANGPVNIAYSGVYHWWYT
IGMRTNTELYTGSVFLLLFASLFLFAGWLHLQPKFR----PSLAWFKSAESRLNHHLAGL
FGVSSLAWAG---HLIHVAIP---------------------------------------
--------------ESRG--QHVGW-DNFLTTAP-----HPAGLQP-----FFTGNWGVY
AQNPDTAGHIFSTSQGSGTAILTFLGGFHPQTESLWLTDIAHHHLAIAVLFIVAGHMYRT
-NFGIGHSIKEMMNAK-T--F-FGK-----PVEGPFNMPHQGIYDTYNNSLHFQLGWHLA
CLGVVTS-------------------------------------------------WVAQ
HMYSLPSYAFIAKDYTT-QAALYTH------HQYIAIFLMVGAFAHGAIFLVRDYDPEQN
KGNVLER-------VLQHKEAIISHLSWVSLFLGFHTLGLYVHNDVVVAFGTPEK-----
QILIEPVFAQFIQAAHGKVLYGLDTLLSNPDSVAYTAYPN--------------------
--------------------------------------------YANVWLPGWLDAINSG
--TNSLFLTIGPGDFLVHHAIALGLHTTTLILVKGALDARGSKLMPD---KKDFGYAFPC
DGPGRGGTCDISAWD-SFYLSLFWALNTVGWVTFYWHWKHLGIWQG--------------
------------NVAQFNENSTYLMGWFRDYLWANSAQLINGYNPYG-VNNLSVWAWMFL
FGHLVWATGFMFLISWRGYWQELIETLVWAHERTPIANLIRW--KDKPVALSIVQARVVG
LAHFTVGYVLTYAAFLIASTAGKFG-----------------------------------
------------------------------------------------------------
------------------------------------------------------------
-
>066_Calothrix_parasitica_NIES-
------------------------------------------------------------
------------------------------------------------------------
---------------------MATK------FPKFSQDLAQDP-TTRRIWYAIAMGNDFE
SHDGMTEENLYQKIFATHFGHLAIIFLWASSLLFHVAWQGNFEQWIK-------------
---------DPLHVRPIAHAIWDP--HFGKPAIEAF-TQG-GADYPVNIAYSGVYHWWYT
IGMRTNGDLYMGSVFLLVFSAVLLFAGWLHLQPKFR----PSLSWFKSAEPRLNHHLSAL
FGVSSLAWTG---HLVHVAIP---------------------------------------
--------------ESRG--QHVGW-DNFLSTLP-----HPEGLQP-----FFTGNWGVY
AANPDTANHVFGTAEGSGTAILTFLGGFHPQTESLWLTDMAHHHLAIAVLFIVAGHMYRT
-NFGIGHSIKEMLNAK-T--F-FGT-----KTEGQFNLPHQGLYDTVNNSLHFQLSLALA
ALGTITS-------------------------------------------------LVAQ
HMYALPPYAFIARDYTT-QAALYTH------HQYIAVFLMTGAFAHAGIFWVRDYDPEQN
KGNVLDR-------VLKHKEAIISHLSWVSLFLGFHTLSLYVHNDVVVAFGTPEK-----
QILIEPVFAQFIQASHGKVLYGMNTLLSNPDSIAFTAFPN--------------------
--------------------------------------------NGNVWLPGWLDAINNT
--TNSLFLTIGPGDFLVHHAFALAIHTTVLVLVKGALDARGSKLMPD---KKDFGYAFPC
DGPGRGGTCDISAWD-SFYLALFWSLNTVGWVTFYWHWKHLGIWQG--------------
------------NVAQFNESSTYLMGWFRDYLWANSAQLINGYNPYG-MNNLSVWAWMFL
FGHLVWATGFMFLISWRGYWQELIETLVWAHERTPLANLIRW--KDKPVALSIVQARVVG
LAHFAVGYILTYGAFLIASTAGKFG-----------------------------------
------------------------------------------------------------
------------------------------------------------------------
-
>067_Nostoc_piscinale_CENA21
------------------------------------------------------------
------------------------------------------------------------
---------------------MATK------FPKFSQDLAQDP-TTRRIWYAIAMGNDFE
SHDGMTEENLYQKIFATHFGHLAIIFLWASSLLFHVAWQGNFEQWIK-------------
---------DPLHVRPIAHAIWDP--HFGKPAIEAF-TQA-GASNPVNITYSGIYHWWYT
IGMRTNQELYIGSLGLLLFAALLLFAGWLHLQPKFR----PSLAWFKNAESRLNHHLAGL
FGVSSLAWAG---HLIHVAIP---------------------------------------
--------------EARG--QHVGW-DNFLTTAP-----HPAGLQP-----FFTGNWNVY
AQNPDTAGHLFGTSTGAGTAILTFLGGFHPQTEALWLTDIAHHHLAIAVLFIVAGHMYRT
-NFGIGHSIKEMMNAK-T--F-FGQ-----KVEGPFNMPHQGIYDTYNNSLHFQLGWHLA
CLGVVTS-------------------------------------------------LVAQ
HMYSMPAYAFIAKDYTT-QAALYTH------HQYIAIFLMVGAFAHGAIFWVRDYDPEQN
KDNVLDR-------VLKHKEAIISHLSWVSLFLGFHTLGLYVHNDVVVAFGTPEK-----
QILIEPVFAQFVQAANGKVLYGLDVLLSNPDSVAYTAYPN--------------------
--------------------------------------------YANVWLPGWLDAINAG
--TNSLFLTIGPGDFLVHHAIALGLHTTTLILVKGALDARGSKLMPD---KKDFGYAFPC
DGPGRGGTCDISAWD-SFYLALFWALNTVGWLTFYWHWKHLGIWQG--------------
------------NVAQFNENSTYLMGWFRDYLWANSAQLINGYNPYG-MNNLSVWAWMFL
FGHLVWATGFMFLISWRGYWQELIETLVWAHERTPLANLVRW--KDKPVALSIVQARLVG
LAHFTVGYVLTYAAFLIASTAGKFG-----------------------------------
------------------------------------------------------------
------------------------------------------------------------
-
>068_Nostoc_sp._MBR_210
------------------------------------------------------------
------------------------------------------------------------
---------------------MATK------FPKFSQDLAQDP-TTRRIWYAIAMGNDFE
SHDGMTEENLYQKIFATHFGHLAIIFLWASSLLFHVAWQGNFEEWIK-------------
---------DPLHVRPIAHAIWDP--HFGKPAIEAF-TQA-GASNPVNIAYSGVYHWWYT
IGMRTNQELYIGSLGLLLFAALLLFAGWLHLQPKFR----PSLAWFKNAESRLNHHLAGL
FGVSSLAWAG---HLIHVAIP---------------------------------------
--------------EARG--QHVGW-DNFLTTAP-----HPAGLQP-----FFTGNWSVY
AQNPDTAGHLFGTSTGAGTAILTFLGGFHPQTEALWLTDIAHHHLAIAVLFIVAGHMYRT
-NFGIGHSIKEMMNAK-T--F-FGQ-----KVEGPFNMPHQGIYDTYNNSLHFQLGWHLA
CLGVVTS-------------------------------------------------LVAQ
HMYSMPAYAFIAKDYTT-QAALYTH------HQYIAIFLMVGAFAHGAIFWVRDYDPEQN
KDNVLDR-------VLKHKEAIISHLSWVSLFLGFHTLGLYVHNDVVVAFGTPEK-----
QILIEPVFAQFVQAANGKVLYGLDVLLSNPDSVAYTAYPN--------------------
--------------------------------------------YANVWLPGWLDAINAG
--TNSLFLTIGPGDFLVHHAIALGLHTTTLILVKGALDARGSKLMPD---KKDFGYAFPC
DGPGRGGTCDISAWD-SFYLALFWALNTVGWLTFYWHWKHLGIWQG--------------
------------NVAQFNENSTYLMGWFRDYLWANSAQLINGYNPYG-MNNLSVWAWMFL
FGHLVWATGFMFLISWRGYWQELIETLVWAHERTPLANLVRW--KDKPVALSIVQARLVG
LAHFTVGYVLTYAAFLIASTAGKFG-----------------------------------
------------------------------------------------------------
------------------------------------------------------------
-
>069_Halothece_sp._PCC_7418
------------------------------------------------------------
------------------------------------------------------------
---------------------MATK------FPKFSQDLAQDP-TTRRIWYGIATAHDFE
SHDGMTEENLYQKIFASHFGHIAIIFLWTSGTLFHVAWQGNFEQWIK-------------
---------DPLNVSPIAHAIWDP--HFGEAAVDAF-TQA-GASNPVNIAYSGVYHWFYT
IGMTTNGDLYQGAVFLLLLSAVFLFAGWLHLQPKFR----PSLSWFKSAEHRLNHHLAGL
FGVSSLAWAG---HLVHVAIP---------------------------------------
--------------ESRG--QHVGW-DNFLSVKP-----HPAGLGP-----FFSGNWGVY
AQNPDTANHIFGTSEGAGSAILTFLGGFHPQTESLWLTDMAHHHLAIAVIFIIAGHMYRT
-NFGIGHSIREMLDSKKGLI-GGQS-------EGQFNLPHQGLYDTLNNSLHFQLALALA
ALGTVTS-------------------------------------------------LVAQ
HMYSLPPYAFIARDYTT-QAALYTH------HQYIAGFIMVGAFAHGAIFLIRDYDPEQN
KGNVLDR-------VLQHKEAIISHLSWVSLFLGFHTLGLYVHNDVVVAFGTPEK-----
QILIEPVFAQFVQSAHGKALYGMDALLSNADSVAS----N--------------------
--------------------------------------------AGAAWLPGWLDAINSG
--DNSLFLTIGPGDFLVHHAIALGLHTTTLILVKGALDARGSKLMPD---KKDFGYSFPC
DGPGRGGTCDISAWD-AFYLAVFWMLNTIGWITFYWHWKHLGIWQG--------------
------------NVAQFNESSTYLMGWLRDYLWLNSAQLINGYNTYG-MNNLSVWAWMFL
FGHLVWATGFMFLISWRGYWQELIETIVWAHERTPLANLVRW--KDKPVALSIVQARLVG
LAHFAVGYILTYAAFLIASTSSLFG-----------------------------------
------------------------------------------------------------
------------------------------------------------------------
-
>070_Mastigocoleus_testarum_BC0
------------------------------------------------------------
------------------------------------------------------------
---------------------MATK------FPKFSQDLAQDP-TTRRIWYAMAMGNDFE
SHDGMTEENLYQKIFATHFGHLAIIFLWASSLLFHVAWQGNFEQWIK-------------
---------DPLHIRPIAHAIWDP--HFGKPAIEAF-TQG-GASNPVNIAYSGVYHWWYT
IGMRTNNDLYTGSVFLLLLASVLLFAGWLHLQPKFR----PSLSWFKSAEPRLNHHLAGL
FGVSSLAWTG---HLVHVAIP---------------------------------------
--------------ESRG--VHVGW-DNFLSTPP-----HPAGLQP-----FFTGNWGVY
AQNPDTASHIFGTSQGAGTAILTFLGGFHPQTESLWLTDMAHHHLAIAVLFIVAGHMYRT
-NFGIGHNIKEMLNAK-TF---FGN-----KSEGQFNLPHQGLYDTINNSLHFQLSLALA
SLGTICS-------------------------------------------------LVAQ
HMYSLPPYAFISRDYTT-QAALYTH------HQYIAVFLMTGAFAHAAIFWVRDYDPEQN
KGNVLDR-------VLKHKEAIISHLSWVSLFLGFHTLGLYVHNDVVVAFGTPEK-----
QILIEPVFAQFIQAAHGKVLYGMDTLLSNADSIAYTAYPN--------------------
--------------------------------------------YGNVWLSGWLDAINNG
--SNSLFLTIGPGDFLVHHAFALAIHTTVLVLVKGALDARGSKLMPD---KKDFGYAFPC
DGPGRGGTCDISAWD-SFYLALFWSLNTVGWVTFYWHWKHLGVWQG--------------
------------NVAQFNENSTYLMGWFRDYLWANSAQLINGYNPYG-MNNLSVWAWMFL
FGHLVWATGFMFLISWRGYWQELIETLVWAHERTPLANLVRW--KDKPVALSIVQARVVG
LAHFAVGYVLTYAAFLIASTAGKFG-----------------------------------
------------------------------------------------------------
------------------------------------------------------------
-
>071_Fischerella_sp._PCC_7605
------------------------------------------------------------
------------------------------------------------------------
---------------------MATK------FPKFSQDLAQDP-TTRRIWYAMATGNDFE
SHDGMTEENLYQKIFATHFGHVAIIFLWASSLLFHVAWQGNFEQWIK-------------
---------DPIHIRPIAHAIWDP--QFGKPAIEAF-TQG-GANYPVNISYSGIYHWWYT
IGMRTNNDLYMGAVFLLILASVFLFAGWLHLQPKFR----PSLSWFKSAEPRLNHHLAGL
FGVSSLAWAG---HLIHVAIP---------------------------------------
--------------ESRG--QHVGW-NNFLSTLP-----HPAGLQP-----FFTGNWGVY
ASDPDTANHVFGTSQGAGTAILTFLGGFHPQTESLWLTDMAHHHLAIAVIFIIAGHMYRT
-NFGIGHSIKEMLNSK-AGLV-PGT-----NSEGQFNLPHQGLYDTYNNSLHFQLGIHLA
ALGTITS-------------------------------------------------LVAQ
HMYAMPPYAFIAKDYTT-QAALYTH------HQYIAIFLMLGAFAHGAIFWVRDYDPEQN
KGNVLDR-------VLKHKEAIISHLSWVSLFLGFHTLGLYVHNDVVVAFGTPEK-----
QILIEPVFAQFIQASHGKVLYGLNVLLSNPDSVAYTAYPN--------------------
--------------------------------------------YGNVWLQGWLDAINSG
--TNSLFLTIGPGDFLVHHAFALALHTTVLILVKGALDARGSKLMPD---KKDFGYAFPC
DGPGRGGTCDISAWD-AFYLATFWALNTVGWVTFYWHWKHLGIWQG--------------
------------NVAQFNESSTYLMGWFRDYLWANSAQLINGYNPYG-MNNLSVWAWMFL
FGHLVWATGFMFLISWRGYWQELIETLVWAHERTPLANLVRW--KDKPVALSIVQARLVG
LTHFTVGYVLTYAAFLIASTAGKFG-----------------------------------
------------------------------------------------------------
------------------------------------------------------------
-
>072_Desertifilum_sp._IPPAS_B-1
------------------------------------------------------------
------------------------------------------------------------
---------------------MATK------FPKFSQDLAQDP-TTRRLWYGIATAHDFE
SHDGMTEENLYQKIFASHFGHLAIIFLWTSGNLFHVAWQGNFEQWIK-------------
---------DPLNVRPIAHAIWDP--QFGAPAVEAF-TQG-GASNPVNITYSGIYHWWYT
IGMRTNGDLYQGAVFLLLLSAVFLFAGWLHLQPKFR----PSLSWFKNAESRLNHHLAGL
FGVSSLAWTG---HLVHVAIP---------------------------------------
--------------ESRG--QHVGW-DNFLSTLP-----HPAGLAP-----FFTGNWGAY
AQNPDSASHVFGTAEGAGTAILTFLGGFHPQTQSLWLTDMAHHHLAIAVIFIIAGHMYRT
-NFGIGHSIKEMVNSKQPLF-GIKN-------EGQFNLPHQGLYDTMNNSLHFQLAFALA
ALGVITS-------------------------------------------------LVAQ
HMYSLPPYAFMAKDFTT-QAALYTH------HQYIAGFIMVGAFAHGAIFLVRDYDPEQN
KGNVLDR-------VLQHKEAIISHLSWVSLFLGFHTLGLYVHNDVVVAFGTPEK-----
QILIEPVFAQFIQAAHGKALYGMDVLLSNPDSIATTAWPN--------------------
--------------------------------------------YGNVWLPGWLDAINSG
--TNSLFLTIGPGDFLVHHAIALGLHTTTLILVKGALDARGSKLMPD---KKDFGYAFPC
DGPGRGGTCDISAWD-AFYLAMFWMLNTIAWLTFYWHWKHLGIWQG--------------
------------NVAQFNESSTYLMGWFRDYLWLYSSQLINGYNPYG-MNNLAVWSWMFL
FGHLVWATGFMFLISWRGYWQELIETLVWAHERTPLANLIRW--KDKPVAMSIIQGRVVG
LAHFTVGFVLTYAAFVIASTAGKFG-----------------------------------
------------------------------------------------------------
------------------------------------------------------------
-
>073_Microcoleus_sp._PCC_7113
------------------------------------------------------------
------------------------------------------------------------
---------------------MATK------FPKFSQDLAQDP-TTRRIWYGIATAHDFE
SHDGMTEENLYQKIFASHFGHIAIIFLWTSGLLFHVAWQGNFEQWIK-------------
---------DPLNIRPIAHAIWDP--QFGAPAVEAF-TQA-GAANPVDISYSGVYYWWYT
QGIRTNGDLYQGAIFLLILSAIFLFAGWLHLQPKFR----PSLSWFKSAESRLNHHLAGL
FGVSSLAWAG---HLIHVAIP---------------------------------------
--------------ESRG--QHVGW-DNFLSVRP-----HPAGLAP-----FFTGNWGVY
AQNPDTTGHVFGTAQGAGTAILTFLGGFHPQTESLWLTDMAHHHLAIAVIFIVAGHMYRT
-NFGIGHSIKEMLNSKAGLV-GGKS-------EGQFNLPHQGLYDTMNNSLHFQLAFALA
ALGVITS-------------------------------------------------LVAQ
HMYSIPPYAFMAKDFTT-QAALYTH------HQYIAGFIMVGAFAHGAIFLVRDYDPELN
KGNVLDR-------VLRHKEAIISHLSWVSLFLGFHTLGLYVHNDTVVAFGTPEK-----
QILIEPVFAQFIQAAHGKALYGMDLLLSNPDSIATTAWPN--------------------
--------------------------------------------YGNVWLPGWLDAINSG
--TNSLFLTIGPGDFLVHHAIALGLHTTTLILVKGALDARGSKLMPD---KKDFGYAFPC
DGPGRGGTCDISAWD-SFYLAMFWMLNTIGWVTFYWHWKHLGVWQG--------------
------------NVAQFNESSTYLMGWLRDYLWLYSAQLINGYNPYG-MNNLAVWSWMFL
FGHLVWATGFMFLISWRGYWQELIETLVWAHERTPLANLIRW--KDKPVALSIVQGRVVG
LAHFTVGYILTYAAFVIASTAGKFG-----------------------------------
------------------------------------------------------------
------------------------------------------------------------
-
>074_Scytonema_hofmanni]_UTEX_B
------------------------------------------------------------
------------------------------------------------------------
---------------------MATK------FPKFSQDLAQDP-TTRRIWYAMAMGNDFE
SHDGMTEENLYQKIFATHFGHLAIIFLWASSLLFHVAWQGNFEQWIT-------------
---------DPLHIRPIAHAIWDP--HFGKPAIEAF-TQG-GASNPVNIAYSGVYHWWYT
IGMRTNNDLYMGSVFLLILSAVFLFAGWLHLQPKFR----PSLSWFKSAEPRLNHHLAGL
FGVSSLAWTG---HLVHVAIP---------------------------------------
--------------ESRG--QHVGW-DNFLSTLP-----HPEGLTP-----FFTGNWGAY
AANPDTAQHLFGTSTGSGTAILTFLGGFHPQTESLWLTDMAHHHLAIAVIFIVAGHMYRT
-NFGIGHSIKEMLNAK-N--F-FGV-----ETEGPFNLPHQGLYDTMNNSLHFQLSFALA
ALGTITS-------------------------------------------------LVAQ
HMYAMPPYAFIAKDYTT-QAALYTH------HQYIAVFLMTGAFAHAAIFWVRDYDPEQN
KGNVLDR-------VLKHKEAIISHLSWVSLFLGFHTLSLYVHNDVVVAFGTPEK-----
QILIEPVFAQFIQASHGKVLYGLNTLLSNPDSIASTAWPN--------------------
--------------------------------------------YGNVWLPGWLDAVNNT
--TNSLFLTIGPGDFLVHHAFALAIHTTVLILVKGALDARGSKLMPD---KKDFGYAFPC
DGPGRGGTCDISGWD-SFYLALFWSLNTVGWVTFYWHWKHLGIWQG--------------
------------NVAQFNESSTYLMGWFRDYLWANSAQLINGYNPYG-MNNLSVWAWMFL
FGHLVWATGFMFLISWRGYWQELIETLVWAHERTPLANLVRW--KDKPVAMSIVQGRVVG
LAHFTVGYVLTYAAFLIASTAGKFG-----------------------------------
------------------------------------------------------------
------------------------------------------------------------
-
>075_Dactylococcopsis_salina_PC
------------------------------------------------------------
------------------------------------------------------------
---------------------MATK------FPKFSQDLAQDP-TTRRIWYGIATAHDFE
SHDGMTEENLYQKIFASHFGHIAIIFLWTSGTLFHVAWQGNFEQWIK-------------
---------DPLNVRPIAHAIWDP--HFGEAAVDAF-TQA-GASNPVNIAYSGVYHWFYT
IGMTTNSELYQGAVFLLLLSAVFLFAGWLHLQPKFR----PSLSWFKNAESRLNHHLAGL
FGVSSLAWAG---HLVHVAIP---------------------------------------
--------------ESRG--QHVGW-DNFLQVKP-----HPAGLGP-----FFSGNWGVY
AENPDTANHIFGTSEGAGSAILTFLGGFHPQTESLWLTDMAHHHLAIAVIFIIAGHMYRT
-NFGIGHSIREMLDAKEGLF-GSKV-------EGQFNLPHQGLYDTLNNSLHFQLALALA
ALGTVTS-------------------------------------------------LVAQ
HMYSLPPYAFIARDYTT-QAALYTH------HQYIAGFIMVGAFAHGAIFLIRDYDPEQN
KGNVLDR-------VLQHKEAIISHLSWVSLFLGFHTLGLYVHNDVVVAFGTPEK-----
QILIEPVFAQFVQSAHGKALYGMDALLSNADSVAS----N--------------------
--------------------------------------------AGAAWLPGWLDAINSG
--DNSLFLTIGPGDFLVHHAIALGLHTTTLILVKGALDARGSKLMPD---KKDFGYSFPC
DGPGRGGTCDISAWD-AFYLAVFWMLNTLGWITFYWHWKHLGVWQG--------------
------------NVAQFNESSTYLMGWLRDYLWLNSAQLINGYNTFG-MNNLSVWAWMFL
FGHLVWATGFMFLISWRGYWQELIETIVWAHERTPLANLVRW--KDKPVALSIVQARLVG
LAHFSVGYILTYAAFLIASTSSLFG-----------------------------------
------------------------------------------------------------
------------------------------------------------------------
-
>076_Cyanothece_sp._CCY0110
------------------------------------------------------------
------------------------------------------------------------
---------------------MATK------FPKFSQDLAQDP-TTRRIWYGIATAHDFE
THDGMTEENLYQKIFASHFGHIAIIFLWTSGTLFHVAWQGNFEQWIT-------------
---------DPLNIRPIAHAIWDP--QFGQGAVDAF-TQA-GASYPVDIAYSGVYHWFYT
IGMRTNGDLYQGSIFLLILSSLFLFAGWLHLQPKFR----PNLAWFKNAESRLNHHLAGL
FGVSSLAWTG---HLVHVAIP---------------------------------------
--------------EARG--QHVGW-DNFLSTPP-----HPAGLLP-----FFTGNWGVY
AENPDTASHVFGTADGAGTAILTFLGGFHPQTESLWLTDIAHHHLAIAVIFIIAGHMYRT
-NWGIGHSMREILNTHKPPS-------------GKLGEGHKNMYDTVNNSLHFQLGLALA
CLGVVTS-------------------------------------------------LVAQ
HMYSLPSYAFIAKDYTT-QAALYTH------HQYIAGFLMVGAFAHGAIFFVRDYDPEAN
KDNVLAR-------MLEHKEAIISHLSWVSLFLGFHTLGLYVHNDVVVAFGTPEK-----
QILIEPVFAQWIQAAHGKALYGFDVLLSNPDSIASTAYPN--------------------
--------------------------------------------YANVWLPGWLDAINSG
--TNSLFLTIGPGDFLVHHAIALGLHTTTLILVKGALDARGSKLMPD---KKDFGYSFPC
DGPGRGGTCDISAWD-AFYLAMFWMLNTLGWLTFYWHWKHLGVWTG--------------
------------NVAQFNENSTYLMGWFRDYLWANSAQLINGYNPYG-VNNLSVWAWMFL
FGHLVWATGFMFLISWRGYWQELIETIVWAHERTPLANLVRW--KDKPVALSIVQARLVG
LAHFTVGYVLTYAAFLIASTAGKFG-----------------------------------
------------------------------------------------------------
------------------------------------------------------------
-
>077_Nostoc_piscinale_CENA21
------------------------------------------------------------
------------------------------------------------------------
---------------------MATK------YPKFNQDLAQDP-TTRRIWYAIATGNDFE
SHDGMTEENLYQKIFATHFGHVAIIFLWASSLLFHVAWQGNFEQWIK-------------
---------DPLHIRPIAHAIWDP--HFGKPAIEAF-TQG-GANYPVNIAYSGVYHWWYT
IGMRTNNDLYQGSVFLLLLAALFLFAGWLHLQPKYR----PSLTWFKSAEPRLNHHLAGL
FGVSSLAWAG---HLIHVAIP---------------------------------------
--------------ESRG--VHVGW-RNFLTILP-----HPAGLTP-----FWMGNWGVY
AQNPDTANHVFGSSQGAGTAILTFLGGFHPQTESLWLTDMAHHHLAIAVIFIIAGHMYRT
-NFGIGHSIKEMLNSR-Q--F-FGI-----QTEGQFNLPHQGLYDTYNNSLHFQLSIHLA
ALGTAAS-------------------------------------------------LVAQ
HMYSLPPYAFIAKDYTT-QASLYTH------HQYIAGFLMIGAFAHAGIFWIRDYDPEQN
KGNVLDR-------VLKHKEAIISHLSWVSLFLGFHTLGLYVHNDVVVAFGTPEK-----
QILIEPVFAQFIQSAHGKLLYGMNTLLSNSDSIAYTAWPN--------------------
--------------------------------------------QGNVWLPNWLDAINSG
--TNSLFLTIGPGDFLVHHAIALGLHTTTLICVKGALDARGTKLMPD---KKDFGFTFPC
DGPGRGGTCQTSSWEQSFYLAMFWMLNLLGWVTFYWHWKHLGIWQG--------------
------------NVAQFNENSTYLMGWFRDYLWANSAQLINGYNPYG-TSNLSVWAWMFL
FGHLVWATGFMFLISWRGYWQELIETLVWAHERTPLANLVRW--KDKPVALSIVQGWLVG
LAHFTVGYILTYAAFLIASTAGKFG-----------------------------------
------------------------------------------------------------
------------------------------------------------------------
-
>078_Calothrix_sp._NIES-4105
------------------------------------------------------------
------------------------------------------------------------
---------------------MATK------FPKFSQDLAQDP-TTRRLWYAMAMGNDFE
SHDGMTEENLYQRIFATHFGHVAIIFLWASSLNFHVAWQGNFEQWIK-------------
---------DPLHIRPIAHAIWDP--HFGKPAIEAF-TQG-GASNPVNIAYSGVYHWWYT
IGIRTNNDLYMGAVFLLLLAAVFLFAGWLHLQPKFR----PSLSWFKSAEPRLNHHLAGL
FGVTSLAWTG---HLVHVAIP---------------------------------------
--------------ESRG--QHVGW-DNFLSTLP-----HPEGLTP-----FFTGNWAVY
AQNPDTGNHLFGTSTGAGTAILTFLGGFHPQTESLWLTDMAHHHLAIAVIFIIAGHQYRT
-NFGIGHSIKEMLNAK-N--F-FGT-----KTEGQFNLPHQGLYDTYNNSLHFQLSIHLA
ALGTALS-------------------------------------------------LVAQ
HMYALPPYAFIAKDYTT-QAALYTH------HQYLAVAFMLGAFAHAAIFWVRDYDPEQN
KGNVLDR-------VLKHKEAIISHLSWVSLFLGFHTLSLYVHNDVVVAFGTPEK-----
QILIEPVFAQFIQASHGKVLYGLQTLLSNPDSIAYTAYPN--------------------
--------------------------------------------YANVWLPGWLDAINNG
--TNSLFLTIGPGDFLVHHAFALAIHTTVLILVKGALDARGSKLMPD---KKDFGYAFPC
DGPGRGGTCDISGWD-SFYLAAFWALNTVGWVTFYWHWKHLGIWQG--------------
------------NVAQFNENSTYLMGWFRDYLWANSAQLINGYNPYG-MNNLSVWAWMFL
FGHLVWATGFMFLISWRGYWQELIETLVWAHERTPLANLVRW--KDKPVAMSIVQGRLVG
LAHFTVGYILTYAAFLIASTASKFG-----------------------------------
------------------------------------------------------------
------------------------------------------------------------
-
>079_Nostoc_linckia_NIES-25
------------------------------------------------------------
------------------------------------------------------------
---------------------MATK------FPKFSQDLAQDP-TTRRIWYAIATGNDFE
THDGITEENLYQKIFATHFGHLAIIFLWASSLLFHVAWQGNFEQWIK-------------
---------DPLHIRPIAHAIWDP--HFGKPAVEAF-TQA-GASNPVNITYSGLYHWWYT
IGMRTNTELYNGSVFLLIFAAVLLFAGWLHLQPKFR----PSLAWFKSAEHRLNHHLAGL
FGVSSLAWAG---HLIHVAIP---------------------------------------
--------------EARG--QHVGW-DNFLNTPP-----HPAGLTP-----FFTGNWGVY
AQNPDTPGHVFGTSQGAGTAILTFLGGFHPQTEALWLTDIAHHHLAIAVLFIVAGHMYRT
-NFGIGHSLKEALNAK-N--F-FGI-----PVEGPFNLPHQGIYDTYNNSLHFQLGWHLA
ALGVVTS-------------------------------------------------LVAQ
HMYSMPSYAFIAKDYTT-QAALYTH------HQYIAGFLMLGAFAHGAIFWVRDYDPEQN
KGNVLDR-------VLKHKEAIISHLSWVSLFLGFHTLGLYVHNDVVVAFGTPEK-----
QILIEPVFAQFVQAANGKVLYGLDTLLSNPDSIAYTAWPN--------------------
--------------------------------------------YANVWLPGWLDAINAG
--TNSLFLTIGPGDFLVHHAIALGLHTTTLILVKGALDARGSKLMPD---KKDFGYAFPC
DGPGRGGTCDISAWD-SFYLAAFWMLNTIGWLTFYWHWKHLGIWQG--------------
------------NVAQFNENSTYLMGWFRDYLWANSAQLINGYNPYG-VNNLSVWAWMFL
FGHLVWATGFMFLISWRGYWQELIETLVWAHERTPLANLVRW--KDKPVALSIVQARVVG
LAHFAVGYVVTYAAFLIASTAGKFG-----------------------------------
------------------------------------------------------------
------------------------------------------------------------
-
>080_Fischerella_sp._PCC_9605
------------------------------------------------------------
------------------------------------------------------------
---------------------MATK------FPKFSQDLAQDP-TTRRIWYAMAMGNDFE
SHDGMTEENLYQKIFATHFGHLAIIFLWASSLLFHVAWQGNFEQWIK-------------
---------DPLHIRPIAHAIWDP--HFGKPAIEAF-TQG-GANYPVNIAYSGVYHWWYT
IGMRTNGDLYMGSIFLLLLASLFLFAGWLHLQPKFR----PSLAWFKMAESRLNHHLAGL
FGVSSLAWTG---HLVHVAIP---------------------------------------
--------------ESRG--QHVGW-DNFLSTLP-----HPAGLQP-----FFTGNWGVY
AQNPDTANHVFGTSQGSGTAILTFLGGFHPQTESLWLTDMAHHHLAIAVLFIVAGHMYRT
-NFGIGHSIKEMMDAK-T--F-FGK-----SVEGPFNMPHQGIYETYNNSLHFQLGWHLA
CLGVITS-------------------------------------------------LVAQ
HMYSLPPYAFIAKDYTT-QAALYTH------HQYIAIFLMLGAFAHGAIFWVRDYDPEQN
KGNVLER-------VLKHKEAIISHLSWVSLFLGFHTLGLYVHNDVVVAFGTPEK-----
QILIEPVFAQFIQAAHGKVLYGLDVLLSNPDSVAYTAYPN--------------------
--------------------------------------------YGNVWLPGWLDAINSG
--TNSLFLTIGPGDFLVHHAFALAIHTTTLVLVKGALDARGSKLMPD---KKDFGYAFPC
DGPGRGGTCDISAWD-AFYLATFWALNTVGWVTFYWHWKHLGIWQG--------------
------------NVAQFNESSTYLMGWFRDYLWANSAQLINGYNPYG-MNNLSVWAWMFL
FGHLVWATGFMFLISWRGYWQELIETLVWAHERTPIANLVRW--KDKPVALSIVQARLVG
LVHFSVGYVLTYAAFLIASTAGKFG-----------------------------------
------------------------------------------------------------
------------------------------------------------------------
-
>081_Trichormus_variabilis_ATCC
------------------------------------------------------------
------------------------------------------------------------
---------------------MATK------YPKFSRDLAQDP-TTRRIWYAIATGNDFE
SHDGITEENLYQKIFATHFGHVAIIFLWASSLLFHVAWQGNFEQWIK-------------
---------DPLHIRPIAHAIWDP--HFGEPAIEAF-SQG-GANYPVNIAYSGVYHWWYT
IGMRTNNDLYQGSIFLLLLAALFLFAGWLHLQPKFR----PSLTWFKSAEPRLNHHLAGL
FGVSSLAWAG---HLIHVAIP---------------------------------------
--------------ESRG--VHVGW-RNFLTTLP-----HPAGLTP-----FWMGNWGVY
AENADTTGHIFGTSQGAGTAILTFLGGFHPQTESLWLTDMAHHHLAIAVIFIIAGHMYRT
-NFGIGHSIKEMLNAR-Q--F-FGI-----RTEGQFNLPHQGLYDTYNNSLHFQLSIHLA
ALGTALS-------------------------------------------------LVAQ
HMYSLPPYAFIAKDFTT-QAALYTH------HQYIAGFLMVGAFAHAGIFWVRDYDPEQN
QGNVLDR-------VLKHKEAIISHLSWVSLFLGFHTLGLYVHNDVVVAFGTPEK-----
QILIEPVFAQFIQAAHGKLLYGMDTLLSNPDSIAYTAWPN--------------------
--------------------------------------------HANVWLPNWLEAINSG
--TNSLFLTIGPGDFLVHHAIALGLHTTTLICVKGALDARGTKLMPD---KKDFGFTFPC
DGPGRGGTCQTSSWEQSFYLALFWMLNLLGWVTFYWHWKHLGVWQG--------------
------------NVAQFNENSTYLMGWFRDYLWANSAQLINGYNPYG-TNNLSVWAWMFL
FGHLVWATGFMFLISWRGYWQELIETLVWAHERTPLANLVRW--KDKPVALSIVQGWLVG
LAHFTVGYILTYAAFLIASTAGKFG-----------------------------------
------------------------------------------------------------
------------------------------------------------------------
-
>082_Calothrix_sp._NIES-2098
------------------------------------------------------------
------------------------------------------------------------
---------------------MATK------FPKFSQDLAQDP-TTRRIWYAIATGNDFE
SHDGMTEENLYQKIFATHFGHLAIIFLWTSSLLFHVAWQGNFEQWIK-------------
---------DPLHIRPIAHAIWDP--HFGKPAIEAF-TQA-GASNPVNITYSGIYHWWYT
IGMRTNSELYTGSVFLLLLAALFLFAGWLHLQPKYR----PSLAWFKNAESRLNHHLAGL
FGVSSLAWAG---HLIHVAIP---------------------------------------
--------------EARG--QHVGW-DNFLSTPP-----HPAGLQP-----FFTGNWGVY
AQNPDTAGHVFGTSQGAGTAILTFLGGFHPQTEALWLTDIAHHHLAIAVLFIVAGHMYRT
-NFGIGHSIKEMMNAK-T--F-FGK-----PVEGPFNLPHQGIYDTYNNSLHFQLGWHLA
CLGVLTS-------------------------------------------------WVAQ
HMYSMPSYAFIAKDYTT-QAALYTH------HQYIAIFLMVGAFAHGAIFWVRDYDPEQN
KGNVLER-------VLKHKEAIISHLSWVSLFLGFHTLGLYVHNDVVVAFGTPEK-----
QILIEPVFAQFVQAANGKVLYGLDVLLSNPDSIAYTAYPN--------------------
--------------------------------------------YANVWLPGWLDAINAG
--TNSLFLTIGPGDFLVHHAIALGLHTTTLILVKGALDARGSKLMPD---KKDFGYAFPC
DGPGRGGTCDISAWD-AFYLALFWALNTVGWLTFYWHWKHLGIWQG--------------
------------NVAQFNENSTYLMGWFRDYLWANSAQLINGYNPYG-VNNLSVWAWMFL
FGHLVWATGFMFLISWRGYWQELIETLVWAHERTPLANLVRW--KDKPVALSIVQARLVG
LTHFAVGYVLTYAAFLIASTAGKFG-----------------------------------
------------------------------------------------------------
------------------------------------------------------------
-
>083_Planktothrix_rubescens
------------------------------------------------------------
------------------------------------------------------------
---------------------MATK------FPKFSQDLAQDP-TTRRIWYGIATAHDFE
THDGITEENLYQKIFASHFGHLAIIFLWTSGNLFHVAWQGNFEQWVK-------------
---------DPLNVRPIAHAIWDP--QFGQPAVEAF-TQA-GASNPVNIAYSGVYHWWYT
IGMRSNADLYQGSIFLLLLAATFLFAGWLHLQPKYR----PSLSWFKNAESRLNHHLAGL
FGVSSLAWTG---HLVHVAIP---------------------------------------
--------------ESRG--QHVGW-DNFLSTLP-----HPAGLAP-----FFTGNWGVY
AQSPDTAGHIFGTSTGSGTAILTFLGGFHPQTESLWLTDMAHHHLAIAVLFIIAGHMYRT
-NFGIGHSIKEMMNSKDPLF-GIKN-------EGPFNLPHQGLYDTMNNSLHFQLAFALA
ALGVITS-------------------------------------------------LVAQ
HMYALPPYAFIAKDYTT-MAALYTH------HQYIAGFLMVGAFAHGAIFLVRDYDSEQN
KGNVLDR-------MLQHKEALISHLSWVSLFLGFHTLGLYVHNDVVVAFGTPEK-----
QILIEPVFAQFVQAASGKVLYGMDVLLSNADSIATTAWPN--------------------
--------------------------------------------AGNVWLPGWLDAINSG
--SNSLFLSIGPGDFLVHHAIALGLHTTTLILVKGALDARGSKLMPD---KKDFGYAFPC
DGPGRGGTCDISAWD-SFYLSMFWMLNTIGWTTFYWHWKHLGVWQG--------------
------------NVAQFNESSTYLMGWFRDYLWLNSAQLINGYNPYG-TNNLSVWAWMFL
FGHLVWATGFMFLISWRGYWQELIETIVWAHERTPLANLVRW--KDKPVALSIVQARVVG
LAHFTVGYILTYAAFLIASTASKFG-----------------------------------
------------------------------------------------------------
------------------------------------------------------------
-
>084_Planktothrix_paucivesicula
------------------------------------------------------------
------------------------------------------------------------
---------------------MATK------FPKFSQDLAQDP-TTRRIWYGIATAHDFE
THDGITEENLYQKIFASHFGHLAIIFLWTSGNLFHVAWQGNFEQWVK-------------
---------DPLNIRPIAHAIWDP--QFGQPAVEAF-TQA-GASNPVNIAYSGVYHWWYT
IGMRSNADLYQGSIFLLLLAATFLFAGWLHLQPKYR----PSLSWFKNAESRLNHHLAGL
FGVSSLAWTG---HLVHVAIP---------------------------------------
--------------ESRG--QHVGW-DNFLSTLP-----HPAGLAP-----FFTGNWGVY
AQSPDTAGHIFGTSTGSGTAILTFLGGFHPQTESLWLTDMAHHHLAIAVLFIIAGHMYRT
-NFGIGHSIKEMMNSKDPLF-GIKN-------EGPFNLPHQGLYDTMNNSLHFQLAFALA
ALGVITS-------------------------------------------------LVAQ
HMYALPPYAFIAKDYTT-MAALYTH------HQYIAGFLMVGAFAHGAIFLVRDYDSEQN
KGNVLDR-------MLQHKEALISHLSWVSLFLGFHTLGLYVHNDVVVAFGTPEK-----
QILIEPVFAQFVQAASGKVLYGMDVLLSNADSIATTAWPN--------------------
--------------------------------------------AGNVWLPGWLDAINSG
--SNSLFLSIGPGDFLVHHAIALGLHTTTLILVKGALDARGSKLMPD---KKDFGYAFPC
DGPGRGGTCDISAWD-SFYLSMFWMLNTIGWTTFYWHWKHLGVWQG--------------
------------NVAQFNESSTYLMGWFRDYLWLNSAQLINGYNPYG-TNNLSVWAWMFL
FGHLVWATGFMFLISWRGYWQELIETIVWAHERTPLANLVRW--KDKPVALSIVQARVVG
LAHFTVGYILTYAAFLIASTASKFG-----------------------------------
------------------------------------------------------------
------------------------------------------------------------
-
>085_Nostoc_linckia_NIES-25
------------------------------------------------------------
------------------------------------------------------------
---------------------MATK------YPKFNQDLAQDP-TTRRIWYAIATGNDFE
SHDGMTEENLYQKIFASHFGHVAIIFLWASSLLFHVAWQGNFEQWIK-------------
---------DPLHIRPIAHAIWDP--HFGKPAVEAF-TQG-GADYPVNITYSGIYHWWYT
IGMRTNNDLYQGSVFLLLLAALFLFAGWLHLQPKYR----PSLAWFKSAEPRLNHHLAGL
FGVSSLAWTG---HLVHVAIP---------------------------------------
--------------ESRG--VHVGW-NNFLTTLP-----HPAGLAP-----FWRGDWGVY
AQNPDTPGHVFGTSQGAGTAILTFLGGFHPQTESLWLTDIAHHHLAIAVIFIVAGHQYRT
-NFGIGHSIKEMLNAR-N--F-FGI-----QTEGQFNLPHQGLYDTYNNSLHFQLSIHLA
ALGTITS-------------------------------------------------LVAQ
HMYSLPPYAFIAKDYTT-QAALYTH------HQYIAGFLMIGAFAHAGIFWVRDYDPEQN
KNNVLDR-------VLKHKEAIISHLSWVSLFLGFHTLGLYVHNDVVVAFGTPEK-----
QILIEPVFAQFIQSAHGKLLYGMDTLLSNPDSVAYTAWPN--------------------
--------------------------------------------YGNVWLPNWVDAINAG
--TNSLFLTIGPGDFLVHHAIALGLHTTTLICVKGALDARGTKLMPD---KKDFGFTFPC
DGPGRGGTCQTSSWEQSFYLAMFWMLNLLGWVTFYWHWKHLGVWQG--------------
------------NVAQFNENSTYLMGWFRDYLWANSAQLINGYNPYG-TSNLSVWAWMFL
FGHLVWATGFMFLISWRGYWQELIETLVWAHERTPLANLVRW--KDKPVALSIVQGWLVG
LAHFTVGYVLTYAAFLIASTAGKFG-----------------------------------
------------------------------------------------------------
------------------------------------------------------------
-
>086_Planktothrix_agardhii
------------------------------------------------------------
------------------------------------------------------------
---------------------MATK------FPKFSQDLAQDP-TTRRIWYGIATAHDFE
THDGITEENLYQKIFASHFGHLAIIFLWTSGNLFHVAWQGNFEQWVK-------------
---------DPLNVRPIAHAIWDP--QFGQPAVEAF-TQA-GASNPVNIAYSGVYHWWYT
IGMRSNADLYQGSIFLLLLAATFLFAGWLHLQPKYR----PSLSWFKNAESRLNHHLAGL
FGVSSLAWTG---HLVHVAIP---------------------------------------
--------------ESRG--QHVGW-DNFLSTLP-----HPAGLAP-----FFTGNWGVY
AQNPDTAGHIFGTSTGSGTAILTFLGGFHPQTESLWLTDMAHHHLAIAVLFIIAGHMYRT
-NFGIGHSIKEMMNSKDPLF-GFKN-------EGPFNLPHQGLYDTMNNSLHFQLAFALA
ALGVITS-------------------------------------------------LVAQ
HMYALPPYAFIAKDYTT-MAALYTH------HQYIAGFLMVGAFAHGAIFLVRDYDSEQN
KGNVLDR-------MLQHKEALISHLSWVSLFLGFHTLGLYVHNDVVVAFGTPEK-----
QILIEPVFAQFVQAASGKVLYGMDVLLSNADSIATTAWPN--------------------
--------------------------------------------AGNVWLPGWLDAINSG
--SNSLFLSIGPGDFLVHHAIALGLHTTTLILVKGALDARGSKLMPD---KKDFGYAFPC
DGPGRGGTCDISAWD-SFYLSMFWMLNTIGWTTFYWHWKHLGVWQG--------------
------------NVAQFNESSTYLMGWFRDYLWLNSAQLINGYNPYG-TNNLSVWAWMFL
FGHLVWATGFMFLISWRGYWQELIETIVWAHERTPLANLVRW--KDKPVALSIVQARVVG
LAHFTVGYILTYAAFLIASTASKFG-----------------------------------
------------------------------------------------------------
------------------------------------------------------------
-
>088_Nostoc_calcicola_FACHB-389
------------------------------------------------------------
------------------------------------------------------------
---------------------MATK------FPKFSQDLAQDP-TTRRIWYAIATGNDFE
THDGITEENLYQKIFATHFGHLAIIFLWASSLLFHVAWQGNFEQWIK-------------
---------DPLHIRPIAHAIWDP--HFGKPAIEAF-TQA-GASNPVNITYSGLYHWWYT
IGLRTNSELYNGSVFLLIFAAVLLFAGWLHLQPKYR----PSLAWFKSAEHRLNHHLAGL
FGVSSLAWAG---HLIHVAVP---------------------------------------
--------------EARG--QHVGW-DNFLNTPP-----HPAGLTP-----FFTGNWAVY
AQNPDTPGHVFGTSQGAGTAILTFLGGFHPQTEALWLTDIAHHHLAIAVLFIVAGHMYRT
-NFGIGHSLKEALNAK-S--F-FGI-----PVEGPFNLPHQGIYDTYNNSLHFQLGWHLA
ALGVITS-------------------------------------------------LVAQ
HMYSMPSYAFIAKDYTT-QAALYTH------HQYIAGFLMLGAFAHGAIFWVRDYDPEQN
KGNVLDR-------VLKHKEAIISHLSWVSLFLGFHTLGLYVHNDVVVAFGTPEK-----
QILIEPVFAQFVQAANGKVLYGLDTLLSNPDSVAYTAWPN--------------------
--------------------------------------------YANVWLPGWLSAINAG
--TNSLFLTIGPGDFLVHHAIALGLHTTTLILVKGALDARGSKLMPD---KKDFGYAFPC
DGPGRGGTCDISAWD-SFYLAAFWMLNTIGWLTFYWHWKHLGVWQG--------------
------------NVAQFNENSTYLMGWFRDYLWANSAQLINGYNPYG-VNNLSVWAWMFL
FGHLVWATGFMFLISWRGYWQELIETLVWAHERTPLANLVRW--KDKPVALSIVQARVVG
LTHFAVGYVVTYAAFLIASTAGKFG-----------------------------------
------------------------------------------------------------
------------------------------------------------------------
-
>089_Chlorogloeopsis_fritschii
------------------------------------------------------------
------------------------------------------------------------
---------------------MATK------FPKFSQDLAQDP-TTRRIWYAMATGNDFE
SHDGMTEENLYQKIFATHFGHVAIIFLWASSLLFHVAWQGNFEQWIK-------------
---------DPLHIRPIAHAIWDP--QFGKPAIEAF-TQG-GANYPVNIAYSGVYHWWYT
IGMRTNSDLYMGSVFLLILASVFLFAGWLHLQPKFR----PSLSWFKSAEPRLNHHLAGL
FGVSSLAWAG---HLIHVAIP---------------------------------------
--------------ESRG--QHVGW-DNFLSTLP-----HPAGLQP-----FFTGNWGVY
ASNPDTANHVFGTSQGAGTAILTFLGGFHPQTESLWLTDMAHHHLAIAVIFIVAGHMYRT
-NFGIGHSIKEMLNSK-SGLV-PGS-----KSEGQFNLPHQGLYDTYNNSLHFQLGIHLA
ALGTVTS-------------------------------------------------LVAQ
HMYAMPPYAFIGKDYTT-QAALYTH------HQYIAIFLMLGAFAHGAIFWVRDYDPEQN
KGNVLER-------VLKHKEAIISHLSWVSLFLGFHTLGLYVHNDVVVAFGTPEK-----
QILIEPVFAQFIQASHGKVLYGLNVLLSNPDSVAYTAYPN--------------------
--------------------------------------------YGNVWLQGWLDAINSG
--TNSLFLTIGPGDFLVHHAFALAIHTTVLVLVKGALDARGSKLMPD---KKDFGYAFPC
DGPGRGGTCDISGWD-AFYLATFWALNTVGWVTFYWHWKHLGIWQG--------------
------------NVAQFNESSTYLMGWFRDYLWANSAQLINGYNPYG-MNNLSVWAWMFL
FGHLVWATGFMFLISWRGYWQELIETLVWAHERTPLANLVRW--KDKPVALSIVQARLVG
LTHFTVGYVLTYAAFLIASTAGKFG-----------------------------------
------------------------------------------------------------
------------------------------------------------------------
-
>090_Planktothrix_sp._PCC_11201
------------------------------------------------------------
------------------------------------------------------------
---------------------MATK------FPKFSQDLAQDP-TTRRIWYGIATAHDFE
THDGITEENLYQKIFASHFGHLAIIFLWTSGNLFHVAWQGNFEQWVK-------------
---------DPLNIRPIAHAIWDP--QFGQPAVEAF-TQA-GASNPVNIAYSGVYHWWYT
IGMRSNADLYQGSIFLLLLAATFLFAGWLHLQPKYR----PSLSWFKNAESRLNHHLAGL
FGVSSLAWTG---HLVHVAIP---------------------------------------
--------------ESRG--QHVGW-DNFLSTLP-----HPAGLAP-----FFTGNWGVY
AQSPDTAGHIFGTSTGSGTAILTFLGGFHPQTESLWLTDMAHHHLAIAVLFIIAGHMYRT
-NFGIGHSIKEMMNSKDPLF-GIKN-------EGPFNLPHQGLYDTMNNSLHFQLAFALA
ALGVITS-------------------------------------------------LVAQ
HMYALPPYAFIAKDYTT-MAALYTH------HQYIAGFLMVGAFAHGAIFLVRDYDAEQN
KGNVLDR-------MLQHKEALISHLSWVSLFLGFHTLGLYVHNDVVVAFGTPEK-----
QILIEPVFAQFVQAASGKVLYGMDVLLSNADSIASTAWPN--------------------
--------------------------------------------YGNVWLPGWLDAINSG
--SNSLFLSIGPGDFLVHHAIALGLHTTTLILVKGALDARGSKLMPD---KKDFGYAFPC
DGPGRGGTCDISAWD-SFYLSMFWMLNTIGWTTFYWHWKHLGVWQG--------------
------------NVAQFNESSTYLMGWFRDYLWLNSAQLINGYNPYG-TNNLSVWAWMFL
FGHLVWATGFMFLISWRGYWQELIETIVWAHERTPLANLVRW--KDKPVALSIVQARVVG
LAHFTVGYILTYAAFLIASTASKFG-----------------------------------
------------------------------------------------------------
------------------------------------------------------------
-
>091_Aulosira_laxa_NIES-50
------------------------------------------------------------
------------------------------------------------------------
---------------------MATK------FPKFSQDLAQDP-TTRRIWYAIATGNDFE
SHDGMTEENLYQKIFATHFGHLAIIFLWASSLLFHVAWQGNFEQWIT-------------
---------DPLHIRPIAHAIWDP--HFGKPAIEAF-TQA-GASNPVNISYSGVYHWWYT
QGMRTNADLYAGSIFLLLFASVLLFAGWLHLQPKFR----PSLAWFKNAESRLNHHLAGL
FGVSSLAWAG---HLIHVAIP---------------------------------------
--------------EARG--QHVGW-DNFLTTPP-----HPAGLQP-----FFTGNWGVY
AQNPDTAGHVFGTSQGAGTAILTFLGGFHPQTEALWLTDNAHHHLAIAVLFIVAGHMYRT
-NFGIGHSIKEMMNAK-T--F-FGK-----PVEGPFNMPHQGIYDTYNNSLHFQLGWHLA
CLGVLTS-------------------------------------------------WVAQ
HMYSMPSYAFIAKDYTT-QAALYTH------HQYIAIFLMVGAFAHGAIFWVRDYDPEQN
KGNVLER-------VLQHKEAIISHLSWVSLFLGFHTLGLYVHNDVVVAFGTPEK-----
QILIEPVFAQFVQAANGKVLYGLDVLLSNPDSVAYTAYPN--------------------
--------------------------------------------YANVWLPGWLDAINAG
--TNSLFLTIGPGDFLVHHAIALGLHTTTLILVKGALDARGSKLMPD---KKDFGYAFPC
DGPGRGGTCDISAWD-AFYLALFWALNTVGWLTFYWHWKHLGIWQG--------------
------------NVAQFNENSTYLMGWFRDYLWANSAQLINGYNPYG-VNNLSVWAWMFL
FGHLVWATGFMFLISWRGYWQELIETIVWAHERTPLANLVRW--KDKPVALSIVQARLVG
LTHFAVGYVLTYAAFLIASTAGKFG-----------------------------------
------------------------------------------------------------
------------------------------------------------------------
-
>092_filamentous_cyanobacterium
------------------------------------------------------------
------------------------------------------------------------
---------------------MATK------FPKFSQDLAQDP-TTRRIWYGIATAHDFE
LHDGMTEENLYQKIFASHFGHIAIIFLWTSGTLFHVAWQGNFEQWIK-------------
---------DPLNVRPIAHAIWDP--QFGQGAVDAF-TQA-GAANPVNICYSGVYHWFYT
IGMRTNSELYTGSMFLLLLSSVFLFAGWLHLQPKFR----PSLSWFKNAESRLNHHLAGL
FGVSSLAWAG---HLVHVAIP---------------------------------------
--------------ESRG--VHVGW-DNFLSVKP-----HPAGLGP-----FFTGNWGVY
AQNPDTANHIFNTSEGAGTAILTFLGGFHPQTESLWLSDMAHHHLAIAVIFIIAGHMYRT
-NFGIGHSIEAILEAHKPPS-G------------NLGEGHKGLYDTLNNSLHFQLALALA
SLGVVTS-------------------------------------------------LVAQ
HMYSLPPYAFIARDYTT-QAALYTH------HQYIAGFIMVGAFAHGAIFLIRDYDPEAN
KNNVLYR-------SLEHKEAIISHLSWVSLFLGFHTLGLYVHNDVVVAFGTPEK-----
QILIEPVFAQWIQASHGKALYGFDVLLSNPDSLATTAYPN--------------------
--------------------------------------------YGNVWLPGWLDAINSG
--ANSLFLTIGPGDFLVHHAIALGLHTTTLILVKGALDARGSKLMPD---KKDFGYSFPC
DGPGRGGTCDISAWD-AFYLAMFWMLNTLGWVTFYWHWKHLGVWQG--------------
------------NVAQFNENSTYLMGWFRDYLWANSAQLINGYNPYG-TNNLSVWAWMFL
FGHLVWATGFMFLISWRGYWQELIETIVWAHERTPLANLVRW--KDKPVALSIVQARLVG
LAHFTVGYVLTYAAFLIASTAGKFG-----------------------------------
------------------------------------------------------------
------------------------------------------------------------
-
>093_Hapalosiphon_sp._MRB220
------------------------------------------------------------
------------------------------------------------------------
---------------------MATK------FPKFSQDLAQDP-TTRRIWYAMAMGNDFE
SHDGMTEENLYQKIFATHFGHLAIIFLWASSLLFHVAWQGNFEQWIT-------------
---------DPLHIRPIAHAIWDP--HFGKPAIEAF-TQG-GASNPVNIAYSGVYHWWYT
IGMRTNGDLYMGSIFLLLLASLFLFAGWLHLQPKFR----PSLAWFKMAESRLNHHLAGL
FGVSSLAWTG---HLVHVAIP---------------------------------------
--------------ESRG--QHVGW-DNFLSTLP-----HPAGLQP-----FFTGNWGVY
AENPDTASHVFGTSQGAGTAILTFLGGFHPQTESLWLTDMAHHHLAIAVLFIVAGHMYRT
-NFGIGHSIKEMMDAK-T--F-FGK-----PVEGPFNMPHQGIYETYNNSLHFQLGWHLA
CLGVITS-------------------------------------------------LVAQ
HMYSLPPYAFIARDYTT-QAALYTH------HQYIAIFLMLGAFAHGAIFWVRDYDPEQN
KGNVLER-------VLKHKEAIISHLSWVSLFLGFHTLGLYVHNDVVVAFGTPEK-----
QILIEPVFAQFIQASHGKVLYGLNVLLSNPDSVAYTAYPN--------------------
--------------------------------------------YGNVWLSGWLDAINSG
--TNSLFLTIGPGDFLVHHAFALAIHTTVLILVKGALDARGSKLMPD---KKDFGYAFPC
DGPGRGGTCDISGWD-SFYLATFWALNTVGWVTFYWHWKHLGIWQG--------------
------------NVAQFNESSTYLMGWFRDYLWANSAQLINGYNPYG-MNNLSVWAWMFL
FGHLVWATGFMFLISWRGYWQELIETLVWAHERTPIANLVRW--KDKPVALSIVQARLVG
LTHFAVGYVLTYAAFLIASTAGKFG-----------------------------------
------------------------------------------------------------
------------------------------------------------------------
-
>094_Calothrix_brevissima_NIES-
------------------------------------------------------------
------------------------------------------------------------
---------------------MATK------FPKFSQDLAQDP-TTRRIWYAIATGNDFE
SHDGMTEENLYQKIFATHFGHLAIIFLWASSLLFHVAWQGNFEQWIK-------------
---------DPLHIRPIAHAIWDP--HFGKPAIEAF-TQA-GASNPVNITYSGIYHWWYT
QGMRTNADLYAGSIFLLLFAAVLLFAGWLHLQPKYR----PSLAWFKNAESRLNHHLAGL
FGVSSLAWAG---HLIHVAIP---------------------------------------
--------------EARG--QHVGW-DNFLNTPP-----HPAGLQP-----FFTGNWGVY
AQNPDTAGHIFGTSQGAGTAILTFLGGFHPQTEALWLTDIAHHHLAIAVLFIVAGHMYRT
-NFGIGHSIKEMMNAK-T--F-FGR-----PVEGPFNMPHQGIYDTYNNSLHFQLGWHLA
TLGVLTS-------------------------------------------------WVAQ
HMYSMPSYAFIAKDYTT-QAALYTH------HQYIAIFLMVGAFAHGAIFWVRDYDPEQN
KGNVLDR-------VIKHKEAIISHLSWVSLFLGFHTLGLYVHNDVVVAFGTPEK-----
QILIEPVFAQFVQAANGKVLYGLDVLLSNPESVAYTAYPN--------------------
--------------------------------------------YANVWLPGWLDAINAG
--TNSLFLTIGPGDFLVHHAIALGLHTTTLILVKGALDARGSKLMPD---KKDFGYAFPC
DGPGRGGTCDISAWD-AFYLALFWALNTVGWLTFYWHWKHLGVWQG--------------
------------NVAQFNENSTYLMGWFRDYLWANSAQLINGYNPYG-VNNLSVWAWMFL
FGHLVWATGFMFLISWRGYWQELIETLVWAHERTPLANLVRW--KDKPVALSIVQARLVG
LTHFAVGYVLTYAAFLIASTAGKFG-----------------------------------
------------------------------------------------------------
------------------------------------------------------------
-
>095_Calothrix_sp._PCC_7507
------------------------------------------------------------
------------------------------------------------------------
---------------------MATK------FPKFSQDLAQDP-STRRIWYAIATGNDFE
SHDGITEENLYQKIFATHFGHLAIIFLWASSLLFHVAWQGNFEQWIK-------------
---------DPLHVRPIAHAIWDP--HFGKPAIEAF-TQA-GASGPVNIAYSGVYHWWYT
IGMRTNTELYTGSVFLLLFASLFLFAGWLHLQPQFR----PSLAWFKSAESRLNHHLAGL
FGVSSLAWAG---HLIHVAIP---------------------------------------
--------------EARG--QHVGW-DNFLSTAP-----HPAGLTP-----FFTGNWGVY
AQNPDTAGHVFSTSTGAGTAILTFLGGFHPQTESLWLTDIAHHHLAIAVLFIIAGHMYRT
-NFGIGHSLKEALNAK-T--F-FGK-----PVEGPFNLPHQGIYDTYNNSLHFQLGWHLA
ALGVVTS-------------------------------------------------WVAQ
HMYSLPSYAFIAKDYTT-QAALYTH------HQYIAIFLMVGAFAHGAIFLVRDYDPEQN
KGNVLDR-------MLQHKEALISHLSWVSLFLGFHTLGLYVHNDVVVAFGTPEK-----
QILIEPVFAQFIQASHGKVLYGLDTLLSNPDSVAYTAYPN--------------------
--------------------------------------------YANVWLTGWLDAINSG
--TNSLFLTIGPGDFLVHHAIALGLHTTTLILVKGALDARGSKLMPD---KKDFGYAFPC
DGPGRGGTCDISAWD-SFYLALFWALNTVGWLTFYWHWKHLGIWQG--------------
------------NVAQFNENSTYLMGWFRDYLWANSAQLINGYNPYG-VNNLSVWAWMFL
FGHLVWATGFMFLISWRGYWQELIETLVWAHERTPLANLVRW--KDKPVALSIVQARVVG
LAHFTVGYVVTYAAFLIASTAGKFG-----------------------------------
------------------------------------------------------------
------------------------------------------------------------
-
>096_Fischerella_sp._JSC-11
------------------------------------------------------------
------------------------------------------------------------
---------------------MATK------FPKFSQDLAQDP-TTRRIWYAMAMGNDFE
SHDGMTEENLYQKIFATHFGHLAIIFLWASSLLFHVAWQGNFEQWIK-------------
---------DPLHIRPIAHAIWDP--HFGKPAIEAF-TQG-GASNPVNIAYSGVYHWWYT
IGMRTNGDLYMGSIFLLVLSSLFLFAGWLHLQPKFR----PSLAWFKMAESRLNHHLAGL
FGVSSLAWTG---HLVHVAIP---------------------------------------
--------------ESRG--QHVGW-DNFLSTLP-----HPAGLQP-----FFTGNWGVY
AENPDTASHVFGTSQGAGTAILTFLGGFHPQTESLWLTDMAHHHLAIAVLFIVAGHMYRT
-NFGIGHSIKEMMDAK-T--F-FGK-----PVEGPFNMPHQGIYETYNNSLHFQLGWHLA
CLGVITS-------------------------------------------------LVAQ
HMYSLPPYAFIAKDYTT-QAALYTH------HQYIAIFLMLGAFAHGAIFWVRDYDPEQN
KGNVLER-------VLKHKEAIISHLSWVSLFLGFHTLGLYVHNDVVVAFGTPEK-----
QILIEPVFAQFIQASHGKVLYGLNVLLSNPDSVAYTAYPN--------------------
--------------------------------------------YGNVWLSGWLDAINSG
--TNSLFLTIGPGDFLVHHAFALAIHTTTLVLVKGALDARGSKLMPD---KKDFGYAFPC
DGPGRGGTCDISAWD-AFYLATFWALNTVGWVTFYWHWKHLGIWQG--------------
------------NVAQFNESSTYLMGWFRDYLWANSAQLINGYNPYG-MNNLSVWAWMFL
FGHLVWATGFMFLISWRGYWQELIETLVWAHERTPIANLVRW--KDKPVALSIVQARLVG
LVHFSVGYVLTYAAFLIASTAGKFG-----------------------------------
------------------------------------------------------------
------------------------------------------------------------
-
>097_Cyanothece_sp._PCC_7424
------------------------------------------------------------
------------------------------------------------------------
---------------------MATK------FPKFSQDLAQDP-TTRRIWYGIATAHDFE
SHDGMTEENLYQKIFASHFGHIAIIFLWTSGTLFHVAWQGNFEQWIK-------------
---------DPVNIRPIAHAIWDP--HFGQPAVDAF-TQA-GASNPVNIAYSGVYHWFYT
IGMTNNQDLYQGAVFLLILSSLFLFAGWLHLQPKFR----PSLAWFKNAESRMNHHLAGL
FGVSSLAWAG---HLIHVAIP---------------------------------------
--------------ESRG--QHVGW-DNFLSVRP-----HPAGLMP-----FFTGNWGVY
AQNPDTANHVFGTSQGAGTAILTFLGGFHPQTESLWLTDMAHHHLAIAVIFIIAGHMYRT
-NWGIGHSMKEILNAHNPPE-GTPF-------GGVLGAGHKGIYDTYNNSLHFQLGIHLA
ALGVVTS-------------------------------------------------LVAQ
HMYSMPPYAFLAKDYTT-QAALYTH------HQYIAGFLMVGAFAHGAIFWVRDYDPEAN
KNNVLAR-------MLEHKEAIISHLSWVSLFLGFHTLGLYVHNDVVVAFGTPEK-----
QILIEPVFAQFIQAAHGKALYGMDVLLSNPDSVAYTAYPN--------------------
--------------------------------------------YGNVWLPGWLEAINSS
--TNSLFLTIGPGDFLVHHAIALGLHTTTLILVKGALDARGSKLMPD---KKDFGYAFPC
DGPGRGGTCDISAWD-AFYLAMFWMLNTLGWLTFYWHWKHLGIWEG--------------
------------NVAQFNENSTYLMGWFRDYLWANSAQLINGYNPYG-VNNLSVWAWMFL
FGHLVWATGFMFLISWRGYWQELIETLVWAHERTPLANLVRW--KDKPVAMSIVQGRLVG
LAHFTVGYILTYAAFLIASTASKFS-----------------------------------
------------------------------------------------------------
------------------------------------------------------------
-
>098_Fischerella_muscicola
------------------------------------------------------------
------------------------------------------------------------
---------------------MARK------FPKFSQDLAQDP-TTRRIWYAMAQGNDFE
SHDDITEENLYQKIFATHFGHVAIIFLWASSLLFHVAWQGNFETWIK-------------
---------DPIHIRPIAHAIWDP--HFGKPAVDAF-TQG-GVNYPVNIAYSGVYHWWYT
IGMRTDNDLYMGSIFLLLLAAVFLFAGWLHLQPKYR----PSLAWFKSAEPRLNHHLAGL
FGVSSLAWAG---HLVHVAIP---------------------------------------
--------------ESRG--QHVGW-NNFLTTLP-----HPAGLQP-----FFTGNWGVY
AQNPDTAQHIFGTSQGAGNAILTFLGGFHPQTESLWLTDMAHHHLAIAVIFIIAGHMYRT
-NFGIGHSIKDMLDAK-N--F-FGI-----QTEGQFNLPHQGLYDTYNNSLHFQLGIHLA
ALGTALS-------------------------------------------------LVAQ
HMYALPPYAFIAKDYTT-QACLYTH------HQYLAGFFMVGAFAHGAIFWVRDYDPEQN
KGNVLER-------VLKHKEAIISHLSWVSLFLGFHTLGLYVHNDVVVAFGTPEK-----
QILIEPVFAQFIQAAHGKAVYGMNVLLSNSDSLAYTAYPN--------------------
--------------------------------------------YGNVWLPGWLDAINSG
--TNSLFLTIGPGDFLVHHAIALGLHTTTLICVKGALDARGSKLMPD---KRDFGFTFPC
DGPGRGGTCQTSAWEQSFYLAIFWMLNLLGWTTFYWHWKHLGIWQG--------------
------------NVAQFNESSTYLMGWFRDYLWANSAQVINGYNPYG-MNNLSVWAWMFL
FGHLVWATGFMFLISWRGYWQELIETLVWAHERTPLANLVRW--KDKPVALSIVQGWLVG
LTHFTVGYILTFAAFLIAANAGKFG-----------------------------------
------------------------------------------------------------
------------------------------------------------------------
-
>099_Leptolyngbya_sp._JSC-1
------------------------------------------------------------
------------------------------------------------------------
---------------------MATK------FPKFSQGLAQDP-TTRRIWYGIATAHDFE
SHDGMTEENLYQKIFASHFGHLAIIFLWTSGNLFHVAWQGNFEQWIK-------------
---------DPLNTRPIAHAIWDP--HFGQAAVDAF-TRA-GASYPVNITYSGIYHWWYT
QGMRTNGDLYMGSIFLLILAAVMLFAGWLHLQPKFR----PSLSWFKNAESRLNHHLAGL
FGVSSLAWAG---HLIHVAIP---------------------------------------
--------------ESRG--QHVGW-DNFLSTPP-----HPAGLAP-----FFTGNWGVY
AENPDTASHVFGTAQGAGTAILTFLGGFHPQTESLWLTDMAHHHLAIAVLFIIAGHMYRT
-NFGIGHNIKEMLDSKKGLF-GGTS-------EGQFNLPHQGMYDTYNNSLHFQLGWHLA
CLGVITS-------------------------------------------------LVAQ
HMYSLPPYAFMARDYTT-QAALYTH------HQYIAGFIMVGAFAHGAIFLVRDYDPVLN
KGNVLAR-------CLDHKEAIISHLSWVSLFLGFHTLGLYVHNDVVNAFGTPEK-----
QILIEPVFAQFIQASHGKLLYGFDTLLSNPDSIASTAWPN--------------------
--------------------------------------------HGNVWLPGWLDAINSG
--TNSLFLTIGPGDFLVHHAIALGLHTTTLILVKGALDARGSKLMPD---KKDFGYAFPC
DGPGRGGTCDISAWD-SFYLAMFWMLNTIGWVTFYWHWKHLGVWQG--------------
------------NVAQFNESSTYLMGWLRDYLWLNSAQLINGYNPYG-MNALAVWSWMFL
FGHLVWATGFMFLISWRGYWQELIETLVWAHERTPLANLVRW--KDKPVALSIVQARLVG
LAHFTVGYILTYAAFLIASTASRYG-----------------------------------
------------------------------------------------------------
------------------------------------------------------------
-
>100_Cyanothece_sp._PCC_7822
------------------------------------------------------------
------------------------------------------------------------
---------------------MATK------FPKFSQDLAQDP-TTRRLWYGIATAHDFE
SHDGMTEENLYQKIFASHFGHIAIIFLWTSGTIFHVAWQGNFEQWIK-------------
---------DPVNIRPIAHAIWDP--QFGQPAVDAF-TQA-GASYPVDISYSGVYHWFYT
IGMRTNGDLYTGSIFLLILASLFLFAGWLHLQPKFR----PSLAWFKNAESRMNHHLAGL
FGVSSLAWTG---HLVHVAIP---------------------------------------
--------------ESRG--QHVGW-DNFLSVRP-----HPEGLLP-----FFTGNWGVY
AQNPDTANHVFGTSTGAGTAILTFLGGFHPQTESLWLTDMAHHHLAIAVIFIIAGHMYRT
-NWGIGHSMKEILNAHNPPA-GTPF-------GGLLGDGHKGIYDTYNNSLHFQLGWHLA
CLGVVTS-------------------------------------------------LVAQ
HMYSMPPYAFLAKDYTT-QAALYTH------HQYIAGFLMVGAFAHGAIFWVRDYDPEAN
KNNVLAR-------VLDHKEAIISHLSWVSLFLGFHTLGLYVHNDVVVAFGTPEK-----
QILIEPVFAQWIQAAHGKALYGFDVLLSNPDSVAYTAYPN--------------------
--------------------------------------------YGNVWLPGWLEAINNS
--TNSLFLTIGPGDFLVHHAIALGLHTTTLILVKGALDARGSKLMPD---KKDFGYAFPC
DGPGRGGTCDISAWD-SFYLAMFWMLNTLGWLTFYWHWKHLGIWSG--------------
------------NVAQFNENSTYLMGWFRDYLWANSAQLINGYNPYG-VNNLSVWAWMFL
FGHLVWATGFMFLISWRGYWQELIETLVWAHERTPLANLVRW--KDKPVALSIVQGRLVG
LAHFTVGYILTYAAFLIASTASKFS-----------------------------------
------------------------------------------------------------
------------------------------------------------------------
-
>101_Fischerella_muscicola
------------------------------------------------------------
------------------------------------------------------------
---------------------MATK------FPKFSQDLAQDP-TTRRIWYAMAMGNDFE
SHDGMTEENLYQKIFATHFGHVAIIFLWASSLLFHVAWQGNFEQWIK-------------
---------DPLHIRPIAHAIWDP--HFGKPAVEAF-TQG-GASNPVNIAYSGVYHWWYT
IGMRTNGDLYMGSIFLLVLASLFLFAGWLHLQPKFR----PSLAWFKMAESRLNHHLAGL
FGVSSLAWTG---HLVHVAIP---------------------------------------
--------------ESRG--QHVGW-DNFLSTLP-----HPAGLQP-----FFTGNWGVY
AQNPDTASHVFGTSQGAGSAILTFLGGFHPQTESLWLTDMAHHHLAIAVLFIVAGHMYRT
-NFGIGHSIKEMMDAK-T--F-FGK-----PVEGPFNMPHQGIYETYNNSLHFQLGWHLA
CLGVITS-------------------------------------------------LVAQ
HMYSLPPYAFIAKDYTT-QAALYTH------HQYIAIFLMLGAFAHGAIFWVRDYDPEQN
KGNVLER-------VLKHKEAIISHLSWVSLFLGFHTLGLYVHNDVVVAFGTPEK-----
QILIEPVFAQFIQASHGKVLYGLNVLLSNPDSVAYTAYPN--------------------
--------------------------------------------YGNVWLSGWLDAINSG
--TNSLFLTIGPGDFLVHHAFALAIHTTTLILVKGALDARGSKLMPD---KKDFGYAFPC
DGPGRGGTCDISGWD-SFYLATFWALNTVGWVTFYWHWKHLGIWQG--------------
------------NVAQFNESSTYLMGWFRDYLWANSAQLINGYNPYG-MNNLSVWAWMFL
FGHLVWATGFMFLISWRGYWQELIETLVWAHERTPIANLVRW--KDKPVALSIVQARLVG
LVHFSVGYVLTYAAFLIASTAGKFG-----------------------------------
------------------------------------------------------------
------------------------------------------------------------
-
>102_Hapalosiphon_sp._MRB220
------------------------------------------------------------
------------------------------------------------------------
---------------------MARK------FPKFSQDLAQDP-TTRRIWYAMAQGNDFE
SHDDITEENLYQKIFATHFGHVAIIFLWASSLLFHVAWQGNFETWIK-------------
---------DPIHIRPIAHAIWDP--HFGKPAVDAF-TQG-GVNYPVNIAYSGVYHWWYT
IGMRTDNDLYMGSIFLLLLAAVFLFAGWLHLQPKYR----PSLAWFKSAEPRLNHHLAGL
FGVSSLAWAG---HLVHVAIP---------------------------------------
--------------ESRG--QHVGW-NNFLTTLP-----HPAGLQP-----FFTGNWGVY
AQNPDTAQHIFGTSQGAGNAILTFLGGFHPQTESLWLTDMAHHHLAIAVIFIIAGHMYRT
-NFGIGHSIKDMLDAK-N--F-FGI-----QTEGQFNLPHQGLYDTYNNSLHFQLGIHLA
ALGTALS-------------------------------------------------LVAQ
HMYALPPYAFIAKDYTT-QACLYTH------HQYLAGFFMVGAFAHGAIFWVRDYDPEQN
KGNVLER-------VLKHKEAIISHLSWVSLFLGFHTLGLYVHNDVVVAFGTPEK-----
QILIEPVFAQFIQAAHGKAVYGMNVLLSNPDSLAYTAYPN--------------------
--------------------------------------------YGNVWLPGWLDAINSG
--TNSLFLTIGPGDFLVHHAIALGLHTTTLICVKGALDARGSKLMPD---KKDFGFTFPC
DGPGRGGTCQTSAWEQSFYLAIFWMLNLLGWTTFYWHWKHLGIWQG--------------
------------NVAQFNESSTYLMGWFRDYLWANSAQVINGYNPYG-TNNLSVWAWMFL
FGHLVWATGFMFLISWRGYWQELIETLVWAHERTPLANLVRW--KDKPVALSIVQGWLVG
LTHFTVGYILTFAAFLIAANAGKFG-----------------------------------
------------------------------------------------------------
------------------------------------------------------------
-
>104_Thermosynechococcus_elonga
------------------------------------------------------------
------------------------------------------------------------
---------------------MATK------FPKFSQDLAQDP-TTRRIWYAIAMAHDFE
SHDGMTEENLYQKIFASHFGHLAIIFLWVSGSLFHVAWQGNFEQWVQ-------------
---------DPVNTRPIAHAIWDP--QFGKAAVDAF-TQA-GASNPVDIAYSGVYHWWYT
IGMRTNGDLYQGAIFLLILASLALFAGWLHLQPKFR----PSLSWFKNAESRLNHHLAGL
FGVSSLAWAG---HLIHVAIP---------------------------------------
--------------ESRG--QHVGW-DNFLSTMP-----HPAGLAP-----FFTGNWGVY
AQNPDTASHVFGTAQGAGTAILTFLGGFHPQTESLWLTDMAHHHLAIAVLFIVAGHMYRT
-QFGIGHSIKEMMDAKDFF--GTKV-------EGPFNMPHQGIYETYNNSLHFQLGWHLA
CLGVITS-------------------------------------------------LVAQ
HMYSLPPYAFIAQDHTT-MAALYTH------HQYIAGFLMVGAFAHGAIFLVRDYDPAQN
KGNVLDR-------VLQHKEAIISHLSWVSLFLGFHTLGLYVHNDVVVAFGTPEK-----
QILIEPVFAQFIQAAHGKLLYGFDTLLSNPDSIASTAWPN--------------------
--------------------------------------------YGNVWLPGWLDAINSG
--TNSLFLTIGPGDFLVHHAIALGLHTTTLILVKGALDARGSKLMPD---KKDFGYAFPC
DGPGRGGTCDISAWD-AFYLAMFWMLNTIGWVTFYWHWKHLGVWEG--------------
------------NVAQFNESSTYLMGWLRDYLWLNSSQLINGYNPFG-TNNLSVWAWMFL
FGHLVWATGFMFLISWRGYWQELIETLVWAHERTPLANLVRW--KDKPVALSIVQARLVG
LAHFSVGYILTYAAFLIASTAAKFG-----------------------------------
------------------------------------------------------------
------------------------------------------------------------
-
>105_unicellular_cyanobacterium
------------------------------------------------------------
------------------------------------------------------------
---------------------MATK------FPKFSQDLAQDP-TTRRIWYGIATAHDFE
THDGMTEENLYQKIFASHFGHIAIIFLWTSGTLFHVAWQGNFEQWIK-------------
---------DPLNIRPIAHAIWDP--HFGQGAIDAF-TQA-GASSPVNIAYSGVYHWFYT
IGIRTNGDLYQGSIFLLILSSLFLFAGWLHLQPKFR----PSLAWFKNAESRLNHHLAGL
FGVSSLAWTG---HLVHVAIP---------------------------------------
--------------ESRG--QHVGW-DNFLSTPP-----HPAGLLP-----FFTGNWGVY
AQNPDTAGHVFGTAEGAGTAILTFLGGFHPQTESLWLTDMAHHHLAIAVIFIVAGHMYRT
-NWGIGHSIKEILNTHNPPE-GTPF-------GGALGAGHKGLYDTINNSLHFQLGLALA
SLGVITS-------------------------------------------------LVAQ
HMYALPPYAFISKDYTT-QAALYTH------HQYIAGFLMVGAFAHGAIFFVRDYDPEAN
KDNVLAR-------MLEHKEAIISHLSWVSLFLGFHTLGLYVHNDVVVAFGTPEK-----
QILIEPVFAQWIQAAHGKALYGFDVLLSNPDSIASTAYPN--------------------
--------------------------------------------YANVWLPGWLDAINSG
--KNSLFLSIGPGDFLVHHAIALGLHTTTLILVKGALDARGSKLMPD---KKDFGYSFPC
DGPGRGGTCDISAWD-AFYLAMFWMLNTLGWLTFYWHWKHLGVWSG--------------
------------NVAQFNENSTYLMGWFRDYLWANSAQLINGYNPYG-VNNLSVWAWMFL
FGHLVWATGFMFLISWRGYWQELIETIVWAHERTPLANLVRW--KDKPVALSIVQARLVG
LAHFTVGYILTYAAFLIASTAGKFG-----------------------------------
------------------------------------------------------------
------------------------------------------------------------
-
>106_Cyanothece_sp._PCC_8802
------------------------------------------------------------
------------------------------------------------------------
---------------------MATK------FPKFSQDLAQDP-TTRRIWYGIATAHDFE
THDGMTEENLYQKIFASHFGHIAIIFLWTSGTLFHVAWQGNFEQWIT-------------
---------DPLNIRPIAHAIWDP--HFGQGAIDAF-TQA-GASSPVNISYSGVYHWFYT
IGMRTNGDLYQGSIFLLILSSLFLFAGWLHLQPKFR----PSLAWFKNAESRLNHHLAGL
FGVSSLAWTG---HLVHVAIP---------------------------------------
--------------EARG--QHVGW-DNFLSTPP-----HPAGLAP-----FFTGNWGVY
AQNPDTASHVFGTSQGAGTAILTFLGGFHPQTEALWLTDIAHHHLAIAVIFIVAGHMYRT
-NWGIGHSIKEILNAHNPPQ-GTPF-------GGAIGAGHKGLYDTVNNSLHFQLGLALA
CLGVVTS-------------------------------------------------LVAQ
HMYSLPSYAFIAKDYTT-QAALYTH------HQYIAGFLMVGAFAHGAIFFVRDYDPEAN
KDNVLAR-------MLEHKEAIISHLSWVSLFLGFHTLGLYVHNDVVVAFGTPEK-----
QILIEPVFAQWIQAAHGKALYGFDVLLSNPDSVASTAYPN--------------------
--------------------------------------------YANVWLPGWLDAINSG
--ANSLFLTIGPGDFLVHHAIALGLHTTTLILVKGALDARGSKLMPD---KKDFGYSFPC
DGPGRGGTCDISAWD-AFYLAMFWMLNTLGWLTFYWHWKHLGIWSG--------------
------------NVAQFNENSTYLMGWFRDYLWANSAQLINGYNPYG-VNNLSVWAWMFL
FGHLVWATGFMFLISWRGYWQELIETIVWAHERTPLANLVRW--KDKPVALSIVQARLVG
LAHFTVGYILTYAAFLIASTAGKFG-----------------------------------
------------------------------------------------------------
------------------------------------------------------------
-
>107_Cyanothece_sp._PCC_7822
------------------------------------------------------------
------------------------------------------------------------
---------------------MATK------FPKFSQDLAQDP-TTRRLWYGIATAHDFE
SHDGMTEENLYQKIFASHFGHIAIIFLWTSGTIFHVAWQGNFEQWIK-------------
---------DPVNIRPIAHAIWDP--QFGQPAVDAF-TQA-GASYPVDISYSGVYHWFYT
IGMRTNGDLYTGSIFLLILASLFLFAGWLHLQPKFR----PSLAWFKNAESRMNHHLAGL
FGVSSLAWTG---HLVHVAIP---------------------------------------
--------------ESRG--QHVGW-DNFLSTAP-----HPEGLLP-----FFTGNWGVY
AQNPDTANHVFGTSTGAGTAILTFLGGFHPQTESLWLTDMAHHHLAIAVIFIIAGHMYRT
-NWGIGHSMKEILNAHNPPA-GTPF-------GGLLGDGHKGIYDTYNNSLHFQLGIHLA
ALGVVTS-------------------------------------------------LVAQ
HMYSMPPYAFLAKDYTT-QAALYTH------HQYIAGFLMVGAFAHGAIFWVRDYDPEAN
KNNVLAR-------MLEHKEAIISHLSWVSLFLGFHTLGLYVHNDVVVAFGTPEK-----
QILIEPVFAQWIQAAHGKALYGFDVLLSNPDSVAYTAYPN--------------------
--------------------------------------------YGNVWLPGWLEAINNS
--TNSLFLTIGPGDFLVHHAIALGLHTTTLILVKGALDARGSKLMPD---KKDFGYAFPC
DGPGRGGTCDISAWD-SFYLAMFWMLNTLGWLTFYWHWKHLGIWSG--------------
------------NVAQFNENSTYLMGWFRDYLWANSAQLINGYNPYG-VNNLSVWAWMFL
FGHLVWATGFMFLISWRGYWQELIETLVWAHERTPLANLVRW--KDKPVALSIVQGRLVG
LAHFTVGYILTYAAFLIASTASKFS-----------------------------------
------------------------------------------------------------
------------------------------------------------------------
-
>108_Fremyella_diplosiphon_NIES
------------------------------------------------------------
------------------------------------------------------------
---------------------MATK------FPKFSQDLAQDP-TTRRIWYAIATGNDFE
SHDGMTEENLYQKIFATHFGHLAIIFLWASSLLFHVAWQGNFEQWIT-------------
---------DPLHIRPIAHAIWDP--HFGKPAIEAF-TQA-GASNPVNISYSGVYHWWYT
QGMRTNADLYAGSIFLLLFASVLLFAGWLHLQPKFR----PSLAWFKNAESRLNHHLAGL
FGVSSLAWAG---HLIHVAIP---------------------------------------
--------------EARG--QHVGW-DNFLTTPP-----HPAGLQP-----FFTGNWGVY
AQNPDTAGHVFGTSQGAGTAILTFLGGFHPQTEALWLTDNAHHHLAIAVLFIVAGHMYRT
-NFGIGHSIKEMMNAK-T--F-FGK-----PVEGPFNMPHQGIYDTYNNSLHFQLGWHLA
TLGVLTS-------------------------------------------------WVAQ
HMYSMPSYAFIAKDYTT-QAALYTH------HQYIAIFLMVGAFAHGAIFWVRDYDPEQN
KGNVLER-------VLQHKEAIISHLSWVSLFLGFHTLGLYVHNDVVVAFGTPEK-----
QILIEPVFAQFVQAANGKVLYGLDVLLSNPESVAYTAYPN--------------------
--------------------------------------------YANVWLPGWLDAINAG
--TNSLFLTIGPGDFLVHHAIALGLHTTTLILVKGALDARGSKLMPD---KKDFGYAFPC
DGPGRGGTCDISAWD-AFYLALFWALNTVGWLTFYWHWKHLGIWQG--------------
------------NVAQFNENSTYLMGWFRDYLWANSAQLINGYNPYG-VNNLSVWAWMFL
FGHLVWATGFMFLISWRGYWQELIETIVWAHERTPLANLVRW--KDKPVALSIVQARLVG
LTHFAVGYVLTYAAFLIASTAGKFG-----------------------------------
------------------------------------------------------------
------------------------------------------------------------
-
>109_Cyanothece_sp._PCC_7424
------------------------------------------------------------
------------------------------------------------------------
---------------------MATK------FPKFSQDLAQDP-TTRRIWYGIATAHDFE
SHDGMTEENLYQKIFASHFGHIAIIFLWTSGTLFHVAWQGNFEQWIK-------------
---------DPVNIRPIAHAIWDP--HFGQPAVDAF-TQA-GASNPVNIAYSGVYHWFYT
IGMTNNQDLYQGAVFLLILSSLFLFAGWLHLQPKFR----PSLAWFKNAESRMNHHLAGL
FGVSSLAWAG---HLIHVAIP---------------------------------------
--------------ESRG--QHVGW-DNFLSTPP-----HPAGLLP-----FFTGNWGVY
AQNPDTANHVFGTSQGAGTAILTFLGGFHPQTESLWLTDMAHHHLAIAVIFIIAGHMYRT
-NWGIGHSMKEILNAHNPPE-GTPF-------GGVLGAGHKGIYDTYNNSLHFQLGIHLA
ALGVVTS-------------------------------------------------LVAQ
HMYSLPPYVFMGKDYTT-QAALYTH------HQYIAGFLMVGAFAHGAIFWVRDYDPEAN
KNNVLAR-------MLEHKEAIISHLSWVSLFLGFHTLGLYVHNDVVVAFGTPEK-----
QILIEPVFAQFIQAAHGKALYGMDVLLSNPDSVTN----N--------------------
--------------------------------------------PNAIWLPGWLDAINTS
--TNSLFLTIGPGDFLVHHAIALGLHTTTLILVKGALDARGSKLMPD---KKDFGYAFPC
DGPGRGGTCDISAWD-AFYLAMFWMLNTLGWLTFYWHWKHLGIWEG--------------
------------NVAQFNENSTYLMGWFRDYLWANSAQLINGYNPYG-VNNLSVWAWMFL
FGHLVWATGFMFLISWRGYWQELIETLVWAHERTPLANLVRW--KDKPVAMSIVQGRLVG
LAHFTVGYILTYAAFLIASTASKFS-----------------------------------
------------------------------------------------------------
------------------------------------------------------------
-
>110_Fischerella_muscicola
------------------------------------------------------------
------------------------------------------------------------
---------------------MATK------FPKFSQDLAQDP-TTRRIWYAMAMGNDFE
SHDGMTEENLYQKIFATHFGHLAIIFLWASSLLFHVAWQGNFEQWIK-------------
---------DPLHIRPIAHAIWDP--HFGKPAIEAF-TQG-GASNPVNIAYSGVYHWWYT
IGMRTNGDLYMGSIFLLLLASVFLFAGWLHLQPKFR----PSLAWFKMAESRLNHHLAGL
FGVSSLAWTG---HLVHVAIP---------------------------------------
--------------ESRG--QHVGW-DNFLSTLP-----HPAGLQP-----FFTGNWGVY
AENPDTASHVFGTSQGAGTAILTFLGGFHPQTESLWLTDMAHHHLAIAVLFIVAGHMYRT
-NFGIGHSIKEMMDAK-T--F-FGK-----PVEGPFNMPHQGIYETYNNSLHFQLGWHLA
CLGVITS-------------------------------------------------LVAQ
HMYSLPPYAFIARDYTT-QAALYTH------HQYIAIFLMLGAFAHGAIFWVRDYDPEQN
KGNVLER-------VLKHKEAIISHLSWVSLFLGFHTLGLYVHNDVVVAFGTPEK-----
QILIEPVFAQFIQASHGKVLYGLNVLLSNPDSVAYTAYPN--------------------
--------------------------------------------YGNVWLSGWLDAINSG
--TNSLFLTIGPGDFLVHHAFALAIHTTVLILVKGALDARGSKLMPD---KKDFGYAFPC
DGPGRGGTCDISGWD-SFYLATFWALNTVGWVTFYWHWKHLGIWQG--------------
------------NVAQFNESSTYLMGWFRDYLWANSAQLINGYNPYG-MNNLSVWAWMFL
FGHLVWATGFMFLISWRGYWQELIETLVWAHERTPIANLVRW--KDKPVALSIVQARLVG
LTHFAVGYVLTYAAFLIASTAGKFG-----------------------------------
------------------------------------------------------------
------------------------------------------------------------
-
>111_Aliterella_atlantica_CENA5
------------------------------------------------------------
------------------------------------------------------------
---------------------MATK------FPKFSQDLAQDP-TTRRLWYGIATGNDFE
SHDGMTEENLYQKIFATHFGHVAIIFLWTSSLLFHVAWQGNFEQWIK-------------
---------DPLNVRPIAHAIWDP--HFGKAAVEAF-TQA-GATYPVNIAYSGVYHWWYT
IGMRTNNDLYTGAVGLLLLAATFLFAGWLHLQPKFR----PSLSWFKSAEPRLNHHLAGL
FGVSSLAWAG---HLIHVAIP---------------------------------------
--------------ESRG--QHVGW-DNFLTTLP-----HPAGLRP-----FFTGDWGVY
AQNPDTADHIFGTATGSGDAILTFLGGFHPQTQSLWLTDMAHHHLAIAVIFIIAGHQYRT
-NFGIGHSIKEMLNAK-N--F-FGA-----KTEGQFNLPHQGLYDTYNNSLHFQLSIHLA
ALGTALS-------------------------------------------------LVAQ
HMYALPPYAFIGQDFTT-QAALYTH------HQYIAGFLMVGAFAHAGIFWVRDYDSEQN
KGNVLDR-------VLKHKEAIISHLSWVSLFLGFHTLGLYVHNDVVVAFGTPEK-----
QILIEPVFAQFVQGAHGKVLYGFDTLLSNPDSVAST------------------------
--------------------------------------------AGAAWLPGWLDAINNG
--TNSLFLTIGPGDFLVHHAFALGIHTTVLILVKGALDARGSKLMPD---KKDFGYSFPC
DGPGRGGTCDISAWD-AFYLAMFWMLNTIGWVTFYWHWKHLGVWQG--------------
------------NVAQFNESSTYLMGWLRDYLWLYSAQLINGYNPYG-MNNLAVWSWMFL
FGHLVWATGFMFLISWRGYWQELIETLVWAHERTPLANLIRW--KDKPVAMSIVQGRLIG
LAHFTVGYVLTYAAFLIASTAGKFG-----------------------------------
------------------------------------------------------------
------------------------------------------------------------
-
>112_Geminocystis_sp._NIES-3709
------------------------------------------------------------
------------------------------------------------------------
---------------------MATK------FPKFSQDLAQDP-TTRRIWYGIATAHDFE
THDGMTEENLYQKIFASHFGHLAIIFLWTSGTVFHVAWQGNFEQWIK-------------
---------DPLNVRPIAHAIWDP--HFGQGAIDAF-TQA-GASSPVNVAYSGVYHWFYT
IGMTNNQDLYTGAVFLLILSSLFLFAGWLHLQPKFR----PSLSWFKNAESRMNHHLAGL
FGVSSLAWAG---HLIHVAIP---------------------------------------
--------------ESRG--VHVGW-DNFLSVKP-----HPAGLAP-----FFTGNWGVY
AQNPDTASQVFGTSDGAGTAILTFLGGFHPQTESLWLTDIAHHHLAIAVIFIIAGHMYRT
-NWGIGHSMKDILAAHNPPQ-GTPF-------GGMIGAGHKGIYDTYNNSLHFQLGWHLA
CLGVVTS-------------------------------------------------LVAQ
HMYSMPSYAFIARDYTT-QAALYTH------HQYIAGFLMVGAFAHGAIFLVRDYDPEGN
KDNVLAR-------VLEHKEAIISHLSWVSLFLGFHTLGLYVHNDVVVAFGTPEK-----
QILIEPVFAQWIQAAHGKALYGFDTLLSNPDSVASTAYPN--------------------
--------------------------------------------YGNVWLPGWLDAINSG
--TNSLFLTIGPGDFLVHHAIALGLHTTTLILVKGALDARGSKLMPD---KKDFGFSFPC
DGPGRGGTCDISAWD-SFYLAMFWMLNTLGWLTFYWHWKHLGIWTG--------------
------------NVAQFNENSTYLMGWFRDYLWANSAQLINGYNPYG-VNNLSVWAWMFL
FGHLVWATGFMFLISWRGYWQELIETIVWAHERTPLANLVRW--KDKPVALSIVQARLVG
LAHFTVGYILTYAAFLIASTAGKFG-----------------------------------
------------------------------------------------------------
------------------------------------------------------------
-
>113_Geitlerinema_sp._PCC_7407
------------------------------------------------------------
------------------------------------------------------------
---------------------MATK------FPKFSQDLAQDP-TTRRIWYGIATAHDFE
SHDGMTEENLYQKIFASHFGHLAIIFLWTSGNLFHVAWQGNFEQWVK-------------
---------DPLNIRPIAHAIWDP--HFGKPAVEAF-TQA-GASNPVNIAYSGVYHWWYT
IGMRHNSDLYTGAVFLLILSAIFLFAGWLHLQPKFR----PSLSWFKNAESRLNHHLAGL
FGVSSLAWTG---HLVHVAIP---------------------------------------
--------------ESRG--QHVGW-DNFLSTPP-----HPAGLGP-----FFTGNWGVY
AQNPDTANHVFGSAEGAGTAILTFLGGFHPQTQSLWLTDIAHHHLAIAVIFIIAGHMYRT
-NFGIGHSIREILKAHRPPE-GTPF-------GGLLGKGHEGLYDTLNNSLHFQLALALA
SLGVVTS-------------------------------------------------LVAQ
HMYSLPPYAFMAKDYTT-MAALYTH------HQYIAGFIMVGAFAHGAIFLVRDYDPEAN
KNNVLDR-------VLQHKEAIISHLSWVSLFLGFHTLGLYVHNDVVVAFGTPEK-----
QILIEPVFAQWIQSSHGKALYGFDVLLSNAGSLPA----N--------------------
--------------------------------------------AGGAWLPGWLDAINAG
--TNSLFLTIGPGDFLVHHAIALGLHTTTLILVKGALDARGSKLMPD---KKDFGYSFPC
DGPGRGGTCDISAWD-SFYLAMFWMLNTIGWVTFYWHWKHLGVWQG--------------
------------NVAQFNESSTYLMGWLRDYLWLNSSQLINGYNPYG-MNNLSVWAWMFL
FGHLVWATGFMFLISWRGYWQELIETLVWAHERTPLANLVRW--KDKPVAMSIVQGRLVG
LAHFTVGYILTYAAFLIASTAGKFG-----------------------------------
------------------------------------------------------------
------------------------------------------------------------
-
>114_Nostocales_cyanobacterium_
------------------------------------------------------------
------------------------------------------------------------
---------------------MATK------FPKFSQDLAQDP-TTRRIWYAMAMGNDFE
SHDGMTEENLYQKIFATHFGHVAIIFLWASSLLFHVAWQGNFEQWIK-------------
---------DPLHIRPIAHAIWDP--HFGKAAVEAF-TQG-GANYPVNIAYSGVYHWWYT
IGMRTNNDLYVGSVFLLLLAALFLFAGWLHLQPKYR----PSLAWFKSAEPRLNHHLAGL
FGVSSLAWAG---HLIHVAIP---------------------------------------
--------------ESRG--QHVGW-DNFLTTLP-----HPAGLQP-----FFTGNWGVY
AQNPDSANHVFGTSQGAGTAILSFLGGFHPQTESLWLTDMAHHHLAIAVIFIIAGHMYRT
-NFGIGHSIKEMLNAK-NFF---GV-----KTEGQFNLPHQGLYDTYNNSLHFQLSIHLA
ALGTITS-------------------------------------------------LVAQ
HMYALPPYAFIAKDYTT-QAALYTH------HQYIAVFLMVGAFAHAAIFWVRDYDPEQN
KGNVLDR-------VLKHKEAIISHLSWVSLFLGFHTLGLYVHNDVVVAFGTPEK-----
QILIEPVFAQFIQASHGKVLYGLNVLLSNPDSIASTAWPN--------------------
--------------------------------------------YGNVWLPGWLDAINNG
--TNSLFLTIGPGDFLVHHAFALAIHTTVLVLVKGALDARGSKLMPD---KKDFGYAFPC
DGPGRGGTCDISAWD-AFYLATFWALNTVGWVTFYWHWKHLGIWQG--------------
------------NVAQFNESSTYLMGWFRDYLWANSAQLINGYNPYG-TNNLSVWAWMFL
FGHLVWATGFMFLISWRGYWQELIETLVWAHEHTPLANLVRW--KDKPVALSIVQARVVG
LAHFAVGYVFTYAAFLIASTAGKFG-----------------------------------
------------------------------------------------------------
------------------------------------------------------------
-
>115_Fischerella_sp._PCC_9339
------------------------------------------------------------
------------------------------------------------------------
---------------------MATK------FPKFSQDLAQDP-TTRRIWYAMAMGNDFE
SHDGMTEENLYQKIFATHFGHLAIIFLWASSLLFHVAWQGNFEQWIT-------------
---------DPLHIRPIAHAIWDP--HFGKPAIEAF-TQG-GASNPVNIAYSGVYHWWYT
IGMRTNGDLYMGSIFLLLLASVFLFAGWLHLQPKFR----PSLAWFKMAESRLNHHLAGL
FGVSSLAWTG---HLVHVAIP---------------------------------------
--------------ESRG--QHVGW-DNFLSTLP-----HPAGLQP-----FFTGNWGVY
AENPDTASHVFGTSQGAGTAILTFLGGFHPQTESLWLTDMAHHHLAIAVLFIVAGHMYRT
-NFGIGHSIKEMMDAK-T--F-FGK-----PVEGPFNMPHQGIYETYNNSLHFQLGWHLA
CLGVITS-------------------------------------------------LVAQ
HMYSLPPYAFIARDYTT-QAALYTH------HQYIAIFLMLGAFAHGAIFWVRDYDPEQN
KGNVLER-------VLKHKEAIISHLSWVSLFLGFHTLGLYVHNDVVVAFGTPEK-----
QILIEPVFAQFIQASHGKVLYGLNVLLSNPDSVAYTAYPN--------------------
--------------------------------------------YGNVWLSGWLDAINSG
--TNSLFLTIGPGDFLVHHAFALAIHTTVLILVKGALDARGSKLMPD---KKDFGYAFPC
DGPGRGGTCDISGWD-SFYLATFWALNTVGWVTFYWHWKHLGIWQG--------------
------------NVAQFNESSTYLMGWFRDYLWANSAQLINGYNPYG-MNNLSVWAWMFL
FGHLVWATGFMFLISWRGYWQELIETLVWAHERTPIANLVRW--KDKPVALSIVQARLVG
LTHFAVGYVLTYAAFLIASTAGKFG-----------------------------------
------------------------------------------------------------
------------------------------------------------------------
-
>116_Lyngbya_sp._PCC_8106
------------------------------------------------------------
------------------------------------------------------------
---------------------MATK------FPKFSQGLAQDP-TTRRIWYGIATAHDFE
SHDGMTEENLYQKIFASHFGHIAIIFLWTSGSLFHVAWQGNFEQWVK-------------
---------DPLNVRPIAHAIWDP--QFGQPAVDAF-TQA-GASNPVNIAYSGVYHWWYT
IGMRTNGDLYQGSIFLLLMSAIFLFAGWLHLQPKYR----PSLSWFKNAESRLNHHLAGL
FGVSSLAWTG---HLVHVAIP---------------------------------------
--------------ESRG--QHVGW-DNFLSTLP-----HPAGLAP-----FFTGNWGVY
AQNPDTMSHVFGTSEGSGTAILTFLGGFHPQTESLWLTDMAHHHLAIAVLFIIAGHMYRT
-QFGIGHSIKEMLNSKDPLF-GFKN-------EGQFNLPHQGLYDTINNSLHFQLGLALA
ALGVITS-------------------------------------------------LVAQ
HMYALPPYAFIARDYTT-QAALYTH------HQYIAGFLMVGAFAHGAIFFVRDYDAEAN
KGNVLAR-------MLEHKEAIISHLSWVSLFLGFHTLGIYVHNDVVVAFGTPEK-----
QILIEPVFAQFIQAAHGKAVYAMDVLLSNPDSIATTAWPN--------------------
--------------------------------------------HGNVWLPGWLDAINSG
--KNSLFLTIGPGDFLVHHAIALGLHTTTLILVKGALDARGSKLMPD---KKDFGYSFPC
DGPGRGGTCDISAWD-AFYLAMFWMLNTLGWVTFYWHWKHLGIWQG--------------
------------NVAQFNESSTYLMGWLRDYLWLNSSQLINGYNPFG-TNNLSVWAWMFL
FGHLVWATGFMFLISWRGYWQELIETLVWAHERTPLANLVRW--KDKPVAMSIVQGRLIG
LAHFTVGYILTYAAFLIASTAGKFG-----------------------------------
------------------------------------------------------------
------------------------------------------------------------
-
>117_Scytonema_hofmannii_PCC_71
------------------------------------------------------------
------------------------------------------------------------
---------------------MATK------FPKFSQDLAQDP-TTRRIWYAMAMGNDFE
SHDGMTEENLYQKIFATHFGHVAIIFLWASSLLFHVAWQGNFEQWIK-------------
---------DPLHIRPIAHAIWDP--QFGKPAIEAF-TQA-GASNPVNIAYSGVYHWWYT
IGMRTNNDLYQGSVFLLILAAVFLFAGWLHLQPKFR----PSLAWFKSAEPRLNHHIAGL
FGVSSLAWAG---HLIHVAIP---------------------------------------
--------------ESRG--QHVGW-DNFLTTLP-----HPAGLQP-----FFTGNWGVY
AANPDTANHLFSTSQGSGTAILTFLGGFHPQTESLWLTDIAHHHLAIAVLFIIAGHMYRT
-NFGIGHSLKEALNAK-SFF---GI-----PVEGPFNLPHQGIYDTYNNSLHFQLGWHLA
ALGVITS-------------------------------------------------LVAQ
HMYAMPPYAFIAKDYTT-QAALYTH------HQYIAVFLMLGAFAHGAIFWVRDYDPEQN
KGNVLDR-------VLKHKEAIISHLSWVSLFLGFHTLSLYVHNDVVVAFGTPEK-----
QILIEPVFAQFIQASHGKVLYGLNVLLSNPDSIASTAWPN--------------------
--------------------------------------------YGNVWLPGWLDAVNNG
--TNSLFLTIGPGDFLVHHAFALAIHTTVLILVKGALDARGSKLMPD---KKDFGYAFPC
DGPGRGGTCDISAWD-SFYLATFWALNTVGWVTFYWHWKHLGIWQG--------------
------------NVAQFNESSTYLMGWFRDYLWANSAQLINGYNPYG-MNNLSVWAWMFL
FGHLIWATGFMFLISWRGYWQELIETLVWAHERTPLANLVRW--KDKPVALSIVQARLVG
LTHFAVGYVFTYAAFLIASTAGKFG-----------------------------------
------------------------------------------------------------
------------------------------------------------------------
-
>118_Synechococcus_sp._PCC_6312
------------------------------------------------------------
------------------------------------------------------------
---------------------MATK------FPKFSQDLAQDP-TTRRIWYAIATAHDFE
THDGMTEENLYQKIFASHFGHLAIIFLWASGSLFHVAWQGNFEQWIK-------------
---------DPLNVRPIAHAIWDP--QFGKGAVDAF-TQA-GASNPVDIAYSGVYHWWYT
IGMRTNGDLYQGAIFLIVLASLALFAGWLHLQPKFR----PSLSWFKNAESRLNHHLAGL
FGVSSLAWAG---HLIHVAIP---------------------------------------
--------------ESRG--QHVGW-DNFLSTLP-----HPAGLQP-----FFTGNWGVY
AQNPDTAGHLFGTAEGSGTAILTFLGGFHPQTESLWLTDMAHHHLAIAVLFIVAGHMYRT
-NFGIGHNIKEMLDSKAGLL-SAKS-------EGQFNLPHQGLYDTLNNSLHFQLALALA
SLGVITS-------------------------------------------------LVAQ
HMYSLPPYAFIAQDHTT-MAALYTH------HQYIAGFIMVGAFAHGAIFLVRDYDPVQN
KGNVLDR-------VLQHKEAIISHLSWVSLFLGFHTLGLYVHNDVVVAFGTPEK-----
QILIEPVFAQFIQAAHGKLLYGFDTLLSNPESIAATAWPN--------------------
--------------------------------------------YGNVWLAGWLDAINSG
--KNSLFLTIGPGDFLVHHAIALGLHTTTLILVKGALDARGSKLMPD---KKDFGYAFPC
DGPGRGGTCDISAWD-SFYLSMFWMLNTIGWVTFYWHWKHLGVWEG--------------
------------NVAQFNESSTYLMGWLRDYLWLNSSQLINGYNPYG-TNNLSVWAWMFL
FGHLVWATGFMFLISWRGYWQELIETLVWAHERTPLANLVRW--KDKPVALSIVQARVVG
LAHFTVGYIVTYAAFLIASTASKYG-----------------------------------
------------------------------------------------------------
------------------------------------------------------------
-
>119_Fischerella_major_NIES-592
------------------------------------------------------------
------------------------------------------------------------
---------------------MATK------FPKFSQDLAQDP-TTRRIWYAMAMGNDFE
SHDGMTEENLYQKIFATHFGHLAIIFLWASSLLFHVAWQGNFEQWIK-------------
---------DPLHIRPIAHAIWDP--HFGKPAIEAF-TQG-GASNPVNIAYSGVYHWWYT
IGMRTNGDLYMGSIFLLVLASLFLFAGWLHLQPKFR----PSLAWFKMAESRLNHHLAGL
FGVSSLAWTG---HLVHVAIP---------------------------------------
--------------ESRG--QHVGW-DNFLSTLP-----HPAGLQP-----FFTGNWGVY
AENPDTASHVFGTSQGAGTAILTFLGGFHPQTESLWLTDMAHHHLAIAVLFIVAGHMYRT
-NFGIGHSIKEMMDAK-T--F-FGK-----PVEGPFNMPHQGIYETYNNSLHFQLGWHLA
CLGVITS-------------------------------------------------LVAQ
HMYSLPPYAFIAKDYTT-QAALYTH------HQYIAIFLMLGAFAHGAIFWVRDYDPEQN
KGNVLER-------VLKHKEAIISHLSWVSLFLGFHTLGLYVHNDVVVAFGTPEK-----
QILIEPVFAQFIQASHGKVLYGLNVLLSNPDSVAYTAYPN--------------------
--------------------------------------------YGNVWLSGWLDAINSG
--TNSLFLTIGPGDFLVHHAFALAIHTTTLVLVKGALDARGSKLMPD---KKDFGYAFPC
DGPGRGGTCDISAWD-AFYLATFWALNTVGWVTFYWHWKHLGIWQG--------------
------------NVAQFNESSTYLMGWFRDYLWANSAQLINGYNPYG-MNNLSVWAWMFL
FGHLVWATGFMFLISWRGYWQELIETLVWAHERTPIANLVRW--KDKPVALSIVQARLVG
LVHFSVGYVLTYAAFLIASTAGKFG-----------------------------------
------------------------------------------------------------
------------------------------------------------------------
-
>120_Limnoraphis_robusta_CS-951
------------------------------------------------------------
------------------------------------------------------------
---------------------MATK------FPKFSQALAQDP-TTRRIWYGIATAHDFE
SHDGMTEENLYQKIFASHFGHIAIIFLWTSGNLFHVAWQGNFEQWVK-------------
---------DPLNVRPIAHAIWDP--QFGQPAVDAF-TQA-GASNPVNIAYSGVYHWWYT
IGMRTNGDLYQGSIFLLLLSAIFLFAGWLHLQPKYR----PSLSWFKNAESRLNHHLAGL
FGVSSLAWTG---HLVHVAIP---------------------------------------
--------------ESRG--QHVGW-DNFLSTLP-----HPAGLAP-----FFTGNWGVY
AQNPDTASHVFGTSQGSGTAILTFLGGFHPQTESLWLTDMAHHHLAIAVLFIIAGHMYRT
-QFGIGHSIKEMLNSKDPLF-GFKN-------EGQFNLPHQGLYDTINNSLHFQLGLALA
ALGVITS-------------------------------------------------LVAQ
HMYSIPPYAFMARDYTT-QAALYTH------HQYIAGFLMVGAFAHGAIFFVRDYDAEAN
KGNVLAR-------MLEHKEAIISHLSWVSLFLGFHTLGIYVHNDVVVAFGTPEK-----
QILIEPVFAQFIQAAHGKAVYAMDVLLSNPDSIASTAWPN--------------------
--------------------------------------------HGNVWLPGWLDAINSG
--KNSLFLTIGPGDFLVHHAIALGLHTTTLILVKGALDARGSKLMPD---KKDFGYAFPC
DGPGRGGTCDISAWD-AFYLSMFWMLNTLGWVTFYWHWKHLGIWQG--------------
------------NVAQFNESSTYLMGWFRDYLWLNSAQLINGYSPYG-TNNLSVWAWMFL
FGHLVWATGFMFLISWRGYWQELIETIVWAHERTPLANLVRW--KDKPVALSIVQARVVG
LAHFTVGYILTYAAFLIASTAGKFG-----------------------------------
------------------------------------------------------------
------------------------------------------------------------
-
>121_Geminocystis_sp._NIES-3708
------------------------------------------------------------
------------------------------------------------------------
---------------------MATK------FPKFSQDLAQDP-TTRRIWYGIATAHDFE
THDGMTEENLYQKIFASHFGHLAIIFLWTSGTVFHVAWQGNFEQWIK-------------
---------DPLNVRPIAHAIWDP--HFGQGAIDAF-TQA-GASSPVNVAYSGVYHWFYT
IGMTNNQDLYQGAVFLLILSAIFLFAGWLHLQPKFR----PSLSWFKNAESRLNHHLAGL
FGVSSLAWAG---HLVHVAIP---------------------------------------
--------------ESRG--VHVGW-DNFLSVKP-----HPAGLAP-----FFTGNWGVY
AQNPDTASQVFGTSDGAGTAILTFLGGFHPQTESLWLTDIAHHHLAIAVIFIIAGHMYRT
-NWGIGHSIKDILAAHKPPS-------------GKLGAGHRGLYDTINNSLHFQLGLALA
CLGVVTS-------------------------------------------------LVAQ
HMYSMPSYAFIAKDYTT-QAALYTH------HQYIAGFLMVGAFAHGAIFFVRDYDPEAN
KDNVLAR-------MLEHKEAIISHLSWVSLFLGFHTLGLYVHNDVVVAFGTPEK-----
QILIEPVFAQWIQAAHGKALYGFDTLLSNPDSVAATAYPN--------------------
--------------------------------------------YANVWLPGWLDAINSG
--ANSLFLTIGPGDFLVHHAIALGLHTTTLILVKGALDARGSKLMPD---KKDFGFSFPC
DGPGRGGTCDISAWD-SFYLAMFWMLNTLGWLTFYWHWKHLGIWQG--------------
------------NVAQFNENSTYLMGWFRDYLWANSAQLINGYNPYG-VNNLSVWAWMFL
FGHLVWATGFMFLISWRGYWQELIETIVWAHERTPLANIVRW--KDKPVALSIVQARLVG
LAHFTVGYILTYAAFLIASTAGKFG-----------------------------------
------------------------------------------------------------
------------------------------------------------------------
-
>122_Nostoc_sp._106C
------------------------------------------------------------
------------------------------------------------------------
---------------------MARK------YPKFSQDLAQDP-TTRRIWYAMAQGNDFE
SHDGITEENLYQKIFATHFGHVAIIFLWASSLLFHVAWQGNFEQWIK-------------
---------DPLHIRPIAHAIWDP--HFGKPAIDAF-TQG-GANNPVNIAYSGVYHWWYT
IGMRTNNDLYMGSVFLLLLAALFLFAGWLHLQPKYR----PSLSWFKSAEPRLNHHLAGL
FGVSSLAWAG---HLIHVAIP---------------------------------------
--------------ESRG--VHVGW-RNFLTTLP-----HPAGLAP-----FWRGDWGVY
AQNPDTPGHIFGTSQGAGTAILTFLGGFHPQTESLWLTDMAHHHLAIAVIFIIAGHQYRT
-NFGIGHSIKEMLNAR-N--F-FGV-----RTEGQFNLPHHGLYDTYNNSLHFQLSIHLA
ALGTAAS-------------------------------------------------LVAQ
HMYSMPPYAFIGKDYTT-QAALYTH------HQYIAGFLMIGAFAHAGIFWIRDYDPEQN
RGNVLDR-------VLKHKEAIISHLSWVSLFLGFHTLGLYVHNDVVVAFGTPEK-----
QILIEPVFAQFIQSAHGKALYGMNALLSNPDSIAYTAWPN--------------------
--------------------------------------------YGNVWLSGWLDGINSG
--TNSLFLTIGPGDFLVHHAIALGLHTTTLICVKGALDARASKLMPD---KKDFGFTFPC
DGPGRGGTCQTSSWEQSFFLATFWMLNLLGWVTFYWHWKHLGIWQG--------------
------------NVAQFNENSTYLMGWFRDYLWANSAQVINGYNPYG-VNNQSVWDWMFL
FGHLVWATGFMFLIAWRGYWQELIETLVWAHERTPLANLVRW--KDKPVALSIVQGWLVG
LTHFTVGYILTFAAFLISSTAGKFG-----------------------------------
------------------------------------------------------------
------------------------------------------------------------
-
>123_Nostoc_sp._PCC_7524
------------------------------------------------------------
------------------------------------------------------------
---------------------MAAK------YPKFSQDLAQDP-TTRRIWYAMAQGNDFE
SHDGMTEENLYQKIFATHFGHVAIIFLWASSLLFHVAWQGNFEQWIR-------------
---------DPLHIRPIAHAIWDP--HFGKPAVEAF-SQG-GANYPVNIAYSGVYHWWYT
IGMRTNNDLYIGSVFLLLLAALFLFAGWLHLQPKFR----PSLTWFKSAEPRLNHHLAGL
FGVSSLAWAG---HLIHVAIP---------------------------------------
--------------ESRG--VHVGW-NNFLTTLP-----HPAGLTP-----FWTGNWGVY
AQNPDTPGHLFGTAQGSGTAILTFLGGFHPQTESLWLTDMAHHHLAIAVIFIIAGHMYRT
-NFGIGHSIKEMLNAR-N--F-FGL-----RTEGQFNLPHHGLYDTYNNSLHFQLSIHLA
ALGTAAS-------------------------------------------------LVAQ
HMYSLPPYAFIAKDYTT-QAALYTH------HQYIAGFLMIGAFAHAGIFWVRDYDAEQN
RGNVLDR-------VLQHKEAIISHLSWVSLFLGFHTLGLYVHNDVVVAFGTPEK-----
QILIEPVFAQFIQAAHGKLLYGMDTLLSNPDSIAFTAYPN--------------------
--------------------------------------------HGNVWLPGWLDAINAG
--TNSLFLTIGPGDFLVHHAIALGLHTTTLICVKGALDARGSKLMPD---KKDFGFTFPC
DGPGRGGTCQTSAWEQTFFLAFFWMLNLLGWVTFYWHWKHLGIWQG--------------
------------NVAQFNENSTYLMGWLRDYLWANSAQLINGYNPYG-TSNLSVWAWMFL
FGHLVWATGFMFLISWRGYWQELIETLVWAHERTPLANLVRW--KDKPVAMSIVQGWLVG
LAHFTVGYVLTYAAFLIAATAGKFG-----------------------------------
------------------------------------------------------------
------------------------------------------------------------
-
>124_Synechocystis_sp._PCC_7509
------------------------------------------------------------
------------------------------------------------------------
---------------------MATK------FPKFSQDLAQDP-TTRRLWYGIATGNDFE
SHDGMTEENLYQKIFATHFGHVAIIFLWTSSLLFHVAWQGNFEQWIK-------------
---------DPLNVRPIAHAIWDP--HFGKAAVDAF-TQA-GATYPVNIAYSGVYHWWYT
IGMRTNTELYTGAVGLLLMAAVFLFAGWLHLQPKFR----PSLSWFKSAEPRLNHHLAGL
FGVSSLAWAG---HLVHVAIP---------------------------------------
--------------ESRG--QHVGW-DNFLTTLP-----HPAGLRP-----FFTGDWGVY
AQNPDTASQVFSTSQGAGTAILTFLGGFHPQTQSLWLTDMAHHHLAIAVIFIIAGHMYRT
-NFGIGHSIKEMLNAK-N--F-FGT-----KTEGQFNLPHQGLYDTYNNSLHFQLSIHLA
ALGTALS-------------------------------------------------LVAQ
HMYALPPYAFIGQDFTT-QAALYTH------HQYIAGFLMVGAFAHAGIFWVRDYDSEQN
KGNVLDR-------VLKHKEAIISHLSWVSLFLGFHTLGLYVHNDVVVAFGTPEK-----
QILIEPVFAQFIQGAHGKVLYGFDTLLSNPDSIAST------------------------
--------------------------------------------AGAAWLPGWLDAINNG
--TNSLFLTIGPGDFLVHHAFALGIHTTVLILVKGALDARGSKLMPD---KKDFGYSFPC
DGPGRGGTCDISAWD-AFYLAMFWMLNTIGWVTFYWHWKHLGVWQG--------------
------------NVAQFNESSTYLMGWLRDYLWLYSAQLINGYNPYG-MNNLAVWSWMFL
FGHLVWATGFMFLISWRGYWQELIETLVWAHERTPLANLIRW--KDKPVAMSIVQGRLIG
LAHFTVGYVLTYAAFLIASTAGKFG-----------------------------------
------------------------------------------------------------
------------------------------------------------------------
-
>125_Nostoc_sp._T09
------------------------------------------------------------
------------------------------------------------------------
---------------------MARK------YPKFSQDLAQDP-TTRRIWYAMAQGNDFE
SHDGMTEENLYQKIFATHFGHVAIIFLWASSLLFHVAWQGNFEQWIK-------------
---------DPLHIRPIAHAIWDP--HFGKPAIDAF-TQG-GANNPVNIAYSGVYHWWYT
IGMRTNNDLYMGSVFLLLLAALFLFAGWLHLQPKYR----PSLSWFKSAEPRLNHHLAGL
FGVSSLAWAG---HLIHVAIP---------------------------------------
--------------ESRG--VHVGW-KNFLTTLP-----HPAGLGP-----FWRGDWGVY
AQNPDTPGHIFGTSQGAGTAILTFLGGFHPQTESLWLTDMAHHHLAIAVIFIIAGHMYRT
-NFGIGHSIKEMLNAR-N--F-FGA-----RTEGQFNLPHHGLYDTYNNSLHFQLSIHLA
ALGTAAS-------------------------------------------------LVAQ
HMYSMPPYAFIGKDYTT-QAALYTH------HQYIAGFLMIGAFAHAGIFWIRDYDPEQN
KGNVLDR-------VLKHKEAIISHLSWVSLFLGFHTLGLYVHNDVVVAFGTPEK-----
QILIEPVFAQFIQSAHGKALYGMNALLSNPDSIAYTAWPN--------------------
--------------------------------------------YGNVWLSGWLDGINSG
--TNSLFLTIGPGDFLVHHAIALGLHTTTLICVKGALDARASKLMPD---KKDFGFTFPC
DGPGRGGTCQTSSWEQSFYLATFWMLNLLGWVTFYWHWKHLGIWQG--------------
------------NVAQFNENSTYLMGWFRDYLWANSAQVINGYNPYG-VNNQSVWDWMFL
FGHLVWATGFMFLIAWRGYWQELIETLVWAHERTPLANLVRW--KDKPVALSIVQGWLVG
LTHFTVGYILTFAAFLISSTAGKFG-----------------------------------
------------------------------------------------------------
------------------------------------------------------------
-
>126_Fischerella_sp._NIES-4106
------------------------------------------------------------
------------------------------------------------------------
---------------------MATK------FPKFSQDLAQDP-TTRRIWYAMAMGNDFE
SHDGMTEENLYQKIFATHFGHLAIIFLWASSLLFHVAWQGNFEQWIT-------------
---------DPLHIRPIAHAIWDP--HFGKPAIEAF-TQG-GASNPVNIAYSGVYHWWYT
IGMRTNGDLYVGSIFLLVLASVFLFAGWLHLQPKFR----PSLAWFKMAESRLNHHLAGL
FGVSSLAWTG---HLVHVAIP---------------------------------------
--------------ESRG--QHVGW-DNFLSTLP-----HPAGLQP-----FFTGNWGVY
AENPDTASHVFGTSQGAGTAILTFLGGFHPQTESLWLTDMAHHHLAIAVLFIVAGHMYRT
-NFGIGHSIKEMMDAK-T--F-FGK-----PVEGPFNMPHQGIYETYNNSLHFQLGWHLA
CLGVITS-------------------------------------------------LVAQ
HMYSLPPYAFIARDYTT-QAALYTH------HQYIAIFLMLGAFAHGAIFWVRDYDPEQN
KGNVLER-------VLKHKEAIISHLSWVSLFLGFHTLGLYVHNDVVVAFGTPEK-----
QILIEPVFAQFIQASHGKALYGLNVLLSNPDSVAYTAYPN--------------------
--------------------------------------------YGNVWLSGWLDAINSG
--TNSLFLTIGPGDFLVHHAFALAIHTTVLILVKGALDARGSKLMPD---KKDFGYAFPC
DGPGRGGTCDISGWD-SFYLATFWALNTVGWVTFYWHWKHLGIWQG--------------
------------NVAQFNESSTYLMGWFRDYLWANSAQLINGYNPYG-MNNLSVWAWMFL
FGHLVWATGFMFLISWRGYWQELIETLVWAHERTPIANLVRW--KDKPVALSIVQARLVG
LTHFAVGYVLTYAAFLIASTAGKFG-----------------------------------
------------------------------------------------------------
------------------------------------------------------------
-
>127_Lyngbya_aestuarii_BL_J
------------------------------------------------------------
------------------------------------------------------------
---------------------MATK------FPKFSQGLAQDP-TTRRIWYGIATAHDFE
SHDGMTEENLYQKIFASHFGHIAIIFLWTSGSLFHVAWQGNFEQWIK-------------
---------DPLNVRPIAHAIWDP--QFGQPAVDAF-TQA-GASNPVNIAYSGVYHWWYT
IGMRTNGDLYQGSIFLLLMSAIFLFAGWLHLQPKYR----PSLSWFKNAESRLNHHLAGL
FGVSSLAWTG---HLVHVAIP---------------------------------------
--------------ESRG--QHVGW-DNFLSTLP-----HPAGLAP-----FFTGNWGVY
AQNPDTASHVFGTSEGSGTAILTFLGGFHPQTESLWLTDMAHHHLAIAVLFIIAGHMYRT
-QFGIGHSIKEMLNSKDPLF-GFKN-------EGQFNLPHQGLYDTINNSLHFQLGLALA
ALGVITS-------------------------------------------------LVAQ
HMYALPPYAFIARDYTT-QAALYTH------HQYIAGFLMVGAFAHGAIFFVRDYDAEAN
KGNVLAR-------MLEHKEAIISHLSWVSLFLGFHTLGIYVHNDVVVAFGTPEK-----
QILIEPVFAQFIQAAHGKAVYAMDVLLSNPDSIATTAWPN--------------------
--------------------------------------------HGNVWLPGWLDAINSG
--KNSLFLTIGPGDFLVHHAIALGLHTTTLILVKGALDARGSKLMPD---KKDFGYSFPC
DGPGRGGTCDISAWD-AFYLAMFWMLNTLGWVTFYWHWKHLGIWQG--------------
------------NVAQFNESSTYLMGWLRDYLWLNSSQLINGYNPFG-TNNLSVWAWMFL
FGHLVWATGFMFLISWRGYWQELIETLVWAHERTPLANLVRW--KDKPVAMSIVQGRLIG
LAHFTVGYVLTYAAFLIASTAGKFG-----------------------------------
------------------------------------------------------------
------------------------------------------------------------
-
>128_Thermosynechococcus_sp._NK
------------------------------------------------------------
------------------------------------------------------------
---------------------MATK------FPKFSQDLAQDP-TTRRIWYAIAMAHDFE
SHDGMTEENLYQKIFASHFGHLAIIFLWVSGSLFHVAWQGNFEQWVQ-------------
---------DPVNTRPIAHAIWDP--QFGKAAVDAF-TQA-GASNPVDIAYSGVYHWWYT
IGMRTNGDLYQGAIFLLILASLALFAGWLHLQPKFR----PSLSWFKNAESRLNHHLAGL
FGVSSLAWAG---HLIHVAIP---------------------------------------
--------------ESRG--QHVGW-DNFLSTMP-----HPAGLAP-----FFTGNWGVY
AQNPDTANHLFGTAQGAGTAILTFLGGFHPQTESLWLTDMAHHHLAIAVLFIVAGHMYRT
-QFGIGHSIKEMMDAKDFF--GTKV-------EGPFNMPHQGIYETYNNSLHFQLGWHLA
CLGVITS-------------------------------------------------LVAQ
HMYSLPPYAFIAQDHTT-MAALYTH------HQYIAGFLMVGAFAHGAIFLVRDYDPAQN
KGNVLDR-------VLQHKEAIISHLSWVSLFLGFHTLGLYVHNDVVVAFGTPEK-----
QILIEPVFAQFIQAAHGKLLYGFDTLLSNPDSIASTAWPN--------------------
--------------------------------------------YGNVWLPGWLDAINSG
--TNSLFLTIGPGDFLVHHAIALGLHTTTLILVKGALDARGSKLMPD---KKDFGYAFPC
DGPGRGGTCDISAWD-AFYLAMFWMLNTIGWVTFYWHWKHLGVWEG--------------
------------NVAQFNENSTYLMGWLRDYLWLNSSQLINGYNPFG-TNNLSVWAWMFL
FGHLVWATGFMFLISWRGYWQELIETLVWAHERTPLANLVRW--KDKPVALSIVQARLVG
LAHFSVGYVLTYAAFLIASTAAKFG-----------------------------------
------------------------------------------------------------
------------------------------------------------------------
-
>129_Tolypothrix_bouteillei_VB5
------------------------------------------------------------
------------------------------------------------------------
----------------------------------------------------MAMGNDFE
SHDGMTEENLYQRIFATHFGHVAIIFLWASSLLFHVAWQGNFEQWIK-------------
---------DPLHIRPIAHAIWDP--HFGKPAIEAF-TQG-GASNPVNIAYSGVYHWWYT
IGMRTNNDLYQGSVFLLLLAALFLFAGWLHLQPKYR----PSLSWFKSAEPRLNHHLAGL
FGVSSLAWAG---HLIHVAIP---------------------------------------
--------------ESRG--QHVGW-DNFLTTPP-----HPAGLAP-----FWRGDWGAY
ALNPDSPNHIFGTAQGAGSAILTFLGGFHPQTESLWLTDMAHHHLAIAVIFIIAGHQYRT
-NFGIGHSIKEMLNAR-N--F-FGI-----RTEGQFNLPHQGLYDTYNNSLHFQLSIHLA
ALGTALS-------------------------------------------------LVAQ
HMYSMPPYAFIAKDYTT-QAALYTH------HQYIAGFLMVGAFAHAGIFWVRDYDPEQN
KGNVLDR-------VIKHKEAIISHLSWVSLFLGFHTLGLYVHNDVVVAFGTPEK-----
QILIEPVFAQFIQASHGKVLYGLNTLLSNSDSAASLA-----------------------
---------------------------------------------GAPYLPGWLDAINNG
--TNSLFLTIGPGDFLVHHAIALGLHTTVLICVKGALDARGTKLMPD---KKDFGFTFPC
DGPGRGGTCQTSSWEQTFFLAIFWMLNLLGWTTFYWHWKHLGIWQG--------------
------------NVAQFNESSTYLMGWLRDYLWANSAQLINGYNPYG-MNNLSVWAWMFL
FGHLVWATGFMFLISWRGYWQELIETLVWAHERTPLANLVRW--KDKPVALSIVQGWLTG
LVHFTVGYILTYAAFLIASTAGKFG-----------------------------------
------------------------------------------------------------
------------------------------------------------------------
-
>130_Microcystis_aeruginosa_PCC
------------------------------------------------------------
------------------------------------------------------------
---------------------MATK------FPKFSQDLAQDP-TTRRIWYGIATAHDFE
SHDGMTEENLYQKIFASHFGHIAIIFLWTSGTIFHVAWQGNFEQWIK-------------
---------DPLNIRPIAHAIWDP--QFGKGAVDAF-TQA-GASNPVNIAYSGVYHWFYT
IGMTSNQDLYQGAVFLLILSAIFLFAGWLHLQPKFR----PSLAWFKNAESRLNHHLAAL
FGVSSLAWTG---HLVHVAIP---------------------------------------
--------------ESRG--QHVGW-DNFLSTPP-----HPAGLLP-----FFTGDWSVY
AENPDTANHIFGTAQGAGTAILTFLGGFHPQTESLWLTDMAHHHLAIAVIFIVAGHMYRT
-NWGIGHSIKDILNAHRPPS-------------GKLGAGHKNLYDTVNNSLHFQLGLALA
SLGVITS-------------------------------------------------LVAQ
HMYALPPYAFIAKDYTT-QAALYTH------HQYIAGFLAVGAFAHGAIFFVRDYDPEAN
KDNVLAR-------MLEHKEAIISHLSWVSLFLGFHTLGLYVHNDVVVAFGTPEK-----
QILIEPVFAQFVQAASGKTLYGMNVLLSNPDSIAYTAYPN--------------------
--------------------------------------------YGDVWLPGWLDAINSG
--TNSLFLTIGPGDFLVHHAIALGLHTTVLILVKGALDARGSKLMPD---KKDFGYSFPC
DGPGRGGTCDISAWD-SFYLAMFWMLNTLGWLTFYWHWKHLGVWSG--------------
------------NVAQFNENSTYLMGWFRDYLWANSAQLINGYNPYG-VNNLSVWAWMFL
FGHLVWATGFMFLISWRGYWQELIETIVWAHERTPLANLVRW--KDKPVALSIVQARLVG
LAHFTVGYIFTYAAFLIASTAGKFG-----------------------------------
------------------------------------------------------------
------------------------------------------------------------
-
>131_Calothrix_sp._336/3
------------------------------------------------------------
------------------------------------------------------------
---------------------MATK------FPKFSQDLAQDP-TTRRIWYAIAMGNDFE
SHDGMTEENLYQKIFATHFGHLAIIFLWASSLLFHVAWQGNFEQWIK-------------
---------DPLHIRPIAHAIWDP--HFGKPAIEAF-TQA-GASNPVNIAYSGVYHWWYT
IGMRTNGDLYMGSIFLLLFASLCLFAGWLHLQPKFR----PSLAWFKSAESRLNHHLAGL
FGVSSLAWAG---HLIHVAIP---------------------------------------
--------------ESRG--QHVGW-DNFLSTLP-----HPAGLTP-----FFTGNWSVY
AADPDTASHVFGTSQGSGTAILTFLGGFHPQTESLWLTDMAHHHLAIAVLFIVAGHMYRT
-NFGIGHSIKEMMDSK-T--F-FGK-----TVEGPFNMPHQGIYETYNNSLHFQLGWHLA
CLGVITS-------------------------------------------------LVAQ
HMYSIPAYAFIARDYTT-QAALYTH------HQYIAGFLMVGAFAHGAIFLVRDYDPEQN
KGNVLAR-------VLEHKEAIISHLSWVSLFLGFHTLGLYVHNDVVVAFGTPEK-----
QILIEPVFAQFIQASHGKALYGLNVLLSNPDSIAATAYPN--------------------
--------------------------------------------YGNVWLQGWLDAINSG
--TNSLFLTIGPGDFLVHHAFALAIHTTTLVLVKGALDARGSKLMPD---KKDFGYAFPC
DGPGRGGTCDISAWD-SFYLSMFWMLNTIGWVTFYWHWKHLGIWQG--------------
------------NVAQFNESSTYLMGWFRDYLWANSAQLINGYNPYG-MNNLSVWAWMFL
FGHLVWATGFMFLISWRGYWQELIETLVWAHERTPIANLVRW--KDKPVALSIVQARVVG
LAHFTVGYVLTYAAFVIASTAGKFG-----------------------------------
------------------------------------------------------------
------------------------------------------------------------
-
>132_Oscillatoria_acuminata_PCC
------------------------------------------------------------
------------------------------------------------------------
---------------------MATK------FPKFSQDLAADP-TTRRIWYGIATAHDFE
SHDGMTEENLYQKIFASHFGHLAIIFLWTSGNLFHVAWQGNFEQWIK-------------
---------DPLNVRPIAHAIWDP--QFGAPAVDAF-TQA-GASNPVNIAYSGVYHWWYT
IGMTKNSDLYQGAIFLLVLAAVMLFAGWLHLQPKFR----PSLAWFKNAESRMNHHLAGL
FGVSSLAWTG---HLVHVAIP---------------------------------------
--------------ESRG--VHVGW-DNFLSVKP-----HPAGLAP-----FFTGNWGVY
AQNPDTASHVFGTSQGAGTAILSFLGGFHPQTESLWLTDIAHHHLAIAVLFIIAGHMYRT
-NFGIGHSMKEIMDAHNPPK-GTPF-------GGLLGEGHKGMYDTYNNSLHFQLGWHLA
ALGVITS-------------------------------------------------LVAQ
HMYSLPPYAFMARDYTT-QAALYTH------HQYIAGFIMVGAFAHGAIFLVRDYDPEAN
KNNVLYR-------VLEHKEAIISHLSWVSLFLGFHTLGLYVHNDVVVAFGTPEK-----
QILIEPVFAQWIQAAHGKALYGFDVLLSNPDSIASTAWPN--------------------
--------------------------------------------NGNVWLPGWLDAINSS
--TNSLFLTIGPGDFLVHHAIALGLHTTTLILVKGALDARGSKLMPD---KKDFGYAFPC
DGPGRGGTCDISGWD-SFYLSMFWMLNTIGWVTFYWHWKHLGIWQG--------------
------------NVAQFNESSTYLMGWLRDYLWLNSAQLINGYNPYG-MNNLAVWAWMFL
FGHLVWATGFMFLISWRGYWQELIETLVWAHERTPLANLVRW--KDKPVAMSIIQGRLIG
LAHFTVGYILTYAAFLIASTASKFG-----------------------------------
------------------------------------------------------------
------------------------------------------------------------
-
>133_Microcoleus_vaginatus_FGP-
------------------------------------------------------------
------------------------------------------------------------
---------------------MATK------FPKFSQDLAQDP-TTRRIWYGIATAHDFE
SHDGMTEENLYQKIFASHFGHIAIIFLWTSGSLFHVAWQGNFEQWIK-------------
---------DPLNVRPIAHAIWDP--QFGAPAVEAF-TQG-GASNPVDISYSGVYHWWFT
QGIRTNADLYQGAIFLLLLAAVFLFAGWLHLQPKYR----PSLSWFKNAESRLNHHLAGL
FGVSSLAWTG---HMVHVAIP---------------------------------------
--------------ESRG--QHVGW-ENFLSTPP-----HPAGLAP-----FFTGNWSVY
AENPDAPNHVFGTSEGAGTAILTFLGGFHPQTESLWLTDIAHHHLAIAVLFIVAGHMYRT
-NFGIGHSIKEMLDSKAGLV-GGKS-------EGQFNLPHQGLYETYNNSLHFQLGIHLA
ALGVITS-------------------------------------------------LVAQ
HMYAMPPYAFMAKDFTT-QAALYTH------HQYIAGFIMVGAFAHGAIFLVRDYDPEAN
KGNVLDR-------VLQHKEAIISHLSWVSLFLGFHTLGLYVHNDVVVAFGTPEK-----
QILIEPVFAQFIQAAHGKALYGMDVLLSNPDSLASTAWPN--------------------
--------------------------------------------YANVWLPGWLDGINSG
--TNSLFLAIGPGDFLVHHAIALGLHTTTLILVKGALDARGTKLMPD---KKDFGYAFPC
DGPGRGGTCDVAAFD-SFFLAMFWMLNTLGWVTFYWHWKHLGIWQG--------------
------------NVAQFNESSTYLMGWFRDYLWLYSAQLINGYNPYG-TNNLSVWSWMFL
FGHLVWATGFMFLISWRGYWQELIETLVWAHERTPLANLVRW--KDKPVALSILQGRVVG
LAHFTVGYILTYAAFVIASTAGKFG-----------------------------------
------------------------------------------------------------
------------------------------------------------------------
-
>134_Microcystis_aeruginosa_PCC
------------------------------------------------------------
------------------------------------------------------------
---------------------MATK------FPKFSQDLAQDP-TTRRIWYGIATAHDFE
SHDGMTEENLYQKIFASHFGHIAIIFLWTSGTIFHVAWQGNFEQWIK-------------
---------DPLNIRPIAHAIWDP--QFGKGAVDAF-TQA-GASNPVNIAYSGVYHWFYT
IGMTSNQDLYQGAVFLLILSAIFLFAGWLHLQPKFR----PSLAWFKNAESRLNHHLAAL
FGVSSLAWTG---HLVHVAIP---------------------------------------
--------------ESRG--QHVGW-DNFLSTPP-----HPAGLLP-----FFTGDWGVY
AENPDTANHIFGTAQGAGTAILTFLGGFHPQTESLWLTDMAHHHLAIAVIFIVAGHMYRT
-NWGIGHSIKDILNAHRPPS-------------GKLGAGHKNLYDTVNNSLHFQLGLALA
SLGVITS-------------------------------------------------LVAQ
HMYALPPYAFIAKDYTT-QAALYTH------HQYIAGFLAVGAFAHGAIFFVRDYDPEAN
KDNVLAR-------MLEHKEAIISHLSWVSLFLGFHTLGLYVHNDVVVAFGTPEK-----
QILIEPVFAQFVQAASGKTLYGMNVLLSNPDSIAYTAYPN--------------------
--------------------------------------------YGDVWLPGWLDAINSG
--TNSLFLTIGPGDFLVHHAIALGLHTTVLILVKGALDARGSKLMPD---KKDFGYSFPC
DGPGRGGTCDISAWD-SFYLAMFWMLNTLGWLTFYWHWKHLGVWSG--------------
------------NVAQFNENSTYLMGWFRDYLWANSAQLINGYNPYG-VNNLSVWAWMFL
FGHLVWATGFMFLISWRGYWQELIETIVWAHERTPLANLVRW--KDKPVALSIVQARLVG
LAHFTVGYIFTYAAFLIASTAGKFG-----------------------------------
------------------------------------------------------------
------------------------------------------------------------
-
>135_Oscillatoria_acuminata_PCC
------------------------------------------------------------
------------------------------------------------------------
---------------------MATK------FPKFSQDLAADP-TTRRIWYGIATAHDFE
SHDGMTEENLYQKIFASHFGHLAIIFLWTSGNLFHVAWQGNFEQWIK-------------
---------DPLNVRPIAHAIWDP--QFGAPAVDAF-TQA-GASNPVNIAYSGVYHWWYT
IGMTKNSDLYQGAIFLLVLAAVMLFAGWLHLQPKFR----PSLAWFKNAESRMNHHLAGL
FGVSSLAWTG---HLVHVAIP---------------------------------------
--------------ESRG--VHVGW-DNFLSVKP-----HPAGLAP-----FFTGNWGVY
AQNPDSAGHVFGTAQGSGTAILTFLGGFHPQTESLWLTDIAHHHLAIAVLFIIAGHMYRT
-NFGIGHSMKEIMDAHNPPK-GTPF-------GGLLGEGHKGMYDTYNNSLHFQLGWHLA
ALGVITS-------------------------------------------------LVAQ
HMYSLPPYAFMARDYTT-QAALYTH------HQYIAGFIMVGAFAHGAIFLVRDYDPEAN
KNNVLYR-------VLEHKEAIISHLSWVSLFLGFHTLGLYVHNDVVVAFGTPEK-----
QILIEPVFAQWIQAAHGKALYGFDVLLSNPDSIASTAWPN--------------------
--------------------------------------------NGNVWLPGWLDAINSS
--TNSLFLTIGPGDFLVHHAIALGLHTTTLILVKGALDARGSKLMPD---KKDFGYAFPC
DGPGRGGTCDISGWD-SFYLSMFWMLNTIGWVTFYWHWKHLGIWQG--------------
------------NVAQFNESSTYLMGWLRDYLWLNSAQLINGYNPYG-MNNLAVWAWMFL
FGHLVWATGFMFLISWRGYWQELIETLVWAHERTPLANLVRW--KDKPVAMSIIQGRLIG
LAHFTVGYILTYAAFLIASTASKFG-----------------------------------
------------------------------------------------------------
------------------------------------------------------------
-
>136_Chamaesiphon_minutus_PCC_6
------------------------------------------------------------
------------------------------------------------------------
---------------------MATK------FPKFSQDLAQDP-TTRRLWYGIATAHDFE
SHDGMTEENLYQKIFATHFGHLGIIFLWASGNQFHVAWQGNFEQWIK-------------
---------DPLNVSPIAHAIWDP--HFGQPAVDAF-TQG-GASNPVNITYSGLYQWWYT
IGMRSNEDLYAGSIFLLLLASVMLFAGWLHLQPKFR----PSLSWFKNAESRLNHHLSGL
FGVSSLAWTG---HLVHVAIP---------------------------------------
--------------ESRG--QHVGW-DNFLSTLP-----HPAGLTP-----FFTGNWGVY
AENPDTAQQVFGTSQGAGTAILTFLGGFHPQTQSLWLTDMAHHHLAIAVIFIVAGHMYRT
-NFGIGHSIKDILNAHKPPG-------------GRLGDGHRGLYDTINNSLHFQLGLALA
SLGVVTS-------------------------------------------------LVAQ
HMYSMPPYAFLAQDFTT-QAALYTH------HQYIAGFLMVGAFAHGAIFWVRDYDPEQN
RNNVLSR-------MLEHKEAIISHLSWVSLFLGFHTLGLYVHNDVVVAFGTPEK-----
QILIEPVFAQWVQSSHGKLLYGFDTLLSNSGSLASTS-----------------------
---------------------------------------------SAAYLPGWLEAINSG
--TNSLFLTIGPGDFLVHHAIALGLHTTTLILVKGALDARGSKLMPD---KKDFGYAFPC
DGPGRGGTCDISGWD-SFYLAMFWMLNTLGWVTFYWHWKHLGIWQG--------------
------------NVAQFNESSTYLMGWLRDYLWQNSAQLINGYNPYG-MNNLSVWAWMFL
FGHLVWATGFMFLISWRGYWQELIETVVWAHERTPLANLVRW--KDKPVAMSIVQGRVVG
LAHFTVGYILTYAAFLIASTAGKFG-----------------------------------
------------------------------------------------------------
------------------------------------------------------------
-
>137_Microcystis_panniformis_FA
------------------------------------------------------------
------------------------------------------------------------
---------------------MATK------FPKFSQDLAQDP-TTRRIWYGIATAHDFE
SHDGMTEENLYQKIFASHFGHIAIIFLWTSGTIFHVAWQGNFEQWIK-------------
---------DPLNIRPIAHAIWDP--QFGKGAVDAF-TQA-GASNPVNIAYSGVYHWFYT
IGMTSNQDLYQGAVFLLILSAIFLFAGWLHLQPKFR----PSLAWFKNAESRLNHHLAAL
FGVSSLAWTG---HLVHVAIP---------------------------------------
--------------ESRG--QHVGW-DNFLSTPP-----HPAGLLP-----FFTGNWSVY
AENPDTANHIFGTAQGAGTAILTFLGGFHPQTESLWLTDMAHHHLAIAVIFIVAGHMYRT
-NWGIGHSIKDILNAHRPPS-------------GKLGAGHKNLYDTVNNSLHFQLGLALA
SLGVITS-------------------------------------------------LVAQ
HMYALPPYAFIAKDYTT-QAALYTH------HQYIAGFLAVGAFAHGAIFFVRDYDPEAN
KDNVLAR-------MLEHKEAIISHLSWVSLFLGFHTLGLYVHNDVVVAFGTPEK-----
QILIEPVFAQFVQAASGKTLYGMNVLLSNPDSIAYTAYPN--------------------
--------------------------------------------YGDVWLPGWLDAINSG
--TNSLFLTIGPGDFLVHHAIALGLHTTVLILVKGALDARGSKLMPD---KKDFGYSFPC
DGPGRGGTCDISAWD-SFYLAMFWMLNTLGWLTFYWHWKHLGVWSG--------------
------------NVAQFNENSTYLMGWFRDYLWANSAQLINGYNPYG-VNNLSVWAWMFL
FGHLVWATGFMFLISWRGYWQELIETIVWAHERTPLANLVRW--KDKPVALSIVQARLVG
LAHFTVGYIFTYAAFLIASTAGKFG-----------------------------------
------------------------------------------------------------
------------------------------------------------------------
-
>138_Microcystis_aeruginosa_NIE
------------------------------------------------------------
------------------------------------------------------------
---------------------MATK------FPKFSQDLAQDP-TTRRIWYGIATAHDFE
SHDGMTEENLYQKIFASHFGHIAIIFLWTSGTIFHVAWQGNFEQWIK-------------
---------DPLNIRPIAHAIWDP--QFGKGAVDAF-TQA-GASNPVNIAYSGVYHWFYT
IGMTSNQDLYQGAVFLLILSAIFLFAGWLHLQPKFR----PSLAWFKNAESRLNHHLAAL
FGVSSLAWTG---HLVHVAIP---------------------------------------
--------------ESRG--QHVGW-DNFLSTPP-----HPAGLLP-----FFTGDWGVY
AENPDTANHIFGTAQGAGTAILTFLGGFHPQTESLWLTDMAHHHLAIAVIFIVAGHMYRT
-NWGIGHSIKDILNAHKPPS-------------GKLGAGHKNLYDTVNNSLHFQLGLALA
SLGVITS-------------------------------------------------LVAQ
HMYALPPYAFIAKDYTT-QAALYTH------HQYIAGFLAVGAFAHGAIFFVRDYDPEAN
KDNVLAR-------MLEHKEAIISHLSWVSLFLGFHTLGLYVHNDVVVAFGTPEK-----
QILIEPVFAQFVQAASGKTLYGMNVLLSNPDSIAYTAYPN--------------------
--------------------------------------------YGDVWLPGWLDAINSG
--TNSLFLTIGPGDFLVHHAIALGLHTTVLILVKGALDARGSKLMPD---KKDFGYSFPC
DGPGRGGTCDISAWD-SFYLAMFWMLNTLGWLTFYWHWKHLGVWSG--------------
------------NVAQFNENSTYLMGWFRDYLWANSAQLINGYNPYG-VNNLSVWAWMFL
FGHLVWATGFMFLISWRGYWQELIETIVWAHERTPLANLVRW--KDKPVALSIVQARLVG
LAHFTVGYIFTYAAFLIASTAGKFG-----------------------------------
------------------------------------------------------------
------------------------------------------------------------
-
>139_Microcystis_aeruginosa_PCC
------------------------------------------------------------
------------------------------------------------------------
---------------------MATK------FPKFSQDLAQDP-TTRRIWYGIATAHDFE
SHDGMTEENLYQKIFASHFGHIAIIFLWTSGTIFHVAWQGNFEQWIK-------------
---------DPLNIRPIAHAIWDP--QFGKGAVDAF-TQA-GASNPVNIAYSGVYHWFYT
IGMTSNQDLYQGAVFLLILSAIFLFAGWLHLQPKFR----PSLAWFKNAESRLNHHLAAL
FGVSSLAWTG---HLVHVAIP---------------------------------------
--------------ESRG--QHVGW-DNFLSTPP-----HPAGLLP-----FFTGNWGVY
AENPDTANHIFGTAQGAGTAILTFLGGFHPQTESLWLTDMAHHHLAIAVIFIVAGHMYRT
-NWGIGHSIKDILNAHRPPS-------------GKLGAGHKNLYDTVNNSLHFQLGLALA
SLGVITS-------------------------------------------------LVAQ
HMYALPPYAFIAKDYTT-QAALYTH------HQYIAGFLAVGAFAHGAIFFVRDYDPEAN
KDNVLAR-------MLEHKEAIISHLSWVSLFLGFHTLGLYVHNDVVVAFGTPEK-----
QILIEPVFAQFVQAASGKTLYGMNVLLSNPDSIAYTAYPN--------------------
--------------------------------------------YGDVWLPGWLDAINSG
--TNSLFLTIGPGDFLVHHAIALGLHTTVLILVKGALDARGSKLMPD---KKDFGYSFPC
DGPGRGGTCDISAWD-SFYLAMFWMLNTLGWLTFYWHWKHLGVWSG--------------
------------NVAQFNENSTYLMGWFRDYLWANSAQLINGYNPYG-VNNLSVWAWMFL
FGHLVWATGFMFLISWRGYWQELIETIVWAHERTPLANLVRW--KDKPVALSIVQARLVG
LAHFTVGYIFTYAAFLIASTAGKFG-----------------------------------
------------------------------------------------------------
------------------------------------------------------------
-
>140_Nostoc_punctiforme_PCC_731
------------------------------------------------------------
------------------------------------------------------------
---------------------MATK------YPKFNQDLAQDP-TTRRIWYAIATGNDFE
SHDGMTEENLYQKIFATHFGHVAIIFLWASSLLFHVAWQGNFEQWIK-------------
---------DPLHIRPIAHAIWDP--HFGKAAVQAF-TQG-GAPYPVNIAYSGVYHWWYT
IGMRTNNDLYQGSVFLLLLAALFLFAGWLHLQPKYR----PSLAWFKSAEPRLNHHLAGL
FGVSSLAWAG---HLIHVAIP---------------------------------------
--------------ESRG--QHVGW-NNFLTTLP-----HPAGLAP-----FWRGDWGVY
AQNPDTAGHLFGTSQGAGTAILTFLGGFHPQTESLWLTDMAHHHLAIAVIFIVAGHMYRT
-NFGIGHSIKEMLNSK-K--F-FGI-----QTEGQFNLPHQGLYDTYNNSLHFQLSLHLA
ALGTALS-------------------------------------------------LVAQ
HMYSMPPYAFIGKDYTT-QAALYTH------HQYIAGFLMIGAFAHAGIFWVRDYDPEQN
KGNVLER-------VLQHKEAIISHLSWVSLFLGFHTLGLYVHNDVVVAFGTPEK-----
QILIEPVFAQFIQSAHGKLLYGMDTLLSNPDSIAYTAWPN--------------------
--------------------------------------------YGNVWLPNWTAAINSG
--TNSLFLTIGPGDFLVHHAIALGLHTTTLICVKGALDARGTKLMPD---KKDFGFTFPC
DGPGRGGTCQTSSWEQSFYLAIFWMLNLLGWVTFYWHWKHLGVWQG--------------
------------NVAQFNENSTYLMGWFRDYLWANSAQLINGYNPYG-TNNLSVWAWMFL
FGHLVWATGFMFLISWRGYWQELIETLVWAHERTPLANLVHW--KDKPVALSIVQGWLVG
LAHFTVGYILTYAAFLIASTAGKFG-----------------------------------
------------------------------------------------------------
------------------------------------------------------------
-
>141_Planktothrix_tepida_PCC_92
------------------------------------------------------------
------------------------------------------------------------
---------------------MATK------FPKFSQDLAQDP-TTRRIWYGIATAHDFE
THDGMTEENLYQKIFASHFGHLAIIFLWTSGSLFHVAWQGNFEQWVK-------------
---------DPLNIRPIAHAIWDP--QFGKPAVEAF-TQA-GASNPVDIAYSGVYHWWYT
IGMRSNGDLYQGSIFLLILAAIFLFAGWLHLQPKYR----PSLSWFKNAESRLNHHLAGL
FGVSSLAWTG---HLVHVAIP---------------------------------------
--------------ESRG--QHVGW-DNFLSTLP-----HPAGLAP-----FFTGNWGVY
AQNPDTAGHIFGTSTGSGTAILTFLGGFHPQTESLWLTDMAHHHLAIAVLFIIAGHMYRT
-NFGIGHSIKEMMNSKDPLF-GFKN-------EGPFNLPHQGLYDTMNNSLHFQLAFALA
ALGVITS-------------------------------------------------VVAQ
HMYAMPPYAFIAKDYTT-MAALYTH------HQYIAGFLMVGAFAHGAIFLVRDYDSEQN
KGNVLDR-------MLQHKEALISHLSWVSLFLGFHTLGLYVHNDVVVAFGTPEK-----
QILIEPVFAQFVQASSGKVLYGMDVLLSNANSIATTAWPN--------------------
--------------------------------------------YGNVWLPGWLEAINSG
--SNSLFLTIGPGDFLVHHAIALGLHTTTLILVKGALDARGSKLMPD---KKDFGYAFPC
DGPGRGGTCDISAWD-AFYLSMFWMLNTIGWTTFYWHWKHLGVWQG--------------
------------NVAQFNESSTYLMGWFRDYLWLNSAQLINGYNPYG-TNNLSVWSWMFL
LGHLVWATGFMFLISWRGYWQELIETIVWAHERTPLANLVRW--KDKPVALSIVQARVVG
LAHFTVGYIITYAAFLIASTAGKFG-----------------------------------
------------------------------------------------------------
------------------------------------------------------------
-
>142_Anabaena_sp._4-3
------------------------------------------------------------
------------------------------------------------------------
---------------------MAAK------YPKFSQDLAQDP-TTRRIWYAMAQGNDFE
SHDGITEENLYQKIFATHFGHVAIIFLWASSLLFHVAWQGNFEQWIK-------------
---------DPLHIRPIAHAIWDP--HFGKPAVEAF-TQG-GANYPVNIAYSGVYHWWYT
IGMRTNNDLYVGSVFLLLLAAVFLFAGWLHLQPKYR----PSLTWFKSAEPRLNHHLAGL
FGVSSLAWAG---HLIHVAIP---------------------------------------
--------------ESRG--VHVGW-DNFLTTLP-----HPAGLTP-----FWTGNWGVY
AQNPDTAAHIFGTSQGSGTAILTFLGGFHPQTESLWLTDMAHHHLAIAVIFIIAGHQYRT
-NFGIGHSIKEMLNAR-N--F-FGI-----RTEGQFNLPHYGLYDTYNNSLHFQLSIHLA
ALGTATS-------------------------------------------------LVAQ
HMYSLPPYAFMAKDYTT-QAALYTH------HQYIAGFLMIGAFAHAAIFWVRDYDPEQN
RGNVLDR-------VLQHKEAIISHLSWVSLFLGFHTLGLYVHNDVVVAFGTPEK-----
QILIEPVFAQFIQSAHGKLLYGMDTLLSNPHSIAFTAYPN--------------------
--------------------------------------------HGNVWLPGWLDAINSG
--TNSLFLTIGPGDFLVHHAIALGLHTTTLICVKGALDARASKLFPD---KKDFGFTFPC
DGPGRGGTCQTSAWEQSFFLAFFWMLNLLGWVTFYWHWKHLGVWQG--------------
------------NIAQFNESSTYLMGWLRDYLWANSAQLINGYNPYG-TSNLSVWAWMFL
FGHLVWATGFMFLISWRGYWQELIETLVWAHERTPLANLVRW--KDKPVAMSIVQGWLVG
LAHFTVGYVLTYAAFLIASTAGKFG-----------------------------------
------------------------------------------------------------
------------------------------------------------------------
-
>143_Planktothrix_serta_PCC_892
------------------------------------------------------------
------------------------------------------------------------
---------------------MATK------FPKFSQDLAQDP-TTRRIWYGIATAHDFE
THDGMTEENLYQKIFASHFGHLAIIFLWTSGSLFHVAWQGNFEQWVK-------------
---------DPLNIRPIAHAIWDP--QFGKSAVEAF-TQA-GASNPVDIAYSGVYHWWYT
IGMRSNADLYQGSIFLLILAGIFLFAGWLHLQPKYR----PSLSWFKNAESRLNHHLAGL
FGVSSLAWTG---HLVHVAIP---------------------------------------
--------------ESRG--QHVGW-DNFLSTLP-----HPAGLAP-----FFTGNWGVY
AQSPDTASHVFGTSTGSGTAILTFLGGFHPQTESLWLTDMAHHHLAIAVLFIIAGHMYRT
-NFGIGHSIKEMMNSKDPLF-GMKN-------EGPFNLPHQGLYDTMNNSLHFQLAFALA
ALGVITS-------------------------------------------------VVAQ
HMYAMPPYAFIAKDYTT-MAALYTH------HQYIAGFLMVGAFAHGAIFLVRDYDAEQN
KGNVLDR-------MLQHKEALISHLSWVSLFLGFHTLGLYVHNDVVVAFGTPEK-----
QILIEPVFAQFIQATQGKALYAMDVLLSNPDSIASTAWPN--------------------
--------------------------------------------YGNVWLPGWLEAINSG
--SNSLFLTIGPGDFLVHHAIALGLHTTTLILVKGALDARGSKLMPD---KKDFGYAFPC
DGPGRGGTCDISAWD-SFYLSMFWMLNTIGWTTFYWHWKHLGVWQG--------------
------------NVAQFNESSTYLMGWFRDYLWLNSAQLINGYNPYG-TNNLSVWSWMFL
FGHLVWATGFMFLISWRGYWQELIETIVWAHERTPLANLVRW--KDKPVALSIVQARVVG
LAHFTVGYILTYAAFLIASTAGKFG-----------------------------------
------------------------------------------------------------
------------------------------------------------------------
-
>144_Anabaena_sp._CA_=_ATCC_330
------------------------------------------------------------
------------------------------------------------------------
---------------------MAAK------YPKFSQDLAQDP-TTRRIWYAMAQGNDFE
SHDGITEENLYQKIFATHFGHVAIIFLWASSLLFHVAWQGNFEQWIQ-------------
---------DPLHIRPIAHAIWDP--HFGKPAVEAF-TQG-GANYPVNIAYSGVYHWWYT
IGMRTNNDLYVGSVFLLLLAAVFLFAGWLHLQPKYR----PSLTWFKSAEPRLNHHLAGL
FGVSSLAWAG---HLIHVAIP---------------------------------------
--------------ESRG--VHVGW-DNFLTTLP-----HPAGLTP-----FWTGNWGVY
AQNPDTAAHIFGTSQGSGTAILTFLGGFHPQTESLWLTDMAHHHLAIAVIFIIAGHQYRT
-NFGIGHSIKEMLNAR-N--F-FGI-----RTEGQFNLPHYGLYDTYNNSLHFQLSIHLA
ALGTATS-------------------------------------------------LVAQ
HMYSLPPYAFMAKDYTT-QAALYTH------HQYIAGFLMIGAFAHAAIFWVRDYDPEQN
RGNVLDR-------VLQHKEAIISHLSWVSLFLGFHTLGLYVHNDVVVAFGTPEK-----
QILIEPVFAQFIQSAHGKLLYGMDTLLSNPHSIAFTAYPN--------------------
--------------------------------------------HGNVWLPGWLDAINSG
--TNSLFLTIGPGDFLVHHAIALGLHTTTLICVKGALDARASKLFPD---KKDFGFTFPC
DGPGRGGTCQTSAWEQSFFLAFFWMLNLLGWVTFYWHWKHLGVWQG--------------
------------NIAQFNESSTYLMGWLRDYLWANSAQLINGYNPYG-TSNLSVWAWMFL
FGHLVWATGFMFLISWRGYWQELIETLVWAHERTPLANLVRW--KDKPVAMSIVQGWLVG
LAHFTVGYVLTYAAFLIASTAGKFG-----------------------------------
------------------------------------------------------------
------------------------------------------------------------
-
>145_Cyanobacterium_stanieri_PC
------------------------------------------------------------
------------------------------------------------------------
---------------------MATK------FPKFSQDLAQDP-TTRRIWYGIATAHDFE
THDGMTEENLYQKIFASHFGHLAIIFLWTSGTVFHVAWQGNFEQWIK-------------
---------DPLNVRPIAHAIWDP--HFGQGAIDAF-SQA-GSSSPVNVAYSGVYHWFYT
IGMTTNQDLYSGAVGLLILSAVFLFAGWLHLQPKFR----PSLSWFKNAESRLNHHLAGL
FGVSSLAWTG---HLVHVAIP---------------------------------------
--------------ESRG--IHVGW-DNFLSVKP-----HPAGLAP-----FFTGNWGVY
AQNPDTANHAFGTANGAGTAILTFLGGFHPQTESLWLTDIAHHHLAIAVIFIIAGHMYRT
-NWGIGHSIKDILAAHNPPS-------------GRLGAGHRGLYDTVNNSLHFQLGLALA
CLGVVTS-------------------------------------------------LVAQ
HMYSLPSYAFIAKDYTT-QAALYTH------HQYIAGFLMVGAFAHGAIFFVRDYDPEAN
KDNVLAR-------MLEHKEAIISHLSWVSLFLGFHTLGLYVHNDVVVAFGTPEK-----
QILIEPVFAQFVQAASGKALYGFDTLLSNPDSLAYTAYPN--------------------
--------------------------------------------YGNVWLPGWLDAVNNG
--TNSLFLSIGPGDFLVHHAIALGLHTTTLILVKGALDARGSKLMPD---KKDFGYSFPC
DGPGRGGTCDISAWD-AFYLAMFWMLNTLGWLTFYWHWKHLGVWTG--------------
------------NVAQFNENSTYLMGWFRDYLWANSAQLINGYNPYG-VNNLSVWAWMFL
FGHLVWATGFMFLISWRGYWQELIETIVWAHERTPLANLVRW--KDKPVALSIVQARLVG
LAHFTVGYILTYAAFLIASTAGKFG-----------------------------------
------------------------------------------------------------
------------------------------------------------------------
-
>146_Pleurocapsa_sp._PCC_7319
------------------------------------------------------------
------------------------------------------------------------
---------------------MATK------FPKFSQDLAQDP-TTRRIWYGIATAHDFE
LHDGMTEENLYQKIFASHFGHIAIIFLWTSGTLFHVAWQGNFEQWIK-------------
---------DPLNISPIAHAIWDP--HFGKGAIDAF-TQG-GASSPVNIAYSGVYHWFYT
IGMTTNQELYQGSIFLLILSSLFLFAGWLHLQPKFR----PSLAWFKNAESRLNHHLAGL
FGVSSLAWTG---HLVHVAIP---------------------------------------
--------------ESRG--QHVGW-DNFLSTPP-----HPAGLGP-----FFSLNWGVY
AQNPDTAGHVFGTSEGAGTAILTFLGGFHPQTESLWLTDIAHHHLAIAVIFIIAGHMYRT
-NFGIGHDMKTIMAAHRPPE-GTPF-------GGMLGEGHKGIYDTYNNSLHFQLGWHLA
CLGVITS-------------------------------------------------LVAQ
HMYSMPSYAFIAKSYTT-QAALYTH------HQYIAGFLMVGAFAHGAIFLVRDYDPEAN
KNNVLYR-------VLEHKEAIISHLSWVSLFLGFHTLSLYVHNDVVVAFGTPEK-----
QILIEPVFAQWIQAAHGKVLYGFDTLLSNPDSLAATAWPN--------------------
--------------------------------------------HGAVWLSGWLDAINSG
--TNSLFLTIGPGDFLVHHAIALGLHTTVLILVKGALDARGSKLMPD---KKDFGFAFPC
DGPGRGGTCDISAWD-AFYLAMFWMLNTLGWLTFYWHWKHLGIWQG--------------
------------NVATFNENSTYLMGWFRDYLWANSAQLINGYNPYG-VNNLSVWAWMFL
FGHLVWATGFMFLISWRGYWQELIETIVWAHERTPLANLVRW--KDKPVALSIVQARVVG
LAHFTVGYILTYAAFLIASTAGKFG-----------------------------------
------------------------------------------------------------
------------------------------------------------------------
-
>147_Crinalium_epipsammum_PCC_9
------------------------------------------------------------
------------------------------------------------------------
---------------------MATK------FPKFSQDLAQDP-TTRRIWYGIATAHDFE
SHDGMTEENLYQKIFATHFGHLGIIFLWASSLLFHVAWQGNFEQWIK-------------
---------DPLNVRPIAHAIWDP--HFGKPAVDAF-TQA-GASNPVNIAYSGVYHWWYT
IGMRTNHDLYSGSVFLMLLAAVFLFAGWLHLQPKFR----PSLSWFKSAEPRLNHHLAGL
FGVSSLAWTG---HLVHVAIP---------------------------------------
--------------ESRG--QHVGW-DNFLTTLP-----HPAGLGP-----FFSGNWGVY
AQNPDTADHVFGTSQGAGTAILTFLGGFHPQTQSLWLTDMAHHHLAIAVIFIIAGHMYRT
-NFGIGHSIKEMLNAK-N--F-FGA-----KTEGQFNLPHQGLYDTYNNSLHFQLGIHLA
ALGVVTS-------------------------------------------------LVAQ
HMYAMPPYAFIGQDFTT-QAALYTH------HQYIAGFLMLGAFAHGAIFWIRDYDPEQN
KGNVLDR-------VLHHKEAIISHLSWVSLFLGFHTLGLYVHNDVVVAFGTPEK-----
QILIEPVFAQFVQASHGKVLYGLDTLLSNADSVAST------------------------
--------------------------------------------AGAAWLPGWLDAINSG
--TNSLFLTIGPGDFLVHHAIALGLHTTTLILVKGALDARGSKLMPD---KKDFGYAFPC
DGPGRGGTCDISAWD-SFYLATFWMLNTLGWVTFYWHWKHLGIWQG--------------
------------NVAQFNESSTYLMGWLRDYLWLYSAQLINGYNPYG-MNNLAVWGWMFL
FGHLVWATGFMFLISWRGYWQELIETLVWAHERTPLANLVRW--KDKPVAMSIVQGRLVG
LAHFTVGYILTYAAFLIASTAGKFG-----------------------------------
------------------------------------------------------------
------------------------------------------------------------
-
>148_Limnothrix_sp._CACIAM_69d
------------------------------------------------------------
------------------------------------------------------------
---------------------MATK------FPKFSQDLAADP-TTRRIWYGIATAHDFE
SHDGMTEENLYQKIFASHFGHLAIIFLWTSGNLFHVAWQGNFEQWVK-------------
---------DPLNVRPIAHAIWDP--HFGQAAVDAF-TQG-GASGPVNIAFSGVYHWWYT
IGMRTVGDLYQGAVFLLVLAALMLFAGWLHLQPKFR----PSLSWFKNAESRLNHHLAGL
FGVSSLAWTG---HLVHVAIP---------------------------------------
--------------ESRG--VHVGW-DNFLSVAP-----HPAGLAP-----FFTGNWGVY
AENPDTAGHVFGTAQGAGSAILTFLGGFHPQTEALWLTDIAHHHLAIAVIFIVAGHMYRT
-NFGIGHSIKEILEAHKPPS-G------------KLGDAHKGLFDTLNNSLHFQLALALA
SLGVVTS-------------------------------------------------LVAQ
HMYSMPSYAFIAKDFTT-QAALFTH------HEYIAGFLMVGAFAHGAIFLVRDYDPAQN
KNNVLDR-------VLQHKEAIISHLSWVSLFLGFHTLGLYVHNDVVVAFGTPEK-----
QILIEPVFAQWIQAAHGKLLYGFDTLLSNPDSLAATAWPN--------------------
--------------------------------------------HGDVWLPGWLEAINSN
--ANSLFLTIGPGDFLVHHAIALGLHTTTLILVKGALDARGSKLMPD---KKDFGYSFPC
DGPGRGGTCDISAWD-AFYLAMFWMLNTIGWITFYWHWKHLCVWQG--------------
------------NVAQFNESSTYLMGWFRDYLWLNSSQLINGYNPYG-MNNLAVWAWMFL
FGHLIWATGFMFLISWRGYWQELIETLVWAHERTPLANLVRW--KDKPVALSIVQARLVG
LAHFTVGYFVTYAAFLIASTSSKFG-----------------------------------
------------------------------------------------------------
------------------------------------------------------------
-
>149_Coleofasciculus_chthonopla
------------------------------------------------------------
------------------------------------------------------------
---------------------MATK------FPKFSQDLAQDP-TTRRIWYGIATAHDFE
SHDGMTEENLYQKIFASHFGHLAIIFLWTSGSLFHVAWQGNFEQWIK-------------
---------DPLNVRPIAHAIWDP--QFGQPAVDAF-TQA-GASNPVDIAYSGVYHWWYT
VGMRTNGDLYQGALFLLVLSAVFLFAGWLHLQPKFR----PSLAWFKNAESRLNHHLAGL
FGVSSLAWTG---HLVHVAIP---------------------------------------
--------------EARG--QHVGW-DNFLSVKP-----HPAGLAP-----FFTGNWGVY
AQNPDTANHIFGTSEGAGSAILTFLGGFHPQTESLWLSDIAHHHLAIAVLFIIAGHMYRT
-NFGIGHSMKDIMAAHNPPP-GTPF-------GGLLGEGHKGIYDTYNNSLHFQLGWHLA
CLGVVTS-------------------------------------------------LVAQ
HMYSLPPYAFMARDYTT-QAALYTH------HQYIAGFLMVGAFAHGAIFLVRDYDPEAN
KNNVLAR-------VLDHKEAIISHLSWVSLFLGFHTLGLYVHNDVVVAFGTPEK-----
QILIEPVFAQWIQAAHGKLLYGFDTLLSNPDSIATTAWPN--------------------
--------------------------------------------YGNVWLPGWLDAINDG
--TNSLFLTIGPGDFLVHHAIALGLHTTTLILVKGALDARGSKLMPD---KKDFGYSFPC
DGPGRGGTCDISAWD-AFYLAMFWMLNTIGWVTFYWHWKHLGIWQG--------------
------------NVATFNQNSTYLMGWLRDYLWLNSSQLINGYNPFG-TNNLSVWAWMFL
LGHLVWATGFMFLISWRGYWQELIETLVWAHERTPLANLVRW--KDKPVALSIVQARVVG
LAHFTVGYVLTYAAFVIASTAGKFG-----------------------------------
------------------------------------------------------------
------------------------------------------------------------
-
>150_Nostoc_sp._RF31Y
------------------------------------------------------------
------------------------------------------------------------
---------------------MARK------YPKFSQDLAQDP-TTRRIWYAMAQGNDFE
SHDGITEENLYQKIFATHFGHVAIIFLWASSLLFHVAWQGNFEQWIK-------------
---------DPLHIRPIAHAIWDP--HFGKPAIDAF-TQG-GANYPVNIAYSGVYHWWYT
IGMRTNNDLYMGSVFLLLLAALFLFAGWLHLQPKYR----PSLSWFKSAEPRLNHHLAGL
FGVSSLAWAG---HLIHVAIP---------------------------------------
--------------ESRG--VHVGW-RNFLTTLP-----HPAGLAP-----FWRGDWGVY
AQNPDTPGHIFGTSQGAGTAILTFLGGFHPQTESLWLTDMAHHHLAIAVIFIIAGHMYRT
-NFGIGHSIKEMLNAR-K--F-FGV-----QTEGQFNLPHHGLYDTYNNSLHFQLSIHLA
ALGTAAS-------------------------------------------------LVAQ
HMYSMPPYAFIGKDYTT-QAALYTH------HQYIAGFLMIGAFAHAGIFWIRDYDPEQN
RGNVLDR-------VLKHKEAIISHLSWVSLFLGFHTLGLYVHNDVVVAFGTPEK-----
QILIEPVFAQFIQSAHGKALYGMNALLSNPDSIAYTAWPN--------------------
--------------------------------------------YGNVWLSGWLDGINSG
--TNSLFLTIGPGDFLVHHAIALGLHTTTLICVKGALDARASKLMPD---KKDFGFTFPC
DGPGRGGTCQTSSWEQSFFLATFWMLNLLGWVTFYWHWKHLGIWQG--------------
------------NVAQFNENSTYLMGWFRDYLWANSAQVINGYNPYG-VNNQSVWDWMFL
FGHLVWATGFMFLIAWRGYWQELIETLVWAHERTPLANLVRW--KDKPVALSIVQGWLVG
LTHFTVGYILTFAAFLISSTAGKFG-----------------------------------
------------------------------------------------------------
------------------------------------------------------------
-
>151_Pleurocapsa_sp._PCC_7327
------------------------------------------------------------
------------------------------------------------------------
---------------------MATK------FPKFSQDLQQDP-TTRRIWYGIATAHDFE
SHDGMTEENLYQKIFASHFGHIAIIFLWTSGTIFHVAWQGNFEQWIK-------------
---------DPLNVRPIAHAIWDP--QFGKAAVDAF-TQG-GASYPVDISYSGVYHWFYT
IGMRTNGDLYQGSIFLLILSALFLFAGWLHLQPKFR----PSLSWFKNAESRLNHHLAGL
FGVSSLAWTG---HLVHVAIP---------------------------------------
--------------ESRG--QHVGW-DNFLSTAP-----HPAGLLP-----FFTGNWGVY
AQNPDTAKHVFGTSEGAGTAILTFLGGFHPQTESLWLTDMAHHHLAIAVIFIIAGHMYRT
-NWGIGHSIKEILNAHNPPS-GTPF-------GGLLGEGHKGLYDTINNSLHFQLGLALA
SLGTITS-------------------------------------------------LVAQ
HMYSMPPYAFLAKDYTT-QAALYTH------HQYIAGFLITGAFAHGAIFWVRDYDPEAN
KNNVLAR-------ILAHKEAIISHLSWVSLFLGFHTLGLYVHNDVVVAFGTPEK-----
QILIEPVFAQWIQAAHGKALYGFNTLLSNPDSIAYTAYPN--------------------
--------------------------------------------YGNVWLPGWLDAINSG
--TNSLFLTIGPGDFLVHHAIALGLHTTTLILVKGALDARGSKLMPD---KKDFGYSFPC
DGPGRGGTCDISAWD-AFYLALFWTLNTLGWLTFYWHWKHLCVWQG--------------
------------NVAQFNENSTYLMGWFRDYLWANSAQLINGYNPYG-VNNLSVWAWMFL
FGHLVWATGFMFLISWRGYWQELIETIVWAHERTPLANLVRW--KDKPVALSIVQARLVG
LAHFTVGYVLTYAAFLIASTAGKFG-----------------------------------
------------------------------------------------------------
------------------------------------------------------------
-
>152_Oscillatoria_nigro-viridis
------------------------------------------------------------
------------------------------------------------------------
---------------------MATK------FPKFSQDLAQDP-TTRRIWYGIATAHDFE
SHDGMTEENLYQKIFASHFGHLAIIFLWTSGSLFHVAWQGNFEQWIK-------------
---------DPLNVRPIAHAIWDP--QFGAPAVEAF-TQG-GASNPVDISYSGVYHWWFT
QGIRTNADLYQGAIFLLLLAAVFLFAGWLHLQPKYR----PSLSWFKNAESRLNHHLAGL
FGVSSLAWTG---HMVHVAIP---------------------------------------
--------------ESRG--QHVGW-DNFLSTPP-----HPAGLAP-----FFTGNWGVY
AENPDAASHVFGTSEGAGTAILTFLGGFHPQTESLWLTDIAHHHLAIAVLFIVAGHMYRT
-NFGIGHSIKEMCDAKDFF--GKKV-------EGPFNMPHQGIYETYNNSLHFQLGWHLA
ALGVITS-------------------------------------------------LVAQ
HMYAMPPYAFIAQDHTT-MAALYTH------HQYIAGFIMVGAFAHGAIFLVRDYDPEAN
KGNVLDR-------VLQHKEAIISHLSWVSLFLGFHTLGLYVHNDVVVAFGTPEK-----
QILIEPVFAQFIQAAHGKALYGMDVLLSNPDSIASTAWPN--------------------
--------------------------------------------YGNVWLPGWLDAINSG
--TNSLFLAIGPGDFLVHHAIALGLHTTTLILVKGALDARGSKLMPD---KKDFGYAFPC
DGPGRGGTCDISAWD-AMYLSVFWMLNTLAWVTFYWHWKHLGIWQG--------------
------------NVAQFNESSTYLMGWFRDYLWLYSSQLINGYNPYG-TNNLSVWAWMFL
FGHLVWATGFMFLISWRGYWQELIETLVWAHERTPLANLVRW--KDKPVALSIVQGRLVG
LVHFSVGNVLTYAAFVIASTAGKFG-----------------------------------
------------------------------------------------------------
------------------------------------------------------------
-
>153_Hydrococcus_rivularis_NIES
------------------------------------------------------------
------------------------------------------------------------
---------------------MATK------FPKFSQDLQQDP-TTRRIWYGIATAHDFE
SHDGMTEENLYQKIFASHFGHIAIIFLWTSGTIFHVAWQGNFEQWIK-------------
---------DPLNVRPIAHAIWDP--QFGKAAVDAF-TQG-GASYPVDISYSGVYHWFYT
IGMRTNGDLYQGSIFLLILSALFLFAGWLHLQPKFR----PSLSWFKNAESRLNHHLAGL
FGVSSLAWTG---HLVHVAIP---------------------------------------
--------------ESRG--QHVGW-DNFLSTAP-----HPAGLLP-----FFTGNWGVY
AQNPDTANHVFGTSEGAGTAILTFLGGFHPQTESLWLTDMAHHHLAIAVIFIIAGHMYRT
-NWGIGHSIKEILNAHNPPS-GTPF-------GGLLGEGHKGLYDTINNSLHFQLGLALA
SLGTITS-------------------------------------------------LVAQ
HMYSMPPYAFLAKDYTT-QAALYTH------HQYIAGFLITGAFAHGAIFWVRDYDPEAN
KNNVLAR-------ILAHKEAIISHLSWVSLFLGFHTLGLYVHNDVVVAFGTPEK-----
QILIEPVFAQWIQAAHGKALYGFNTLLSNPDSIAYTAYPN--------------------
--------------------------------------------YGNVWLPGWLDAINSG
--TNSLFLTIGPGDFLVHHAIALGLHTTTLILVKGALDARGSKLMPD---KKDFGYSFPC
DGPGRGGTCDISAWD-AFYLALFWTLNTLGWLTFYWHWKHLCVWQG--------------
------------NVAQFNENSTYLMGWFRDYLWANSAQLINGYNPYG-VNNLSVWAWMFL
FGHLVWATGFMFLISWRGYWQELIETIVWAHERTPLANLVRW--KDKPVALSIVQARLVG
LAHFTVGYVLTYAAFLIASTAGKFG-----------------------------------
------------------------------------------------------------
------------------------------------------------------------
-
>154_Oscillatoriales_cyanobacte
------------------------------------------------------------
------------------------------------------------------------
---------------------MATK------FPKFSQDLAQDP-TTRRIWYGIATAHDFE
SHDGMTEENLYQKIFSSHFGHVAIIFLWTSGLLFHVAWQGNFEQWTK-------------
---------DPLNTRPIAHAIWDP--QFGKSAIDAF-TQG-GVNYPVDIAYSGVYHWWYT
IGMRSSSDLYGGAIFLLILSAIFLFAGWLHLQPKFR----PSLSWFKNAESRLNHHLAGL
FGVSSLAWAG---HLIHVAIP---------------------------------------
--------------ESRG--QHVGW-DNFLSTMP-----HPAGLAP-----FFTGNWGVY
AENPDTAGHIFGSATGSGTAILTFLGGFHPQTESLWLTDIAHHHLAIAVLFIVAGHMYRT
-NFGIGHSIKEMMDAKTFFG--KPV-------EGPFNMPHQGIYETYNNSLHFQLGWHLA
CLGVITS-------------------------------------------------LVAQ
HMYSLPPYAFMAKDFTT-QAALYTH------HQYIAGFLMVGAFAHGAIFWVRDYDPELN
KGNVLDR-------VLNHKEAIISHLSWVSLFLGFHTLGLYVHNDVVVAFGTPEK-----
QILVEPVFAQFIQASHGKLVYGMNALLSNPDSIAATAWPN--------------------
--------------------------------------------YGNVWLPGWLDAINSG
--TNSLFLTIGPGDFLVHHAIALGLHTTTLILVKGALDARGSKLMPD---KKDFGFAFPC
DGPGRGGTCDISAWD-SFYLAMFWMLNTIGWVTFYWHWKHLGIWSG--------------
------------NVSQFNESSTYLMGWLRDYLWLYSAPLINGYNPYG-MNNLSVWAWMFL
FGHLVWATGFMFLISWRGYWQELIETLVWAHERTPLANLIRW--KDKPVAMSIVQGRLVG
LAHFTVGYVLTYAAFVIASTAGKFG-----------------------------------
------------------------------------------------------------
------------------------------------------------------------
-
>155_Cyanothece_sp._PCC_7425
------------------------------------------------------------
------------------------------------------------------------
---------------------MATR------YPKFSQDLAQDP-TTRRIWYALATAHDFE
SHDGMTEENLYQKIFASHFGHVAIIFLWTSSLLFHVAWQGNFQQWIT-------------
---------DPVNIRPIAHAIWDP--QFGKPAVDAF-TQG-GVNYPVNVAYSGVYHWWYT
IGMRTNNDLYLGAITLLLLASLFLFAGWLHLQPKFR----PGLAWFKNAESRLNHHLAGL
FGVSSLAWAG---HLIHVAIP---------------------------------------
--------------EARG--QHVGW-DNFLRVLP-----HPAGLGP-----FFTGNWGIY
AQDPDTAGHIFGSSEGAGTAILTFLGGFHPQTQSLWLTDMAHHHLAIAVIFIIAGHMYRT
-NFGIGHSIKEMLDSKAG--L-LTP-----RSEGQFNLPHHGLYETYNNSLHFQLGIHLA
ALGVAAS-------------------------------------------------LVAQ
HMYSLPPYAFIAKDYTT-QAALYTH------HQYIAGFLMVGAFAHAAIFWVRDYDPAQN
KGNVLDR-------MIQHKEAIISHLSWVSLFLGFHTLGLYVHNDVVVAFGTPEK-----
QILIEPVFAQFIQAAHGKVLYGMDTLLSNPDSIATTAWPN--------------------
--------------------------------------------HGNVWLPGWLDAINSG
--TNSLFLTIGPGDFLVHHAIALGLHTTTLICVKGALDARGSRLFPD---KKDFGFTFPC
DGPGRGGTCQTSAWEQSFFLALFWMLNTLGWVTFYFHWKHLGIWQG--------------
------------NVAQFNQSSTYLMGWLRDYLWLYSAPLINGYNPFG-MNNLAVWDWMFL
FGHLVWATGFMFLISWRGYWQELIETLVWAHERTPLANLVHW--KDKPVALSIVQGWLVG
VSHFTVGYILTYAAFLIASTAGTFASAP--------------------------------
------------------------------------------------------------
------------------------------------------------------------
-
>156_Spirulina_major
------------------------------------------------------------
------------------------------------------------------------
---------------------MATK------FPKFSQDLAQDP-TTRRIWYGIATAHDFE
THDGMTEENLYQKIFASHFGHLAIIFLWTSGTIFHVAWQGNFEQWIK-------------
---------DPLNVRPIAHAIWDP--QFGSGAIDAF-TQA-GASNPVNICYSGVYHWFYT
IGMTTNQDLYQGSIFLLILSALMLFAGWLHLQPKFR----PSLQWFKLAEHRLNHHLAAL
FGVSSLAWTG---HLVHVAIP---------------------------------------
--------------ESRG--IHVGW-DNFLSVKP-----HPAGLAP-----FFTGNWSVY
AQNPDTAGHVFGTSEGAGTAILTFLGGFHPQTESLWLTDIAHHHLAIAVIFIIAGHMYKT
-NFGIGHEIKTIHEAHNPPK-GTPF-------GGLLGAGHKGLYDTINNSLHFQLGLALA
SLGVVTS-------------------------------------------------LVAQ
HMYSLPSYVFIAKDYTT-QAALYTH------HQYIAGFLMVGAFAHGAIFFVRDYDPEAN
KDNVLAR-------MLEHKEAIISHLSWVSLFLGFHTLGLYVHNDVVVAFGTPEK-----
QILIEPVFAQWIQASHGKLLYGFDVLLSNPDSIASTAWPN--------------------
--------------------------------------------SGNVWLGGWLEAINSG
--TNSLFLTIGPGDFLVHHAIALGLHTTALILIKGALDARGSKLMPD---KKDFGYSFPC
DGPGRGGTCDISAWD-SFYLAMFWMLNTLGWVTFYWHWKHLGIWQG--------------
------------NVAQFNENSTYLMGWFRDYLWANSAQLINGYNPFG-VNNLSVWAWMFL
FGHLVWATGFMFLISWRGYWQELIETIVWAHERTPLANLIRW--KDKPVALSIVQARVVG
LAHFSVGYVLTYAAFLIASTAGKFG-----------------------------------
------------------------------------------------------------
------------------------------------------------------------
-
>157_Leptolyngbya_sp._O-77
------------------------------------------------------------
------------------------------------------------------------
---------------------MATK------FPKFSQDLAQDP-TTRRIWYGIATAHDFE
SHDGMTEENLYQKIFASHFGHLAIIFLWTSGNLFHVAWQGNFEQWIK-------------
---------DPLHVKPIAHAIWDP--HFGKAAVDAF-TQG-GASGPVNIAFSGVYHWWYT
IGMRTNGELYTGAVFLLLLASVFLFAGWLHLQPKFR----PSLSWFKNAESRLNHHLAGL
FGVSSLAWTG---HLVHVAIP---------------------------------------
--------------ESRG--IHVGW-DNFLSVKP-----HPAGLLP-----FFTGNWGVY
AENPDGLNHVFSSGEGSGTAILTFLGGFHPQTEALWLTDIAHHHLAIAVIFIIAGHMYRT
-NFGIGHSIKEMLNSKAGLL-SKSS-------EGQFNLPHQGLYETLNNSLHFQLALALA
SLGVITS-------------------------------------------------LVAQ
HMYAMPPYAFIAKDHTT-MAALYTH------HQYIAGFIMVGAFAHGAIFLVRDYDPAQN
KGNVLDR-------VLQHKEAIISHLSWVSLFLGFHTLGLYVHNDVMQAFGTPEK-----
QILVEPVFAQFVQASSGKALYGFNTLLSNPDSIAATAWPN--------------------
--------------------------------------------HGNVWLPGWLDAINSG
--ANSLFLTIGPGDFLVHHAIALGLHTTTLILVKGALDARGSKLMPD---KKDFGYSFPC
DGPGRGGTCDISAWD-AFYLAMFWMLNTIGWVTFYWHWKHLGVWQG--------------
------------NVAQFNESSPTIMGWLRDYLWLNSAQLINGYNPYG-MNNLAVWAWMFL
FGHLVWATGFMFLISWRGYWQELIETIVWAHERTPLANLVRW--KDKPVALSIVQARLVG
LAHFTVGYILTYAAFLIASTSSRFG-----------------------------------
------------------------------------------------------------
------------------------------------------------------------
-
>158_Limnothrix_rosea_IAM_M-220
------------------------------------------------------------
------------------------------------------------------------
---------------------MATK------FPKFSQDLAQDP-TTRRIWYGIATAHDFE
THDGMTEENLYQKIFASHFGHLAIIFLWTSGTLFHVAWQGNFEQWIK-------------
---------DPLNVRPIAHAIWDP--HFGQGAIDAF-TQA-GASNPVNIAYSGVYHWFYT
IGMTTNADLYQGAVFLLILSSVFLFAGWLHLQPKFR----PSLSWFKDAESRLNHHLAGL
FGVSSLAWTG---HLVHVAIP---------------------------------------
--------------ESRG--VHVGW-DNFLSVKP-----HPAGLMP-----FFTGNWGVY
AENADTANHLFGTSEGAGTAILTFLGGFHPQTEALWLTDIAHHHLAIAVLFIIAGHMYRT
-KFGIGHSIKEILNAHQPPS-G------------KLGAGHKGLYDTVNNSLHFQLGLALA
SLGVITS-------------------------------------------------LVAQ
HMYSLPSYAFIAKDYTT-QAALYTH------HQYIAGFLMVGAFAHGAIFFVRDYDPEAN
KDNVLYR-------MLEHKEALISHLSWVSLFLGFHTLGIYVHNDVVVAFGTPEK-----
QILIEPVFAQFIQASHGKLLYGMDLLLSNPDSVAYTAYPN--------------------
--------------------------------------------YANVWLDGWLEAINSG
--TNSLFLTIGPGDFLVHHAIALGLHTTTLILVKGALDARGSKLMPD---KKDFGYSFPC
DGPGRGGTCDISAWD-SFYLAMFWMLNTLGWLTFYWHWKHLGIWQG--------------
------------NVAQFNENSTYLMGWFRDYLWANSAQLINGYNPYG-VNNLSVWAWMFL
FGHLVWATGFMFLISWRGYWQELIETIVWAHERTPLANIVRW--KDKPVALSIVQARLVG
LAHFTVGYVLTYAAFLIASTAGKFG-----------------------------------
------------------------------------------------------------
------------------------------------------------------------
-
>159_Chroococcidiopsis_thermali
------------------------------------------------------------
------------------------------------------------------------
---------------------MATK------FPKFSQDLAQDP-TTRRIWYGIATAHDFE
SHDGMTEENLYQKIFATHFGHIAIIFLWASSLLFHVAWQGNFEQWIK-------------
---------DPLHVRPIAHAIWDP--QFGKAAVDAF-TQG-GASYPVDISYSGVYHWWYT
IGMRTNNDLYMGSVFLLVLASVFLLAGWLHLQPKFR----PGLAWFKSAESRLNHHLAGL
FGVSSLAWTG---HLVHVAIP---------------------------------------
--------------EARG--QHVGW-SNFLTTPP-----HPEGLTP-----FFTGKWAAY
AANPDTANHVFGTSQGAGTAILTFLGGFHPQTQSLWLTDIAHHHLAIAVLFIVAGHMYRT
-NFGIGHSIKEMMNAK-T--F-FGV-----PVEGPFNMPHQGIYDTYNNSLHFQLGWHLA
CLGVITS-------------------------------------------------LVAQ
HMYSLPPYAFMAQDYTT-QAALYTH------HQYIAGFIMLGAFAHGAIFWVRDYDPEQN
KGNVLER-------VLKHKEAIISHLSWVSLFLGFHTLSLYVHNDVVVAFGTPEK-----
QILIEPVFAQFIQAAHGKVLYGFDTLLSNPDSIATTAWPN--------------------
--------------------------------------------HGNVWLPGWLGAINAG
--TNSLFLTIGPGDFLVHHAFALALHTTTLVLVKGALDARGSKLMPD---KKDFGYAFPC
DGPGRGGTCDISAWD-SFYLAAFWMLNTIGWVTFYWHWKHLGIWQG--------------
------------NVAQFNESSTYLMGWLRDYLWLYSAQLINGYNPYG-MNNLSVWSWMFL
LGHLVWATGFMFLISWRGYWQELIETLVWAHERTPLANLIRW--KDKPVALSIVQARVVG
LAHFAVGYVLTYAAFVIASTAGKFG-----------------------------------
------------------------------------------------------------
------------------------------------------------------------
-
>160_Geminocystis_herdmanii
------------------------------------------------------------
------------------------------------------------------------
---------------------MATK------FPKFSQDLAQDP-TTRRIWYGIATAHDFE
THDGMTEENLYQKIFASHFGHLAIIFLWTSGTVFHVAWQGNFEQWIK-------------
---------DPLNVRPIAHAIWDP--HFGQGAIDAF-TQA-GASSPVNVAYSGVYHWFYT
IGMTNNQDLYTGAVFLLILSALFLFAGWLHLQPKFR----PSLSWFKNAESRLNHHLGGL
FGVSSLAWAG---HLVHVAIP---------------------------------------
--------------ESRG--VHVGW-DNFLSVKP-----HPAGLAP-----FFTGNWGVY
AENPDTASQVFGTSDGAGTAILTFLGGFHPQTESLWLTDIAHHHLAIAVIFIIAGHMYRT
-NWGIGHSMKDILNAHKPPS-------------GKLGAGHKGLYDTVNNSLHFQLGLALA
SLGVITS-------------------------------------------------LVAQ
HMYSLPSYVFIAKDYTT-QAALYTH------HQYIAGFLMVGAFAHGAIFFVRDYDPEAN
KDNVLAR-------MLEHKEAIISHLSWVSLFLGFHTLGLYVHNDVVVAFGTPEK-----
QILIEPVFAQFVQAASGKALYGFDTLLSNPDSIAYTAYPN--------------------
--------------------------------------------YGNVWLPGWLEAINSG
--TNSLFLNIGPGDFLVHHAIALGLHTTTLILVKGALDARGSKLMPD---KKDFGFSFPC
DGPGRGGTCDISAWD-SFYLAMFWMLNTLGWLTFYWHWKHLGIWTG--------------
------------NVAQFNENSTYLMGWFRDYLWANSAQLINGYNPYG-VNNLSVWAWMFL
FGHLVWATGFMFLISWRGYWQELIETIVWAHERTPLANLVRW--KDKPVALSIVQARLVG
LAHFTVGYILTYAAFLIASTAGKFG-----------------------------------
------------------------------------------------------------
------------------------------------------------------------
-
>161_Phormidesmis_priestleyi
------------------------------------------------------------
------------------------------------------------------------
---------------------MATK------FPKFSQDLAQDP-TTRRIWYGIATAHDFE
SHDGMTEEKLYQKLFATHFGHLAIIFLWASGSQFHVAWQGNFPQWIK-------------
---------DPLNVRPIAHAIWDP--QFGKPAVEAF-TQG-GANYPVDISYSGLYHWWYT
IGMRTNGDLYAGAIGLLALAAVMLFAGWLHLQPKFR----PSLAWFKNAESRLNHHLAGL
FGVSSLAWTG---HLVHVAIP---------------------------------------
--------------ESRG--QHVGW-DNFLTTLP-----HPAGLAP-----FFTGNWGAY
ADNPDTASHIFGTAQGSGTAILTFLGGFHPQTESLWLTDMAHHHLAIAVLFIIAGHMYRT
-NFGIGHSIKDMLDSKKGLV-GGRS-------EGQFNLPHQGLYDTINNSLHFQLSLALA
ALGVITS-------------------------------------------------LVAQ
HMYALPPYAFMAKDFTT-QAALYTH------HQYIAGFLMVGAFAHAAIFWIRDYDPDAN
KGNVLDR-------VLQHKEAIISHLSWVSLFLGFHTLGLYVHNDVVVAFGTPEK-----
QILIEPVFAQFVQAASGKALYGMSTLLSDPTSIASTAWPT--------------------
--------------------------------------------FGNVWLPGWLEAINSG
--TNSLFLTIGPGDFLVHHAIALGLHTTTLVLVKGALDARGSKLMPD---KKDFGYSFPC
DGPGRGGTCDISAWD-AFYLAMFWMLNTIGWVTFYWHWKHLAIWSG--------------
------------NVAQFNESSTYLMGWLRDYLWQYSAPLINGYNPYG-MNNLAVWSWMFL
FGHLVWATGFMFLISWRGYWQELIETLVWAHERTPLANLIRW--KDKPVAMSIVQGRLVG
LVHFTVGYILTYAAFLIASTAGKFG-----------------------------------
------------------------------------------------------------
------------------------------------------------------------
-
>162_Aulosira_laxa_NIES-50
------------------------------------------------------------
------------------------------------------------------------
---------------------MARK------YPKFSQDLAQDP-TTRRIWYAMAQGNDFE
SHDGMTEENLYQKIFATHFGHVAIIFLWASSLLFHVAWQGNFEQWIK-------------
---------DPLHIRPIAHAIWDP--HFGKAAVDAF-TQG-GASNPVNIAYSGVYHWWYT
IGMRTNNDLYMGSVFLLLLAALFLFAGWLHLQPKYR----PSLAWFKSAEPRLNHHLAGL
FGVSSLAWAG---HLIHVAIP---------------------------------------
--------------ESRG--VHVGW-RNFLTTLP-----HPEGLTP-----LWTGNWGAY
AQNPDTPGHLFGTSQGAGTAILTFLGGFHPQTESLWLTDMAHHHLAIAVIFIIAGHMYRT
-NFGLGHSIKEMLNSR-N--F-FGI-----ETEGQFNLPHQGLYDTYNNSLHFQLSIHLA
ALGTAAS-------------------------------------------------LVAQ
HMYSLPPYTFIAKDYTT-QAALYTH------HQYIAGFLMIGAFAHAGIFWIRDYDPEQN
KGNVLDR-------VLQHKEAIISHLSWVSLFLGFHTLGLYVHNDVVVAFGTPEK-----
QILIEPVFAQFIQSAHGKALYGMNALLSNPDSIAYTAWPN--------------------
--------------------------------------------YGNVWLSGWLSAINSG
--KNSLFLTIGPGDFLVHHAIALGLHTTTLICVKGALDARGTKLMPD---KKDFGFTFPC
DGPGRGGTCQTSSWEQSFYLATFWMLNLLGWLTFYWHWKHLGIWQG--------------
------------NVAQFNENSTYLMGWFRDYLWANSAQVINGYNPYG-VNNQSVWDWMFL
FGHLVWATGFMFLIAWRGYWQELIETLVWAHERTPLANLVRW--KDKPVALSIVQGWLVG
LAHFTVGYVLTFAAFLISSTAGKFG-----------------------------------
------------------------------------------------------------
------------------------------------------------------------
-
>163_Rivularia_sp._PCC_7116
------------------------------------------------------------
------------------------------------------------------------
---------------------MATK------FPKFSQDLAQDP-TTRRIWYAIAMGNDFE
SHDGMTEENLYQKIFATHFGHLAIIFLWASSLNFHVAWQGNFEQWIK-------------
---------DPLHISPIAHAIWDP--HFGKPAIDAF-TQG-GVDYPVNIAYSGVYHWWYT
IGMRTNNDLYSGALLLLLLAAVFLFAGWLHLQPKFR----PSLSWFKSAEPRLNHHLAGL
FGVSSLAWTG---HLVHVAIP---------------------------------------
--------------ESRG--QHVGW-DNFLSTLP-----HPEGLQP-----FFTGNWGVY
AANPDTASHVFGTSQGAGTAILTFLGGFHPQTESLWLTDMAHHHLAIAVIFIVAGHMYRT
-NFGIGHSIKEMLNAK-Q--F-FGT-----KTEGQFNLPHQGLYDTINNSLHFQLSLALA
ALGTITS-------------------------------------------------LVAQ
HMYALPPYAFIARDYTT-QAALYTH------HQYIAVFLMTGAFAHAAIFWVRDYDPEQN
KGNVLDR-------VLKHKEAIISHLSWVSLFLGFHTLSLYVHNDVVVAFGTPEK-----
QILIEPVFAQFIQASHGKVLYGMDTLLSNPDSIAYTAFPN--------------------
--------------------------------------------YGNVWLSGWLEAINNT
--TNSLFLTIGPGDFLVHHAFALAIHTTVLILVKGALDARGSKLMPD---KKDFGYAFPC
DGPGRGGTCDISGWD-SFYLALFWSLNTVGWVTFYWHWKHLGIWQG--------------
------------NVAAFNENSTYLMGWFRDYLWNYSASLINGYNPYG-MNNLSVWAWMFL
FGHLVWATGFMFLISWRGYWQELIETLVWAHERTPLANLVRW--KDKPVAMSIVQGRLIG
LAHFTVGYILTYGAFLIASTASRVGG----------------------------------
------------------------------------------------------------
------------------------------------------------------------
-
>164_Phormidesmis_priestleyi
------------------------------------------------------------
------------------------------------------------------------
---------------------MATK------FPKFSQDLAQDP-TTRRIWYGIATAHDFE
SHDGMTEEKLYQRLFATHFGHLAIIFLWASGSQFHVAWQGNFPQWIQ-------------
---------DPLNVRPIAHAIWDP--QFGKPAVEAF-TQG-GANYPVDISYSGLYHWWYT
IGMRTNGDLYTGAIGLLVLAAVMLFAGWLHLQPKFR----PSLAWFKNAESRLNHHLAGL
FGVSSLAWTG---HLVHVAIP---------------------------------------
--------------ESRG--QHVGW-DNFLTTLP-----HPAGLAP-----FFTGNWGVY
AENPDTANHVFGTAQGSGTAILTFLGGFHPQTESLWLTDMAHHHLAIAVLFIIAGHMYRT
-NFGIGHSIKDMLDSKKGLV-GGKS-------EGQFNLPHQGLYDVMNNSLHFQLAFALA
ALGVITS-------------------------------------------------LVAQ
HMYAMPPYAFMAKDFTT-QAALYTH------HQYIAGFLMVGAFAHGAIFWVRDYDPDLN
KGNVLDR-------VLQHKEAIISHLSWVSLFLGFHTLGLYVHNDVVVAFGTPEK-----
QILIEPVFAQFIQASHGKALYGLSTLLSDPNSIASTAWPN--------------------
--------------------------------------------FGNVWLPGWLEAINSG
--TNSLFLTIGPGDFLVHHAIALGLHTTTLVLVKGALDARGSKLMPD---KKDFGYSFPC
DGPGRGGTCDISAWD-AFYLAMFWMLNTIGWVTFYWHWKHLAIWSG--------------
------------NVAQFNESSTYLMGWLRDYLWQYSAPLINGYNPYG-MNNLAVWSWMFL
LGHLVWATGFMFLISWRGYWQELIETLVWAHERTPLANLIRW--KDKPVALSIVQARLVG
LAHFTAGYVLTYAAFVIAATAGKFG-----------------------------------
------------------------------------------------------------
------------------------------------------------------------
-
>165_Leptolyngbya_sp._PCC_6406
------------------------------------------------------------
------------------------------------------------------------
---------------------MATK------FPKFSQALAQDP-TTRRIWYGIATAHDFE
SHDGMTEENLYQKIFASHFGHLAIIFLWTSGNLFHVAWQGNFEQWIK-------------
---------DPLNIRPIAHAIWDP--HFGQPAVEAF-TQA-GASSPVNIAYSGVYHWWYT
IGMRTNADLYSGAVFLLLMSAVFLFAGWLHLQPKFR----PSLSWFKNAESRLNHHLAGL
FGVSSLAWTG---HLVHVAIP---------------------------------------
--------------EARG--QHVGW-DNFLSTPP-----HPDGLLP-----FFTGKWGVY
AQNPDTADHLFGTSQGAGTAILTFLGGFHPQTEAMWLTDIAHHHLAIAVLFIIAGHMYRT
-NFGIGHSMKEIMNAHNPPK-GTPF-------GGMIGEGHKGIYDTYNNSLHFQLAWHLA
CLGVVTS-------------------------------------------------LVAQ
HMYSLPSYAFIAKDFTT-QAALYTH------HQYIAGFIMVGAFAHGAIFLVRDYDPAAN
KNNVLDR-------VLQHKEAIISHLSWVSLFLGFHTLGLYVHNDVVVAFGTPEK-----
QILVEPVFAQWIQAAHGKLLYGFDTLLSNPDSIASTAWPN--------------------
--------------------------------------------NGNVWLEGWLNAINSG
--SNSLFLTIGPGDFLVHHAIALGLHTTTLILVKGALDARGSKLMPD---KKDFGYSFPC
DGPGRGGTCDISAWD-SFYLAMFWMLNTIGWVTFYWHWKHLSIWSG--------------
------------NVAQFNENSNYLMGWLRDYLWLNSSQLINGYNPYG-MNNLSVWAWMFL
FGHLVWATGFMFLISWRGYWQELIETIVWAHERTPLANLVRW--KDKPVALSIVQARVVG
LAHFTVGYILTYAAFLIASTSSRFG-----------------------------------
------------------------------------------------------------
------------------------------------------------------------
-
>166_Nostocales_cyanobacterium_
------------------------------------------------------------
------------------------------------------------------------
---------------------MATK------FPKFSQDLAQDP-TTRRIWYAMAMGNDFE
SHDGMTEENLYQKIFATHFGHVAIIFLWASSLLFHVAWQGNFEQWIK-------------
---------DPLHIRPIAHAIWDP--HFGKAAVEAF-TQG-GANYPVNIAYSGVYHWWYT
IGMRTNNDLYVGSVFLLVLSAVFLFAGWLHLQPKYR----PSLVWFKSAEPRLNHHLAGL
FGVSSLAWAG---HLIHVAIP---------------------------------------
--------------ESRG--QHVGW-DNFLTTLP-----HPEGLAP-----FFTGNWGAY
AANPDSANHVFGTSQGAGTAILSFLGGFHPQTESLWLTDMAHHHLAIAVIFIIAGHMYRT
-NFGIGHSIKEMLNAK-NFF---GV-----KTEGQFNLPHQGLYDTYNNSLHFQLSIHLA
ALGTITS-------------------------------------------------LVAQ
HMYALPPYAFIAKDYTT-QAALYTH------HQYIAVFLMVGAFAHAAIFWVRDYDPEQN
KGNVLDR-------VLKHKEAIISHLSWVSLFLGFHTLGLYVHNDVVVAFGTPEK-----
QILIEPVFAQFIQASHGKVLYGLNTLLSNPDSIASNA-----------------------
---------------------------------------------SAPWLPGWVDAINNG
--TNSLFLTIGPGDFLVHHAFALAIHTTVLVLVKGALDARGSKLMPD---KKDFGYAFPC
DGPGRGGTCDISAWD-AFYLATFWALNTVGWVTFYWHWKHLGIWQG--------------
------------NVAQFNESSTYLMGWFRDYLWANSAQLINGYNPYG-TNNLSVWAWMFL
FGHLVWATGFMFLISWRGYWQELIETLVWAHEHTPLANLVRW--KDKPVALSIVQARVVG
LAHFAVGYVFTYAAFLIASTAGKFG-----------------------------------
------------------------------------------------------------
------------------------------------------------------------
-
>167_Desertifilum_sp._IPPAS_B-1
------------------------------------------------------------
------------------------------------------------------------
---------------------MAAK------FPKFSKDTAQDP-TTRRLWYGIATAHDFE
GQDGMTEENLYQKIFASHFGHLAIIFLWTSGNLFHVAWQGNFEQWIK-------------
---------DPLNVRPIAHAIWDP--QFGSPAVDAF-TQA-GANNPVNIAYSGVYHWWYT
IGMRTNNDLYQGAIFLLLLSAVFLFAGWLHLQPKFR----PSLSWFKNAESRLNHHLAGL
FGVSALAWTG---HLVHVAIP---------------------------------------
--------------ESRG--QHVGW-DNFLSTLP-----HPAGLRP-----FFTGNWGAY
AQNPDALNHTFGTADGAGTAILTFLGGFHPQTQSLWLTDMAHHHLAIAVIFIIAGHMYRT
-NFGIGHSIKEMLNSK-QP-L-FGI-----PNEGQFNLPHQGLYDTYNNSLHFQLGIHLA
ALGVITS-------------------------------------------------LVAQ
HMYSLPPYAFMAKDFTT-QAALYTH------HQYIAGFLMVGAFAHSAIFWVRDYDPEQN
KGNVLDR-------VLQHKEAIISHLSWVSLFLGFHTLGLYVHNDVVVAFGTPEK-----
QILIEPVFAQFIQAAHGKALYGMDVLLSNPDSIAHTAWPN--------------------
--------------------------------------------YGNVWLPGWLDAINSG
--TNSLFLTIGPGDFLVHHAIALGLHTTTLICVKGALDARGTKLFPD---KKDFGFTFPC
DGPGRGGTCQTSAWEQSFFLALFWMLNTLGWITFYFHWKHLGIWQG--------------
------------NVAQFAESSTYLMGWFRDYLWLYSAQVINGYNPYG-TTNLSVWAWMFL
FGHLVWATGFMFLISWRGYWQELIETLVWAHERTPLANLVRW--KDKPVSLSIVQGWLTG
VVHFTVGYILTYAAFLIASTAGKFG-----------------------------------
------------------------------------------------------------
------------------------------------------------------------
-
>168_Mastigocladopsis_repens
------------------------------------------------------------
------------------------------------------------------------
---------------------MATK------FPKFNQDLAQDP-TTRRIWYAMAMGNDFE
SHDGMTEENLYQKIFATHFGHVAIIFLWASSLLFHVAWQGNFEQWIK-------------
---------DPLHIRPIAHAIWDP--HFGKPAIEAF-TQG-GASNPVNIAYSGVYHWWYT
IGMRTNGDLYQGAVFLLLLAAVFLFAGWLHLQPKYR----PSLAWFKSAEPRLNHHLAGL
FGVSSLAWTG---HLVHVAIP---------------------------------------
--------------ESRG--QHVGW-DNFLTTLP-----HPEGLGP-----FFTGNWGVY
AANPDTANHVFGTSQGAGTAILTFLGGFHPQTQSLWLTDMAHHHLAIAVIFIIAGHQYRT
-NFGIGHSIKEMLNAK-N--F-FGV-----NTEGQFNLPHQGLYDTYNNSLHFQLSIHLA
ALGTALS-------------------------------------------------LVAQ
HMYALPPYAFMAKDYTT-QACLYTH------HQYLAVFFMVGAFAHAGIFWVRDYDPDQN
KGNVLDR-------VLKHKEAIISHLSWVSLFLGFHTLGLYVHNDVVVAFGTPEK-----
QILIEPVFAQFIQASHGKVLYGLNTLLSNPDSIASTA-----------------------
---------------------------------------------GAPWLPGWVDAINNG
--TNSLFLTIGPGDFLVHHAFALAIHTTVLICVKGALDARGTKLMPD---KKDFGFTFPC
DGPGRGGTCQTSSWEQSFYLALFWALNTVGWVTFYWHWKHLGIWQG--------------
------------NVAQFNESSTYLMGWLRDYLWANSAQLINGYNPYG-MNNLSVWNWMFL
FGHLVWATGFMFLISWRGYWQELIETLVWAHERTPLANLVRW--KDKPVALSIVQGWLVG
LAHFTVGYVLTYAAFLIAATAGKFG-----------------------------------
------------------------------------------------------------
------------------------------------------------------------
-
>169_cyanobacterium_TDX16
------------------------------------------------------------
------------------------------------------------------------
---------------------MATK------FPKFSQDLAQDP-TTRRIWYGIATAHDFE
SHDGMTEENLYQKIFATHFGHIAIIFLWASSLLFHVAWQGNFEQWTK-------------
---------DPLHVRPIAHAIWDP--QFGKAAVDAF-TQG-GASYPVDISYSGVYHWWYT
IGMRTNGDLYMGSVFLLLLASVFLLAGWLHLQPKFR----PGLAWFKSAESRLNHHLAGL
FGVSSLAWTG---HLVHVAIP---------------------------------------
--------------EARG--QHVGW-NNFLTTPP-----HPEGLTP-----FFTGKWAAY
AANPDTANHVFGTSQGAGTAILTFLGGFHPQTQSLWLTDIAHHHLAIAVLFIVAGHMYRT
-NFGIGHSIKEMMNAK-T--F-FGV-----PVEGPFNMPHQGIYDTYNNSLHFQLGWHLA
CLGVITS-------------------------------------------------LVAQ
HMYSLPPYAFMAQDYTT-QAALYTH------HQYIAGFIMLGAFAHGAIFWVRDYDPDQN
KGNVLER-------VLKHKEAIISHLSWVSLFLGFHTLGLYVHNDVVVAFGTPEK-----
QILIEPVFAQFIQASHGKVLYGFDTLLSNPDSIATTAWPN--------------------
--------------------------------------------HGNVWLPGWLGAINAG
--TNSLFLTIGPGDFLVHHAFALALHTTTLVLVKGALDARGSKLMPD---KKDFGYAFPC
DGPGRGGTCDISAWD-SFYLAAFWMLNTIGWVTFYWHWKHLGIWQG--------------
------------NVAQFNESSTYLMGWLRDYLWLYSAQLINGYNPYG-MNNLSVWSWMFL
LGHLVWATGFMFLISWRGYWQELIETLVWAHERTPLANLIRW--KDKPVALSIVQARVVG
LAHFAVGYVLTYAAFVIASTAGKFG-----------------------------------
------------------------------------------------------------
------------------------------------------------------------
-
>170_Leptolyngbya_boryana_NIES-
------------------------------------------------------------
------------------------------------------------------------
---------------------MATK------FPKFSQDLAQDP-TTRRIWYGIATAHDFE
SHDGMTEEKLYQKLFATHFGHLAIIFLWASGSLFHVAWQGNFEQWIK-------------
---------DPLNIRPIAHAIWDP--QFGKPAVDAF-TQG-GANYPVDISYSGVYHWWYT
IGMRTNGDLYQGSIFLLILSAVLLFAGWLHLQPKFR----PSLAWFKNAESRLNHHLSGL
FGVSSLAWAG---HLIHVAIP---------------------------------------
--------------ESRG--QHVGW-DNFLSTMP-----HPAGLAP-----FFTGNWGVY
AENPDTAEHIFGTAQGSGSAILTFLGGFHPQTESLWLTDMAHHHLAIAVIFIVAGHMYRT
-NFGIGHSIKDILNAHKPPA-G------------GLGDGHTGLYDTVNNSLHFQLGLALA
ALGTVTS-------------------------------------------------LVAQ
HMYSMPPYAFIAKDFTT-QAALYTH------HQYIAGFLMVGAFAHGAIFWVRDYDPDQN
KNNVLAR-------ILGHKEAIISHLSWVSLFLGFHTLGLYVHNDVVVAFGTPEK-----
QILIEPVFAQWIQSTHGKALYGFNALLSNPDSIATTAWPN--------------------
--------------------------------------------HGNVWLPGWLDAINSG
--VNSLFLTIGPGDFLVHHAIALGLHTTTLILVKGALDARGSKLMPD---KKDFGYAFPC
DGPGRGGTCDISAWD-SFYLAMFWMLNTIGWVTFYWHWKHLAIWSG--------------
------------NVAQFNESSTYLMGWLRDYLWQYSAPLINGYNPYG-MNNLAVWAWMFL
LGHLVWATGFMFLISWRGYWQELIETLVWAHERTPLANLIRW--KDKPVALSIVQARLVG
LVHFTAGYVLTYAAFVIASTAGKFG-----------------------------------
------------------------------------------------------------
------------------------------------------------------------
-
>171_Nostoc_carneum_NIES-2107
------------------------------------------------------------
------------------------------------------------------------
---------------------MAKK------FPKFSQDLAQDP-TTRRIWYAMAQGNDFE
SHDGMTEENLYQKIFATHFGHVAIIFLWASSLLFHVAWQGNFEQWIK-------------
---------DPLHIRPIAHAIWDP--HFGKAAVDAF-TQG-GASNPVNIAYSGVYHWWYT
IGMRTNNELYMGSVFLLLLAALFLFAGWLHLQPKYR----PSLAWFKSAEPRLNHHLAGL
FGVSSLAWAG---HLIHVAIP---------------------------------------
--------------ESRG--VHVGW-RNFLTTLP-----HPEGLTP-----LWTGNWGAY
AQNPDTPGHLFGTSQGAGTAILTFLGGFHPQTESLWLTDMAHHHLAIAVIFIIAGHMYRT
-NFGLGHSIKEMLNSR-K--F-FGI-----ETEGQFNLPHHGLYDTYNNSLHFQLSIHLA
ALGTAAS-------------------------------------------------LVAQ
HMYSLPPYTFIAKDYTT-QAALYTH------HQYIAGFLMIGAFAHAGIFWIRDYDPEQN
KGNVLDR-------VLQHKEAIISHLSWVSLFLGFHTLGLYVHNDVVVAFGTPEK-----
QILIEPVFAQFIQSAHGKALYGMNALLSNPDSIAYTAWPN--------------------
--------------------------------------------HGNVWLSGWLSAINSG
--KNSLFLTIGPGDFLVHHAIALGLHTTTLICVKGALDARGTKLMPD---KKDFGFTFPC
DGPGRGGTCQTSSWEQSFFLATFWMLNLLGWLTFYWHWKHLGIWQG--------------
------------NVAQFNENSTYLMGWFRDYLWANSAQVINGYNPYG-VNNQSVWAWMFL
FGHLVWATGFMFLIAWRGYWQELIETLVWAHERTPLANLVRW--KDKPVALSIVQGWLIG
LAHFTVGYVLTFAAFLISSTAGKFG-----------------------------------
------------------------------------------------------------
------------------------------------------------------------
-
>172_Nostoc_sp._NIES-4103
------------------------------------------------------------
------------------------------------------------------------
---------------------MATK------YPKFNQDLAQDP-TTRRIWYAIAMGNDFE
SHDGITEENLYQKIFATHFGHVAIIFLWASSLLFHVAWQGNFEQWIK-------------
---------DPLHIRPIAHAIWDP--HFGKPAIEAF-TQG-GANYPVNIAYSGVYHWWYT
IGMRTNNDLYQGSVFLLLLAALFLFAGWLHLQPKYR----PSLAWFKSAEPRLNHHLAGL
FGVSSLAWAG---HLIHVAIP---------------------------------------
--------------ESRG--VHVGW-NNFLTTLP-----HPAGLAP-----FFTGNWGVY
AQNPDTAGHIFGTSQGAGTAILTFLGGFHPQTESLWLTDMAHHHLAIAVIFIVAGHQYRT
-NFGIGHSIKEMLNAK-N--F-FGV-----QTEGQFNLPHQGLYDTYNNSLHFQLSIHLA
ALGTALS-------------------------------------------------LVAQ
HMYAMPPYAFIAKDYTT-QAALYTH------HQYLAGFFLVGAFAHAGIFWVRDYDADQN
KGNVLDR-------VLKHKEAIISHLSWVSLFLGFHTLGLYVHNDVVVAFGTPEK-----
QILIEPVFAQFIQSAHGKLLYGMNTLLSNPDSIAHTAWPN--------------------
--------------------------------------------YGNVWLPGWLDAINSG
--TNSLFLTIGPGDFLVHHAIALGLHTTTLICVKGALDARGTKLMPD---KKDFGFTFPC
DGPGRGGTCQTSSWEQSFYLAIFWMLNLLGWVTFYWHWKHLGIWQG--------------
------------NVAQFNENSTYLMGWFRDYLWANSAQLINGYNPYG-TNNLSVWAWMFL
FGHLVWATGFMFLISWRGYWQELIETLVWAHERTPLANLVHW--KDKPVALSIVQGWLVG
LTHFTVGYILTYAAFLIASTAGKFG-----------------------------------
------------------------------------------------------------
------------------------------------------------------------
-
>173_Trichodesmium_erythraeum_I
------------------------------------------------------------
------------------------------------------------------------
---------------------MATK------FPKFSQDLAQDP-TTRRIWYGIATAHDFE
THDGMTEENLYQKIFASHFGHLAIIFLWTSGSLFHVAWQGNFEQWIK-------------
---------DPLNVRPIAHAIWDP--QFGQEAVDAF-TQA-GASNPVNIAYSGVYHWWYT
IGMRTNGDLYQGSIFLLILASIMLFAGWLHLQPKFS----PSLAWFKNAESRLNHHLAGL
FGVSSLAWTG---HLVHVAIP---------------------------------------
--------------ESRG--QHVGW-DNFLTTMP-----HPAGLGP-----FFTGNWGVY
AQNPDTVNHVFGTSEGAGTAILTFLGGFHPQTESLWLTDMAHHHLAIAVIFIIAGHMYRT
-NFGIGHSIKEMLDSKAGLI-GGKS-------QGQFNLPHQGLYETLNNSLHFQLALALA
SLGVITS-------------------------------------------------LVAQ
HMYALPPYAFMARDYTT-MAALYTH------HQYIAGFIMVGAFAHGAIFLVRDYDPEQN
KGNVLDR-------VLNHKEAIISHLSWVSLFLGFHTLGLYVHNDVMVAFGTPEK-----
QILIEPVFAQFVQAASGKALYGMDVLLSNSDSLAST------------------------
--------------------------------------------AGAVWLPNWLEAINSG
--TNSLFLTIGPGDFLVHHAIALGLHTTTLILVKGALDARGSKLMPD---KKDFGYAFPC
DGPGRGGTCDISAWD-SFYLAMFWMLNTIGWVTFYWHWKNLSVWQE--------------
------------NLAQFNQSSTYLMGWLRDYLWLNSSQLINGYNPYG-TSNLSVWAWMFL
FGHLVWATGFMFLISWRGYWQELIETIVWAHERTPLANLVRW--KDKPVALSIVQARVVG
LAHFTIGYVLTYAAFLIASTAGKFG-----------------------------------
------------------------------------------------------------
------------------------------------------------------------
-
>174_Gloeocapsa_sp._PCC_7428
------------------------------------------------------------
------------------------------------------------------------
---------------------MATK------FPKFSQDLAQDP-TTRRLWYGIATAHDFE
THDGMTEENLYQKLFATHFGHVAIIFLWTSSLLFHVAWQGNFEQWIK-------------
---------DPLNIRPIAHAIWDP--HFGKAAVDAF-TQA-GATYPVNIAYSGVYHWWYT
IGMRTNNDLYSGAVFLLILAGVFLFAGWLHLQPKFR----PSLSWFKSAEPRLNHHLAGL
FGVSSLAWTG---HLVHVAIP---------------------------------------
--------------ESRG--QHVGW-DNFLTTLP-----HPEGLRP-----FFTGNWGVY
AANPDTANHVFGTSQGSGTAILTFLGGFHPQTQSLWLTDMAHHHLAIAVLFIIAGHMYRT
-NFGIGHSIKEMLNAK-N--F-FGT-----KTEGQFNLPHQGLYDTINNSLHFQLSLALA
ALGTITS-------------------------------------------------LVAQ
HMYALPPYAFMGQDFTT-QAALYTH------HQYIAVFLMVGAFAHAGIFWVRDYDAEQN
KGNVLDR-------VLQHKEAIISHLSWVSLFLGFHTLGLYVHNDVVVAFGTPEK-----
QILIEPVFAQFIQASHGKVLYGLNTLLSNPDSVAST------------------------
--------------------------------------------AGAAWLPGWLDAINNG
--TNSLFLTIGPGDFLVHHAFALGIHTTVLVLVKGALDARGSKLMPD---KKDFGYAFPC
DGPGRGGTCDISAWD-AFYLALFWALNTVGWVTFYWHWKHLGIWQG--------------
------------NVAQFNESSTYLMGWLRDYLWLYSAQLINGYNPYG-MNNLAVWSWMFL
FGHLVWATGFMFLISWRGYWQELIETLVWAHERTPLASLVRW--KDKPVAMSIVQGRLVG
LAHFTVGYVLTYAAFVIASTAGKFG-----------------------------------
------------------------------------------------------------
------------------------------------------------------------
-
>175_Phormidium_sp._OSCR
------------------------------------------------------------
------------------------------------------------------------
---------------------MATK------FPKFSQDLAQDP-TTRRIWYGIATSHDFE
SHDGMTEENLYQKIFASHFGHLAIIFLWTSGNLFHVAWQGNFEQWIK-------------
---------DPLNIRPIAHAIWDP--QFGQGAVDAF-TQA-GASNPVNIAYSGVYHWWYT
IGMRTNNDLYQGSIFLLVLAAVMLFAGWLHLQPKYR----PSLSWFKNAESRLNHHLAGL
FGVSSLAWTG---HLVHVAIP---------------------------------------
--------------ESRG--QHVGW-DNFLSTMP-----HPAGLKP-----FFTGNWGVY
AQSPDTASHVFGTSEGAGTAILTFLGGFHPQTESLWLTDMAHHHLAIAVLFIVAGHMYRT
-NFGIGHSIKEILGAHNPPK-GTPF-------GGMLGEGHKGLYDTINNSLHFQLGLALA
SLGVITS-------------------------------------------------LVAQ
HMYALPPYAFMAKDYTT-MAALYTH------HQYIAGFLMVGAFAHGAIFFVRDYDPEMN
KNNVLAR-------MLDHKEALISHLSWVSLFLGFHTLGLYVHNDVVVAFGTPEK-----
QILIEPVFAQWVQAASGKALYGFDVLLSNPDSIATTAWPN--------------------
--------------------------------------------HANVWLPGWLDAINSG
--SNSLFLTIGPGDFLVHHAIALGLHTTTLILVKGALDARGSKLMPD---KKDFGYSFPC
DGPGRGGTCDISAWD-AFYLAMFWMLNTLGWLTFYWHWKHLTVWQG--------------
------------NVAQFNESSTYLMGWFRDYLWLNSSQLINGYNPFG-VNNLSVWAWMFL
FGHLVWATGFMFLISWRGYWQELIETLVWAHERTPLANLVRW--KDKPVALSIVQARVVG
LAHFTVGYIFTYAAFLIASTAGKFG-----------------------------------
------------------------------------------------------------
------------------------------------------------------------
-
>176_Cyanobacterium_aponinum_PC
------------------------------------------------------------
------------------------------------------------------------
---------------------MATK------FPKFSQDLAQDP-TTRRIWYGIATAHDFE
THDGMTEENLYQKIFASHFGHLAIIFLWTSGTVFHVAWQGNFEQWIK-------------
---------DPLNVRPIAHAIWDP--HFGQGAVDAF-TQA-GASSPVNVAYSGVYHWFYT
IGMTNNQDLYQGAVFLLILSALFLFAGWLHLQPKFR----PSLSWFKNAESRLNHHLAGL
FGVSSLAWTG---HLVHVAIP---------------------------------------
--------------ESRG--VHVGW-DNFLSVKP-----HPAGLAP-----FFTGNWGVY
AQNPDTASHVFGTSEGAGSAILTFLGGFHPQTESLWLTDIAHHHLAIAVIFIVAGHMYRT
-NWGIGHSIKDILAAHNPPQ-GTPF-------GGALGAGHRGLYDTINNSLHFQLGLALA
SLGVITS-------------------------------------------------LVAQ
HMYSLPSYAFIAKDYTT-QAALYTH------HQYIAGFLMVGAFAHGAIFFVRDYDPEAN
KDNVLAR-------MLEHKEAIISHLSWVSLFLGFHTLGLYVHNDVVVAFGTPEK-----
QILIEPVFAQFVQAASGKALYGFDALLSNPDSVASTA-----------------------
---------------------------------------------SAVWLPGWLDAINSG
--TNSLFLNIGPGDFLVHHAIALGLHTTTLILVKGALDARGSKLMPD---KKDFGFSFPC
DGPGRGGTCDISAWD-AFYLAMFWMLNTLGWLTFYWHWKHLGIWTG--------------
------------NVAQFNENSTYLMGWFRDYLWANSAQLINGYNPYG-VNNLSVWAWMFL
FGHLVWATGFMFLISWRGYWQELIETIVWAHERTPLANLVRW--KDKPVALSIVQARLVG
LAHFTVGYILTYAAFLIASTAGKFG-----------------------------------
------------------------------------------------------------
------------------------------------------------------------
-
>177_Chroogloeocystis_siderophi
------------------------------------------------------------
------------------------------------------------------------
---------------------MATK------FPKFSQDLAQDP-TTRRLWYGIATAHDFE
THDGMTEENLYQKLFATHFGHVAIIFLWTSSLLFHVAWQGNFEQWIK-------------
---------DPLNIRPIAHAIWDP--HFGKAAVDAF-TQA-GATYPVNIAYSGVYHWWYT
IGMRTNNDLYSGAVFLLILAGVFLFAGWLHLQPKFR----PSLSWFKSAEPRLNHHLAGL
FGVSSLAWTG---HLVHVAIP---------------------------------------
--------------ESRG--QHVGW-DNFLTTLP-----HPEGLRP-----FFTGNWGVY
AANPDTANHVFGTSQGSGTAILTFLGGFHPQTQSLWLTDMAHHHLAIAVLFIIAGHMYRT
-NFGIGHSIKEMLNAK-N--F-FGT-----KTEGQFNLPHQGLYDTINNSLHFQLSLALA
ALGTITS-------------------------------------------------LVAQ
HMYALPPYAFMGQDFTT-QAALYTH------HQYIAVFLMVGAFAHAGIFWVRDYDAEQN
KGNVLDR-------VLQHKEAIISHLSWVSLFLGFHTLGLYVHNDVVVAFGTPEK-----
QILIEPVFAQFIQASHGKVLYGLNTLLSNPDSVAST------------------------
--------------------------------------------AGAAWLPGWLDAINDG
--TNSLFLTIGPGDFLVHHAFALGIHTTVLVLVKGALDARGSKLMPD---KKDFGYAFPC
DGPGRGGTCDISAWD-AFYLALFWALNTVGWVTFYWHWKHLGIWQG--------------
------------NVAQFNESSTYLMGWLRDYLWLYSAQLINGYNPYG-MNNLSVWAWMFL
FGHLVWATGFMFLISWRGYWQELIETLVWAHERTPLASLVRW--KDKPVAMSIVQGRLVG
LAHFTVGYVLTYAAFVIASTAGKFG-----------------------------------
------------------------------------------------------------
------------------------------------------------------------
-
>178_Oscillatoriales_cyanobacte
------------------------------------------------------------
------------------------------------------------------------
---------------------MATK------FPKFSQDLAQDP-TTRRIWYGIATAHDFE
SHDGMTEENLYQKIFASHFGHLAIIFLWTSGNLFHVAWQGNFEQWIK-------------
---------DPLNTRPIAHAIWDP--HFGQAAVDAF-TRA-GASGPVNIAYSGVYHWWYT
IGMRTNGELYTGAVFLLLLAAIFLFAGWLHLQPKFR----PSLSWFKNAESRLNHHLAGL
FGVSSLAWTG---HLVHVAIP---------------------------------------
--------------ESRG--IHVGW-DNFLSVKP-----HPAGLLP-----FFTGNWGVY
AQDPDTVGHVFGTSQGAGTAILTFLGGFHPQTESLWLTDIAHHHLAIAVLFIVAGHMYRT
-NFGIGHNIKEMCDAKEFFG--RKV-------EGPFNMPHQGIYETYNNSLHFQLGWHLA
CLGVITS-------------------------------------------------LVAQ
HMYALPPYAFMAKDYTT-MAALYTH------HQYIAGFIMVGAFAHGAIFLVRDYDPVQN
KDNVLGR-------VLEHKEAIISHLSWVSLFLGFHTLGLYVHNDVMQAFGTPEK-----
QILIEPVFAQFVQASSGKALYGFETLLSSPDSIATTAWPN--------------------
--------------------------------------------HGNVWLPGWLEAINSG
--ANSLFLTIGPGDFLVHHAIALGLHTTTLILVKGALDARGSKLMPD---KKDFGYSFPC
DGPGRGGTCDISAWD-AFYLAMFWMLNTIGWVTFYWHWKHLGVWGG--------------
------------NVAQFNETSPTIMGWLRDYLWLNSAQLINGYNPFG-MNNLSVWAWMFL
FGHLVWATGFMFLISWRGYWQELIETIVWAHERTPLANLVRW--KDKPVALSIVQARLVG
LAHFTVGYILTYAAFLIASTSSRFG-----------------------------------
------------------------------------------------------------
------------------------------------------------------------
-
>179_Oscillatoria]_sp._PCC_6506
------------------------------------------------------------
------------------------------------------------------------
---------------------MATK------FPKFSQDLAQDP-TTRRIWYGIATAHDFE
SHDGMTEENLYQKIFASHFGHLAIIFLWTSGNLFHVAWQGNFEQWIK-------------
---------DPLNVRPIAHAIWDP--QFGAPAVDAF-TQA-GASNPVNIAYSGVYHWWYT
QGMRTNADLYQGAIFLLVLSAVLLFAGWLHLQPKFR----PSLSWFKNAESRLNHHLAGL
FGVSSLAWTG---HLVHVAIP---------------------------------------
--------------ESRG--QHVGW-DNFLSTLP-----HPAGLAP-----FFTGNWGVY
AENPDTAGHVFGTAQGSGTAILTFLGGFHPQTESLWLTDIAHHHLAIAVLFIVAGHMYRT
-NFGIGHSIKEMCDSKE-FF-GKKV-------EGPFNMPHQGIYETYNNSLHFQLGWHLA
ALGVITS-------------------------------------------------LVAQ
HMYSLPPYAFIARDYTT-QAALYTH------HQYIAGFIMLGAFAHGAIFLVRDYDPEQN
KGNVLYR-------VLQHKEAIISHLSWVSLFLGFHTLGLYVHNDVVVAFGTPEK-----
QILIEPVFAQFVQSVNGKALYGMDVLLSNPDSIASTAWPN--------------------
--------------------------------------------YANVWLPGWLEAINSG
--TNSLFLAIGPGDFLVHHAIALGLHTTTLILVKGALDARGSKLMPD---KKDFGYAFPC
DGPGRGGTCDISGWD-SFYLAAFWMLNTIAWVTFYFHWKHLGIWQG--------------
------------NVAQFNESSTYLMGWFRDYLWLYSSQLINGYNPFG-TNNLSVWAWMFL
FGHLVWATGFMFLISWRGYWQELIETIVWAHERTPLANLVRW--KDKPVALSIVQARVVG
LAHFAVGFVFTYAAFVIASTAGKFG-----------------------------------
------------------------------------------------------------
------------------------------------------------------------
-
>180_Halomicronema_hongdechlori
------------------------------------------------------------
------------------------------------------------------------
---------------------MATK------FPKFSQDLAQDP-TTRRIWYGIATAHDFE
SHDGMTEENLYQKIFASHFGHLAIIFLWTSGNLFHVAWQGNFEQWVK-------------
---------DPLNISPIAHAIWDP--HFGQPAVDAF-SQA-GASSPVNIAFSGVYHWWYT
IGMRTNNELYSGAVFLLLLSAVFLFAGWLHLQPKFR----PSLSWFKNAESRLNHHLAGL
FGVSSLAWAG---HLVHVAIP---------------------------------------
--------------ESRG--QHVGW-DNFLSTPP-----HPAGLTP-----FFTGNWGVY
AQNPDTASHVFGTADGAGSAILTFLGGFHPQTESLWLTDMAHHHLAIAVLFIVAGHMYRT
-NFGIGHNMKEILGAHNPPE-GTP---------GDLGEGHRGLYDTLNNSLHFQLALALA
ALGVVTS-------------------------------------------------LVAQ
HMYSLPPYAFLAKSYTT-QAALYTH------HQYIAGFIMVGAFAHGAIFLIRDYDPASN
SNNVLDR-------VLQHKEAIISHLSWVSLFLGFHTLGLYVHNDVMVAFGTPEK-----
QILVEPVFAQWIQAAHGKLLYGFDTLLSNPGSIASTAWPN--------------------
--------------------------------------------YGNVWLSGWLDAINSG
--DNSLFLTIGPGDFLVHHAIALGLHTTTLILVKGALDARGSKLMPD---KKDFGYSFPC
DGPGRGGTCDISAWD-AFYLAVFWMLNTIGWVTFYWHWKHLAIWQG--------------
------------NVAQFNESSTYLMGWLRDYLWLNSSQLINGYNPYG-MNNLAVWAWMFL
LGHLVWATGFMFLISWRGYWQELIETLVWAHERTPLANLVRW--KDKPVALSIVQARLVG
LAHFSVGYIITYAAFLIASTSSRFG-----------------------------------
------------------------------------------------------------
------------------------------------------------------------
-
>181_Leptolyngbya_sp._hensonii
------------------------------------------------------------
------------------------------------------------------------
---------------------MATK------FPKFSQDLAQDP-TTRRIWYGIATAHDFE
SHDGMTEENLYQKIFATHFGHVAIIFLWASGLLFHVAWQGNFEQWTK-------------
---------DPLNVRPIAHAIWDP--HFGKPAIDAF-TQG-GASGPVDIAYSGVYHWWYT
IGMRANSDLYMGAVFLLILSAIFLFAGWLHLQPKFR----PSLAWFKNAESRLNHHLAGL
FGVSSLAWAG---HLIHVAIP---------------------------------------
--------------ESRG--QHVGW-DNFLSTMP-----HPAGLAP-----FFTGNWGVY
AQSPDTASHVFGTSQGAGTAILTFLGGFHPQTESLWLTDMAHHHLAIAVLFIVAGHMYKT
-NFGIGHSIKEIQEAHNPPK-GTPF-------GGMIGDGHKGIYDTYNNSLHFQLGWHLA
CLGVVTS-------------------------------------------------LVAQ
HMYSMPSYAFIAKDFTT-QAALYTH------HQYIAGFLMVGAFAHGAIFFVRDYDPEAN
KNNVLAR-------MLEHKEALISHLSWVSLFLGFHTLGLYVHNDVVVAFGTPEK-----
QILIEPVFAQFIQAAHGKLLYGFDTLLSNPDSIASTAWPN--------------------
--------------------------------------------HGDVWLPGWLDAINSG
--ANSLFLTVGPGDFLIHHAIALGLHTTTLILVKGALDARGSKLMPD---KKDFGYSFPC
DGPGRGGTCDISAWD-ASYLATFWMLNTIGWVTFYWHWKHLGIWQG--------------
------------NVAQFNESSTYIMGWLRDYLWLNSAQLINGYNPYG-MNNLAVWAWMFL
FGHLIWATGFMFLISWRGYWQELIETLVWAHENTPLANLVRW--KDKPVALSIVQARLVG
LTHFAVGYIVTYAAFLIASTASKFG-----------------------------------
------------------------------------------------------------
------------------------------------------------------------
-
>182_Gloeocapsa_sp._PCC_73106
------------------------------------------------------------
------------------------------------------------------------
---------------------MATK------FPKFSQDLAQDP-TTRRIWYGIATAHDFE
THDGMTEENLYQKIFASHFGHIAIIFLWTSGTLFHVAWQGNFEQWIK-------------
---------DPLNVSPIAHAIWDP--HFGKGALDAF-TQA-GASGPVNIAYSGVYHWFYT
IGMTHNSDLYQGAVFLLILSSVFLFAGWLHLQPKFR----PSLSWFKNAESRLNHHLAGL
FGVSSLAWTG---HLVHVAIP---------------------------------------
--------------ESRG--QHVGW-DNFLSTPP-----HPAGLAP-----FFTGNWGVY
AQNADTAGHMFGTSQGAGTAILTFLGGFHPQTESLWLTDIAHHHLAIAVIFIIAGHMYRT
-NFGIGHNIKEILKAHRPPE-GTPF-------GGMLGEGHAGLYDTINNSLHFQLALALA
SLGVITS-------------------------------------------------LVAQ
HMYALPSYAFIARDYTT-QAALYTH------HQYIAGFIMVGAFAHGAIFLVRDYDPEAN
KNNVLAR-------VLEHKEAIISHLSWVSLFLGFHTLGLYVHNDVVVAFGTPEK-----
QILIEPVFAQWIQATHGKALYGFDTLLSNPDSIASTT-----------------------
---------------------------------------------GAVWLPGWLDAINSG
--TNSLFLTIGPGDFLVHHAIALGLHTTTLILVKGALDARGSKLMPD---KKDFGFAFPC
DGPGRGGTCDISAWD-SFYLAMFWMLNTLGWVTFYWHWKHLGIWQG--------------
------------NVAQFNENSTYLMGWFRDYLWANSAQLINGYNPYG-VNNLSVWAWMFL
FGHLVWATGFMFLISWRGYWQELIETIVWAHERTPLANLVRW--KDKPVALSIVQARLVG
LAHFTVGYVFTYAAFLIASTAGKFG-----------------------------------
------------------------------------------------------------
------------------------------------------------------------
-
>183_Synechococcus_sp.
------------------------------------------------------------
------------------------------------------------------------
---------------------MATK------FPKFSQDLAQDP-TTRRIWYGIATAHDFE
THDGMTEENLYQKIFASHFGHLAIIFLWTSGTLFHVAWQGNFEQWIK-------------
---------DPLNVRPIAHAIWDP--HFGQGAIDAF-TQA-GASNPVNIAYSGVYHWFYT
IGMTTNADLYQGAVFLLILSSLFLFAGWLHLQPKFR----PSLAWFKDAESRLNHHLAGL
FGVSSLAWTG---HLVHVAIP---------------------------------------
--------------ESRG--VHVGW-DNFLSVKP-----HPAGLMP-----FFTGNWGVY
AQNPDTAGHVFGTSQGAGTAILTFLGGFHPQTESLWLTDIAHHHLAIAVLFIIAGHMYRT
-NVRIGHSIKEILNAHQPPS-G------------KLGAGHKGLYDTVNNSLHFQLGLALA
SLGVITS-------------------------------------------------LVAQ
HMYSLPSYAFIAKDYTT-QAALYTH------HQYIAGFLMVGAFAHGAIFFVRDYDPEAN
KDNVLYR-------MLEHKEALISHLSWVSLFLGFHTLGLYVHNDVVVAFGTPEK-----
QILIEPVFAQFVQAASGKALYGFDVLLSNADSIASNA-----------------------
---------------------------------------------SAAYLPGWLDAINSG
--SNSLFLNIGPGDFLVHHAIALGLHTTTLILVKGALDARGSKLMPD---KKDFGYSFPC
DGPGRGGTCDISAWD-AFYLAMFWMLNTLGWLTFYWHWKHLGIWQG--------------
------------NVAQFNEKSTYLMGWFRDYLWANSAQLINGYNPYG-VNNLSVWAWMFL
FGHLVWATGFMFLISWRGYWQELIETIVWAHERTPLANIVRW--KDKPVALSIVQARLVG
LAHFTVGYVLTYAAFLIASTSGKFG-----------------------------------
------------------------------------------------------------
------------------------------------------------------------
-
>184_Phormidium_willei_BDU_1307
------------------------------------------------------------
------------------------------------------------------------
---------------------MATK------FPKFSQDLAQDP-TTRRIWYGIATSHDFE
SHDGMTEENLYQKIFASHFGHLAIIFLWTSGNLFHVAWQGNFEQWIK-------------
---------DPLNIRPIAHAIWDP--QFGQGAVDAF-TQA-GASNPVDIAYSGVYHWWYT
IGMRTNGDLYQGSIFLMLLAAVMLFAGWLHLQPKYR----PSLSWFKNAESRLNHHLAGL
FGVSSLAWTG---HLVHVAIP---------------------------------------
--------------ESRG--QHVGW-DNFLSTMP-----HPAGLKP-----FFTGNWGVY
AQSPDTASHVFGTSEGAGTAILTFLGGFHPQTESLWLTDMAHHHLAIAVLFIVAGHMYRT
-NFGIGHSIKEILGAHNPPK-GTPF-------GGMLGEGHKGLYDTINNSLHFQLGLALA
SLGVITS-------------------------------------------------LVAQ
HMYALPPYAFMAKDYTT-MAALYTH------HQYIAGFLMVGAFAHGAIFFVRDYDPETN
KNNVLAR-------MLDHKEALISHLSWVSLFLGFHTLGLYVHNDVVVAFGTPEK-----
QILIEPVFAQWVQAASGKALYGFDVLLSNPDSIATTAWPN--------------------
--------------------------------------------HANVWLPGWLDAINSG
--SNSLFLTIGPGDFLVHHAIALGLHTTTLILVKGALDARGSKLMPD---KKDFGYSFPC
DGPGRGGTCDISAWD-AFYLAMFWMLNTLGWLTFYWHWKHLTVWQG--------------
------------NVAQFNESSTYLMGWFRDYLWLNSSQLINGYNPFG-VNNLSVWAWMFL
FGHLVWATGFMFLISWRGYWQELIETLVWAHERTPLANLVRW--KDKPVALSIVQARVVG
LAHFTVGYIFTYAAFLIASTAGKFG-----------------------------------
------------------------------------------------------------
------------------------------------------------------------
-
>185_Cyanobacterium_sp._IPPAS_B
------------------------------------------------------------
------------------------------------------------------------
---------------------MATK------FPKFSQDLAQDP-TTRRIWYGIATAHDFE
THDGMTEENLYQKIFASHFGHLAIIFLWTSGTVFHVAWQGNFEQWIK-------------
---------DPLNVRPIAHAIWDP--HFGQGAIDAF-SQA-GSSSPVNVAYSGVYHWFYT
IGMTTNQDLYSGAVGLLILSAVFLFAGWLHLQPKFR----PSLSWFKNAESRLNHHLAGL
FGVSSLAWTG---HLVHVAIP---------------------------------------
--------------ESRG--IHVGW-DNFLSVKP-----HPAGLAP-----FFTGNWGVY
AQNPDTAGHAFGTANGAGTAILTFLGGFHPQTESLWLTDIAHHHLAIAVIFIIAGHMYRT
-NWGIGHSIKDILAAHNPPS-------------GKLGAGHRGLYDTINNSLHFQLGLALA
SLGVVTS-------------------------------------------------LVAQ
HMYSLPSYAFIAKDYTT-QAALYTH------HQYIAGFLMVGAFAHGAIFFIRDYDPEAN
KDNVLAR-------MLEHKEAIISHLSWVSLFLGFHTLGLYVHNDVVVAFGTPEK-----
QILIEPVFAQFVQAASGKALYGFDALLANPESIASTS-----------------------
---------------------------------------------SAVWLPGWLDAINSG
--TNSLFLSIGPGDFLVHHAIALGLHTTTLILVKGALDARGSKLMPD---KKDFGYSFPC
DGPGRGGTCDISAWD-AFYLAMFWMLNTLGWLTFYWHWKHLGVWTG--------------
------------NVAQFNENSTYLMGWFRDYLWANSAQLINGYNPYG-VNNLSVWAWMFL
FGHLVWATGFMFLISWRGYWQELIETIVWAHERTPLANLVRW--KDKPVALSIVQARLVG
LAHFTIGYILTYAAFLIASTAGKFG-----------------------------------
------------------------------------------------------------
------------------------------------------------------------
-
>186_Calothrix_rhizosoleniae
------------------------------------------------------------
------------------------------------------------------------
---------------------MATK------FPKFSQDLAQDP-TTRRIWYAMAMANDFE
SHDGMTEEGLYQKIFATHFGHLAIIFLWASGNLFHVAWQGNFEQWIT-------------
---------DPLHIRPIAHAIWDP--HFGKPAIDAF-TQA-GASNPVNVAYSGVYHWWYT
IGMRTNNDLYMGSVFLLLFAAVLLFAGWLHLQPKFR----PSLAWFKNAESRLNHHLAGL
FGVSSLAWTG---HLVHVAIP---------------------------------------
--------------ESRG--QHVGW-DNFLSTPP-----HPAGLQP-----FFTGNWGVY
AQNPDTAGHVFGTAQGAGTAILTFLGGFHPQTESLWLTDMAHHHLAIAVIFIIAGHMYRT
-NFGIGHNIREILNTH-KP------------PSGKLGDGHKNMYDTVNNSLHFQLGLALA
SLGVITS-------------------------------------------------LVAQ
HMYAMPPYAFIAKDYTT-MAALYTH------HQYIAGFLMVGAFAHGAIFFVRDYDPEQN
KNNVLAR-------ILDHKEAIISHLSWVTLFLGFHTLGLYVHNDVVVAFGTPEK-----
QILIEPVFAQYIQAAQGKVLYGMDVLLSNASSIPA----N--------------------
--------------------------------------------AGAAWLPGWSEAINSG
--TNSLFLTIGPGDFLVHHAFALAIHTTALVLIKGALDARGSKLMPD---KKDFGYAFPC
DGPGRGGTCDISAWD-SFYLAMFWMLNTIGWVTFYWHWKHLGIWQG--------------
------------NVAQFNENSTYLMGWFRDYLWANSAQLINGYNPYG-MNNLSVWAWMFL
FGHLVWATGFMFLISWRGYWQELIETLVWAHERTPLANLVRW--KDKPVALSIVQARVVG
LAHFTIGYILTYAAFLIASTAGKFG-----------------------------------
------------------------------------------------------------
------------------------------------------------------------
-
>187_Synechococcus_sp._PCC_7002
------------------------------------------------------------
------------------------------------------------------------
---------------------MATK------FPKFSQDLAQDP-TTRRIWYGIATAHDFE
THDGMTEENLYQKIFASHFGHLAIIFLWTSGTLFHVAWQGNFEQWIK-------------
---------DPLNVRPIAHAIWDP--HFGQGAIDAF-TQA-GASNPVNIAYSGVYHWFYT
IGMTTNADLYQGAVFLLILSSLFLFAGWLHLQPKFR----PSLAWFKDAESRLNHHLAGL
FGVSSLAWTG---HLVHVAIP---------------------------------------
--------------ESRG--VHVGW-DNFLSVKP-----HPAGLMP-----FFTGNWGVY
AQNPDTAGHVFGTSQGAGTAILTFLGGFHPQTESLWLTDIAHHHLAIAVLFIIAGHMYRT
-KFGIGHSIKEILNAHQPPS-G------------KLGAGHKGLYDTVNNSLHFQLGLALA
SLGVITS-------------------------------------------------LVAQ
HMYSLPSYAFIAKDYTT-QAALYTH------HQYIAGFLMVGAFAHGAIFFVRDYDPEAN
KDNVLYR-------MLEHKEALISHLSWVSLFLGFHTLGLYVHNDVVVAFGTPEK-----
QILIEPVFAQFVQAASGKALYGFDVLLSNADSIASNA-----------------------
---------------------------------------------SAAYLPGWLDAINSG
--SNSLFLNIGPGDFLVHHAIALGLHTTTLILVKGALDARGSKLMPD---KKDFGYSFPC
DGPGRGGTCDISAWD-AFYLAMFWMLNTLGWLTFYWHWKHLGIWQG--------------
------------NVAQFNENSTYLMGWFRDYLWANSAQLINGYNPYG-VNNLSVWAWMFL
FGHLVWATGFMFLISWRGYWQELIETIVWAHERTPLANIVRW--KDKPVALSIVQARLVG
LAHFTVGYVLTYAAFLIASTSGKFG-----------------------------------
------------------------------------------------------------
------------------------------------------------------------
-
>188_Synechococcus_sp._PCC_8807
------------------------------------------------------------
------------------------------------------------------------
---------------------MATK------FPKFSQDLAQDP-TTRRIWYGIATAHDFE
THDGMTEENLYQKIFASHFGHLAIIFLWTSGTLFHVAWQGNFEQWIK-------------
---------DPLNVRPIAHAIWDP--HFGQGAIDAF-TQA-GASNPVNIAYSGVYHWFYT
IGMTTNADLYQGAVFLLILSSLFLFAGWLHLQPKFR----PSLAWFKDAESRLNHHLAGL
FGVSSLAWTG---HLVHVAIP---------------------------------------
--------------ESRG--VHVGW-DNFLSVKP-----HPAGLMP-----FFTGNWGVY
AQNPDTAGHVFGTSQGAGTAILTFLGGFHPQTESLWLTDIAHHHLAIAVLFIIAGHMYRT
-KFGIGHSIKEILNAHQPPS-G------------KLGAGHKGLYDTINNSLHFQLGLALA
SLGVITS-------------------------------------------------LVAQ
HMYSLPSYAFIAKDYTT-QAALYTH------HQYIAGFLMVGAFAHGAIFFVRDYDPEAN
KDNVLYR-------MLEHKEALISHLSWVSLFLGFHTLGLYVHNDVVVAFGTPEK-----
QILIEPVFAQFVQAASGKALYGFDVLLSNADSIASNA-----------------------
---------------------------------------------SAAYLPGWLDAINSG
--SNSLFLNIGPGDFLVHHAIALGLHTTTLILVKGALDARGSKLMPD---KKDFGYSFPC
DGPGRGGTCDISAWD-AFYLAMFWMLNTLGWLTFYWHWKHLGIWQG--------------
------------NVAQFNENSTYLMGWFRDYLWANSAQLINGYNPYG-VNNLSVWAWMFL
FGHLVWATGFMFLISWRGYWQELIETIVWAHERTPLANIVRW--KDKPVALSIVQARLVG
LAHFTVGYVLTYAAFLIASTSGKFG-----------------------------------
------------------------------------------------------------
------------------------------------------------------------
-
>189_Leptolyngbya_sp._PCC_7376
------------------------------------------------------------
------------------------------------------------------------
---------------------MATK------FPKFSQDLAQDP-TTRRIWYGIATAHDFE
THDGMTEENLYQKIFASHFGHLAIIFLWTSGTLFHVAWQGNFEQWVK-------------
---------DPLNVRPIAHAIWDP--HFGQGAIDAF-TQA-GASNPVNVAYSGVYHWFYT
IGMTTNADLYQGSVFLLILSSLFLFAGWLHLQPKFR----PSLAWFKDAESRLNHHLAGL
LGVSSLAWTG---HLVHVAIP---------------------------------------
--------------EARG--VHVGW-DNFLSVKP-----HPAGLMP-----FFTGNWGVY
AQNPDTAGHLFGTSEGAGTAILTFLGGFHPQTEALWLTDIAHHHLAIAVLFIIAGHMYRT
-KFGIGHSIKEILESHQPPS-G------------KLGAGHKGLYDTLNNSLHFQLGLALA
SLGVVTS-------------------------------------------------LVAQ
HMYSMPSYAFIAKDYTT-QAALYTH------HQYIAGFLMVGAFAHGAIFFVRDYDPEAN
KDNVLYR-------MLEHKEALISHLSWVSLFLGFHTLGLYVHNDVVVAFGTPEK-----
QILVEPVFAQFVQAASGKALYGFDVLLSNADSVASGT-----------------------
---------------------------------------------GAAYLPGWLDAINSG
--TNSLFLNIGPGDFLVHHAIALGLHTTTLVLVKGALDARGSKLMPD---KKDFGYSFPC
DGPGRGGTCDISAWD-AFYLAMFWMLNTLGWLTFYWHWKHLGIWQG--------------
------------NVAQFNENSTYLMGWFRDYLWANSAQLINGYNPYG-VNNLSVWAWMFL
FGHLVWATGFMFLISWRGYWQELIETIVWAHERTPLANIVRW--KDKPVALSIVQARVVG
LAHFTVGYILTYAAFLIASTSGKFG-----------------------------------
------------------------------------------------------------
------------------------------------------------------------
-
>190_Synechococcus_sp._NIES-970
------------------------------------------------------------
------------------------------------------------------------
---------------------MATK------FPKFSQDLAQDP-TTRRIWYGIATAHDFE
THDGMTEENLYQKIFASHFGHLAIIFLWTSGTLFHVAWQGNFEQWIK-------------
---------DPLNIRPIAHAIWDP--HFGQGAIDAF-TQA-GASNPVNIAYSGVYHWFYT
IGMTTNADLYQGAVFLLILSSLFLFAGWLHLQPKFR----PSLAWFKDAESRLNHHLAGL
FGVSSLAWTG---HLVHVAIP---------------------------------------
--------------ESRG--VHVGW-DNFLSVKP-----HPAGLMP-----FFTGNWGVY
AQNADTAGHVFGTSQGAGTAILTFLGGFHPQTESLWLTDIAHHHLAIAVIFIIAGHMYRT
-KFGIGHSIREILNAHQPPS-G------------KLGAGHKGLYDTVNNSLHFQLGLALA
SLGVITS-------------------------------------------------LVAQ
HMYSLPSYAFIAKDYTT-QAALYTH------HQYIAGFLMVGAFAHGAIFFVRDYDPEAN
KDNVLYR-------MLEHKEALISHLSWVSLFLGFHTLGLYVHNDVVVAFGTPEK-----
QILIEPVFAQFVQAASGKALYGFDVLLSNADSIASGT-----------------------
---------------------------------------------GAAYLPGWLDAINSG
--SNSLFLNIGPGDFLVHHAIALGLHTTTLILVKGALDARGSKLMPD---KKDFGYSFPC
DGPGRGGTCDISAWD-SFYLAMFWMLNTLGWLTFYWHWKHLGIWQG--------------
------------NVAQFNENSTYLMGWFRDYLWANSAQLINGYNPYG-VNNLSVWAWMFL
FGHLVWATGFMFLISWRGYWQELIETIVWAHERTPLANIVRW--KDKPVALSIVQARLVG
LAHFTVGYVLTYAAFLIASTSGKFG-----------------------------------
------------------------------------------------------------
------------------------------------------------------------
-
>191_Leptolyngbya_sp._JSC-1
------------------------------------------------------------
------------------------------------------------------------
---------------------MATK------FPKFSQGLQQDP-TTRRIFYAMATAHDFE
SHDGVTEENLYQKIFASHFGHLAIIFLWASGIVFHVAWQGNYELWIK-------------
---------DPLRIRPIAHAIWDA--QFGPSAIQAF-TRA-GAANPVDICYSGVYHWWYT
IGIRTNNELYAGALFLILLASLFLYAGWLHLRPRFR----PSLSWFKNAESRLNHHLAGL
FGVSSLAWAG---HLIHVAIP---------------------------------------
--------------ESRG--QHVGW-DNLLFHRP-----HPAGLGP-----LFSGNWGAY
AQNPDTAQHVFSSADGAGTAILTFLGGFHPQTQSLWLTDMAHHHLAIAVIFIIAGHMYRT
-NWGIGHNIREMLDSKAG--L-FGG-----KSEGQFNLPHQGLYDTYNNSLHFQLAFALA
ALGVASS-------------------------------------------------LTAQ
HMYSMPPYAFIARDFTT-MAALYTH------HQYIAGFLMVGAFAHGAIFLVRDYDPVQN
KGNVLDR-------MLQHKEAIISHLSWVSLFLGFHTLGLYVHNDCEVALGSPEK-----
QILIEPVFAQFIQASHGKMLYGINTLLSNPDSIASTAWPN--------------------
--------------------------------------------HANVWLPGWLDAINTG
--TNSLFLTIGPGDFYVHHAIALGLHVTTLILVKGALDARGSKLMPD---KKDFGYSFPC
DGPGRGGTCDISAWD-SFYLAMFWMLNTLGWVTFYWHWKHLTIWQG--------------
------------NVAQFNESSTYLMGWFRDYLWLNSAQLINGYNPYG-MNALAVWSWMFL
FGHLAWAVSFMFLITWRGYWQELIETLMWAHENTPLS-FGYP--KDKPVALSIVQARLVG
LTHFTVGYIATYGAFLIASTASQFG-----------------------------------
------------------------------------------------------------
------------------------------------------------------------
-
>192_Nostoc_azollae_0708
------------------------------------------------------------
------------------------------------------------------------
---------------------MAKR------YPKFSQDLAQDP-TTRRIWYASAQANDFE
VHDDITEENLYQKIFATHFGHVAIIFLWASSLLFHVAWQGNFEQWIR-------------
---------DPLHIRPIAHAIWDP--HFGKPAIEAF-SQG-GANYPVNIAYSGVYHWWYT
IGMRTNQELYIGSLGFLLLAALFLFAGWLHLQPKFR----PSLTWFKSAEPRLNHHLAGL
FGVSALAWTG---HLIHVAIP---------------------------------------
--------------ASRG--IHVGW-DNFLTTLP-----HPAGLTP-----FWTGNWGVY
AQNPDTAGHIFGTSQGSGTAILTFLGGFHPETDSLWLTDIAHHHLAIAVVFIIAGHMYRT
-NFGIGHSIKEMLNAR-S--F-FGI-----HTEGQFNLPHQGLYDTYNNSLHFQLSIHLA
ALGTVTS-------------------------------------------------LVAQ
HMYSLPPYAFMAKDYTT-QAALYTH------HQYIAGFLMIGAFAHAGIFWVRDYDPEQN
KDNVLDR-------VLQHKEAIISHLSWVSLFLGFHTLGLYVHNDVLVAFGTPEK-----
QILIEPVFAQFIQAAHGKLLYGMDALLSNPNSIAFTAWPN--------------------
--------------------------------------------HANVWLPGWLDAINSG
--TNSLFLTIGPGDFLVHHAIALGLHTTTLICVKGALDARGTKLFPD---KKDFGFNFPC
DGPGRGGSCQTSSWQQTFFLAFFWMLNLLGWVTFYWHWKHLGIWQG--------------
------------NVAQFNENSTYLMGWFRDYLWANSAQLINGYNPFG-TSNLSVWAWMFL
FGHLVWATGFMFLISWRGYWQELIETLVWAHERTPLANLVYW--KDKPVAMSIVQGWLVG
LVHFTVGYVLTYAAFLIASTAGKLA-----------------------------------
------------------------------------------------------------
------------------------------------------------------------
-
>193_Oscillatoriales_cyanobacte
------------------------------------------------------------
------------------------------------------------------------
---------------------MATK------FPKFSQDLAQDP-TTRRIWYGIATAHDFE
SHDGMTEENLYQKIFASHFGHLAIIFLWTSGNLFHVAWQGNFEQWIK-------------
---------DPLNVRPIAHAIWDP--QFGTAAVDAF-TQA-GASNPVDISYSGVYHWWYT
IGMRTNGDLYQGAIFLLVLASLLLFAGWLHLQPKFR----PSLSWFKNAESRLNHHLAGL
FGVSSLAWAG---HLIHVAIP---------------------------------------
--------------ESRG--QHVGW-DNFLSVMP-----HPAGLAP-----FFTGNWGVY
AQNPDTANHIFGTAQGSGTAILTFLGGFHPQTESLWLTDMAHHHLAIAVLFIVAGHMYRT
-NFGIGHSIKEMCDSKD-FF-GKKV-------EGPFNMPHQGIYETYNNSLHFQLGWHLA
CLGVITS-------------------------------------------------LVAQ
HMYSLPSYAFIARDYTT-QAALYTH------HQYIAGFIMLGAFAHGAIFMVRDYDPEQN
KGNVLAR-------VLEHKEAIISHLSWVSLFLGFHTLGLYVHNDVVVAFGTPEK-----
QILIEPVFAQYVQAASGKALYGMNVLLSNADSIAATAWPN--------------------
--------------------------------------------YGNVWLPGWLDAINSG
--TNSLFLAIGPGDFLVHHAIALGLHTTTLILVKGALDARGSKLMPD---KKDFGYAFPC
DGPGRGGTCDISGWD-SFYLAAFWMLNTIAWVTFYFHWKHLGVWQG--------------
------------NVAQFNESSTYLMGWFRDYLWQYSSQLINGYNPFG-TNNLSVWAWMFL
LGHLVWATGFMFLISWRGYWQELIETIVWAHERTPLANLVRW--KDKPVALSIMQARVVG
LAHFSAGFVITYAAFLIASTAGKFG-----------------------------------
------------------------------------------------------------
------------------------------------------------------------
-
>194_Hydrocoleum_sp._CS-953
------------------------------------------------------------
------------------------------------------------------------
---------------------MATK------FPKFSQDLAQDP-TTRRIWYGIATAHDFE
THDGMTEENLYQKIFASHFGHLAIIFLWTSGNLFHVAWQGNFEQWIK-------------
---------DPLNVRPIAHAIWDP--QFGQPAVDAF-TQA-GASNPVNIAYSGIYHWWYT
IGMRTNGDLYQGSIFLLVLASIMLFAGWLHLQPKFR----PSLAWFKNAESRLNHHLAGL
FGVSSLAWTG---HLVHVAIP---------------------------------------
--------------ESRG--QHVGW-DNFLTTMP-----HPAGLGP-----FFTGNWGVY
AQNPDTVNHVFGTSEGAGTAILTFLGGFHPQTESLWLTDMAHHHLAIAVIFIVAGHMYRT
-NFGIGHSIKEMLDSKAGLI-GGKS-------QGQFNLPHQGLYETLNNSLHFQLALALA
SLGVITS-------------------------------------------------LVAQ
HMYALPPYAFMARDYTT-MAALYTH------HQYIAGFIMVGAFAHGAIFLVRDYDAEQN
KGNVLDR-------VLNHKEAIISHLSWVSLFLGFHTLGLYVHNDVVVAFGTPEK-----
QILIEPVFAQFVQAASGKALYGMDVLLSNADSIAST------------------------
--------------------------------------------PSAVWLPGWLDAINSG
--TNSLFLTIGPGDFLVHHAIALGLHTTTLILVKGALDARGSKLMPD---KKDFGYAFPC
DGPGRGGTCDISAWD-SFYLAMFWMLNTIGWLTFYWHWKNLSAWQG--------------
------------NLAQFNQSSTHLMGWFRDYLWLNSSQLINGYNPYG-TNNLSVWAWMFL
FGHLVWATGFMFLISWRGYWQELIETIVWAHERTPLANLVRW--KDKPVALSIVQARVVG
LAHFTVGYVLTYAAFLIASTAGKFG-----------------------------------
------------------------------------------------------------
------------------------------------------------------------
-
>195_Leptolyngbya_sp._KIOST-1
------------------------------------------------------------
------------------------------------------------------------
---------------------MATK------FPKFSQDLAADP-TTRRIWYGIATAHDFE
SHDGMTEENLYQKIFASHFGHLAIIFLWTSGNLFHVAWQGNFEQWIK-------------
---------DPLNIKPIAHAIWDP--HFGQPAVDAF-SQA-GSSSPVNVAFSGVYHWWYT
IGMRTNNDLYSGAVFLLILSAIFLFAGWLHLQPKFR----PSLSWFKNAESRLNHHLAGL
FGVSSLAWTG---HLVHVAIP---------------------------------------
--------------ESRG--VHVGW-DNFLSMKP-----HPEGLLP-----FFTGNWGVY
AQNPDTSSHIFGTATGSGSAILTFLGGFHPQTESLWLTDMAHHHLAIAVIFIIAGHMYRT
-NFGIGHSIKEILNAHKPPA-------------GGLGEGHKGLYDTLNNSLHFQLALALA
SLGVVTS-------------------------------------------------LVAQ
HMYALPPYAFMAKDYTT-QAALYTH------HQYIAGFIMVGAFAHGAIFLVRDYDPVAN
KNNVLDR-------VLQHKEAIISHLSWVSLFLGFHTLGLYVHNDVVVAFGTPEK-----
QILVEPVFAQWVQAASGKVLYGFDTLLSNPDSVTQT------------------------
--------------------------------------------ANAVWLPGWFEAINSN
--ANSLFLTIGPGDFLVHHAIALGLHTTTLILVKGALDARGSKLMPD---KKDFGYSFPC
DGPGRGGTCDISAWD-SFYLAMFWMLNTIGWVTFYWHWKHLSIWSG--------------
------------NVAQFNESSNYLMGWLRDYLWLNSSQLINGYNPYG-MNNLAVWAWMFL
FGHLVWATGFMFLISWRGYWQELIETLVWAHERTPLANLVRW--KDKPVAMSIIQGRVVG
LAHFTVGYILTYAAFLIASTSSRFG-----------------------------------
------------------------------------------------------------
------------------------------------------------------------
-
>196_Tychonema_bourrellyi_FEM_G
------------------------------------------------------------
------------------------------------------------------------
---------------------MATK------FPKFSQDLAQDP-TTRRIWYGIATAHDFE
SHDGMTEENLYQKIFASHFGHLAIIFLWTSGSLFHVAWQGNFEQWIK-------------
---------DPLNVRPIAHAIWDP--QFGAPAVEAF-TQA-GASNPVDISYSGVYHWWFT
QGIRTNADLYQGAIFLLFLASVFLFAGWLHLQPKYR----PSLSWFKNAESRLNHHLAGL
FGVSSLAWTG---HMVHVAIP---------------------------------------
--------------ESRG--QHVGW-DNFLSTPP-----HPAGLAP-----FFTGNWGVY
AENPDAASHVFGTAEGAGTAILTFLGGFHPQTESLWLTDIAHHHLAIAVLFIIAGHMYRT
-NFGIGHNIKEMLDSKAGLV-GGKS-------EGQFNLPHHGLYETYNNSLHFQLGIHLA
ALGVITS-------------------------------------------------LVAQ
HMYAMPPYAFIAQDHTT-MAALYTH------HQYIAGFIMVGAFAHGAIFLVRDYDPEAN
KGNVLDR-------VLQHKEAIISHLSWVSLFLGFHTLGLYVHNDVVVAFGTPEK-----
QILIEPVFAQFIQAAHGKALYGMDVFLSNPDSIAATAWPN--------------------
--------------------------------------------YGNVWLPGWLEGINSS
--TNSLFLAIGPGDFLVHHAIALGLHTTTLILVKGALDARGSKLMPD---KKDFGYAFPC
DGPGRGGTCDVSAWD-AMYLSVFWMLNTLAWVTFYWHWKHLGIWEG--------------
------------NVAQFNESSTYLMGWFRDYLWLYSSQLINGYNPYG-TNNLSVWAWMFL
FGHLVWATGFMFLISWRGYWQELIETLVWAHERTPLANLVRW--KDKPVALSIVQGRLVG
LVHFTVGNILTFGAFVIASTAGKFG-----------------------------------
------------------------------------------------------------
------------------------------------------------------------
-
>197_Lyngbya_confervoides_BDU14
------------------------------------------------------------
------------------------------------------------------------
---------------------MATK------FPKFSQALAQDP-TTRRIWYGIATAHDFE
SHDGMTEENLYQKIFASHFGHLAIIFLWTSGNLFHVAWQGNFEQWIK-------------
---------DPLNVRPIAHAIWDP--HFGQPAVDAF-TQA-GASNPVNIAFSGVYHWWYT
IGMRTNADLYTGAVFLLILSAIFLFAGWLHLQPKFR----PSLSWFKNAESRLNHHLAGL
FGVSSLAWTG---HLVHVAIP---------------------------------------
--------------ESRG--QHVGW-DNFLSTPP-----HPAGLAP-----FFTGNWGVY
AQNPDTADHMFGTAQGAGTAILTFLGGFHPQTESLWLTDMAHHHLAIAVIFIVAGHMYRT
-NFGIGHSIKEILNAHNPPV-GTP---------GDLGEGHKGLYDTLNNSLHFQLALALA
SLGVVTS-------------------------------------------------LVAQ
HMYALPPYAFMAKDYTT-QAALYTH------HQYIAGFIMVGAFAHGAIFLIRDYDPVAN
KNNVLDR-------VLQHKEAIISHLSWVSLFLGFHTLGLYVHNDVVVAFGTPEK-----
QILVEPVFAQWVQAASGKMIYGFDTLLSNPDSIATTAWPN--------------------
--------------------------------------------GGNVWLPGWLDAINSG
--SNSLFLAIGPGDFLVHHAIALGLHTTTLILVKGALDARGSKLMPD---KKDFGYSFPC
DGPGRGGTCDISAWD-AFYLAMFWMLNTIGWTTFYWHWKHLSIWSG--------------
------------NVAQFNENSNYLMGWLRDYLWLNSSQLINGYNPYG-MNNLAVWAWMFL
FGHLIWATGFMFLISWRGYWQELIETIVWAHERTPLANLVRW--KDKPVALSIVQARVVG
LAHFTAGYIITYAAFLIASTSSRFG-----------------------------------
------------------------------------------------------------
------------------------------------------------------------
-
>198_Halomicronema_hongdechlori
------------------------------------------------------------
------------------------------------------------------------
---------------------MATK------FPKFSQDLASDP-TTRRIWYGIATAHDFE
SHDGMTEENLYQKIFASHFGHLAIIFLWTSGNLFHVAWQGNFQQWVK-------------
---------DPLNISPIAHAIWDP--QFGQSAVEAF-SQA-GANYPVDIAYSGVYHWWYT
IGMRTAGDLYGGALFLMIMAAVFLFAGWLHLQPRFR----PSLAWFKNAESRMNHHLAGL
FGVSSLAWAG---HLIHVAIP---------------------------------------
--------------ESRG--QHVGW-DNFLFTPP-----HPAGLTP-----FFTGNWGVY
AQNPDTASHVFGSSTGAGSAILTFLGGFHPQTESLWLTDMAHHHLAIAVLFIVAGHMYRT
-NFGIGHNMKEIMNAHNPPQ-GTPF-------GGMIGEGHKGMYDTYNNSLHFQLGWHLA
CLGVITS-------------------------------------------------LVAQ
HMYSLPPYAFLAKSYTT-QAALYTH------HQYIAGFIMVGAFAHGAIFLIRDYDPASN
SNNVLDR-------VLQHKEAIISHLSWVSLFLGFHTLGLYVHNDVMVAFGTPEK-----
QILVEPVFAQWIQAAHGKLLYGFDTLLSNPGSIASTAWPN--------------------
--------------------------------------------YGNVWLSGWLDAINSG
--DNSLFLTIGPGDFLVHHAIALGLHTTTLILVKGALDARGSKLMPD---KKDFGYSFPC
DGPGRGGTCDISAWD-AFYLAVFWMLNTIGWVTFYWHWKHLAIWQG--------------
------------NVAQFNESSTYLMGWLRDYLWLNSSQLINGYNPYG-MNNLAVWAWMFL
LGHLVWATGFMFLISWRGYWQELIETLVWAHERTPLANLVRW--KDKPVALSIVQARLVG
LAHFSVGYIITYAAFLIASTSSRFG-----------------------------------
------------------------------------------------------------
------------------------------------------------------------
-
>199_Calothrix_sp._PCC_7103
------------------------------------------------------------
------------------------------------------------------------
---------------------MARK------YPKFSQDLAQDP-TTRRLWYAMAMGNDFE
SHDGMTEENLYQRIFATHFGHVAIIFLWASSLLFHVAWQGNFQQWIK-------------
---------DPIHIRPIAHAIWDP--HFGKPAIDAF-TQA-GASNPVNIAYSGVYHWWYT
IGMRTNNDLYQGSIFLLLLAAVFLFAGWLHLQPKFR----PSLAWFKSAEPRLNHHLAGL
FGVSCLAWAG---HLIHVAIP---------------------------------------
--------------ESRG--IHVGW-DNFLTTLP-----HPEGLGP-----FFRGDWAVY
AQNPDTAGHLFGTSQGAGTAILSFLGGFHPQTQSLWLTDMAHHHLALAVIFIIAGHQYRT
-NFGIGHSIKEMLNAK-N--F-FGI-----KTEGQFNLPHQGLYDTYNNSLHFQLSIHLA
ALGTALS-------------------------------------------------LVAQ
HMYALPPYAFMAKDYTT-QVTLYTH------HQYLAGFFMVGAFAHAAIFWVRDYDPEQN
RGNVLDR-------VLKHKEAIISHLSWVSLFLGFHTLGLYVHNDVVVAFGTPEK-----
QILIEPVFAQFVQAAQGKAIYGMNVLLSNPDSLAFTAYPN--------------------
--------------------------------------------HANMWLPNWLDAINSG
--SNSLFLTIGPGDFLVHHAIALGLHTTTLICVKGALDARGTKLMPD---KKDFGFTFPC
DGPGRGGTCQSSAWQQSFFLAIFWMLNLLGWTTFYFHWKHLGIWQG--------------
------------NVAQFNENSTYLMGWFRDYLWANSAQVINGYNPYG-TSNLSVWAWMFL
FGHLVWATGFMFLISWRGYWQELIETLVWAHERTPLANLVRW--KDKPVALTIVQGWLIG
LVHFTVGYILTFAAFMIPATAGKF------------------------------------
------------------------------------------------------------
------------------------------------------------------------
-
>200_Myxosarcina_sp._GI1
------------------------------------------------------------
------------------------------------------------------------
---------------------MATK------FPKFSQDLAQDP-TTRRLWYGIATAHDFE
LHDGMTEENLYQKIFASHFGHIAIIFLWTSGTLFHVAWQGNFEQWIT-------------
---------DPLNIRPIAHAIWDP--QFGDAAVDAF-TQA-GASYPVNIAYSGVYHWFYT
IGMTNNQDLYQGAIFLLILSSLFLFAGWLHLQPKFR----PSLAWFKNAESRLNHHLAGL
FGVSALAWTG---HLVHVAIP---------------------------------------
--------------ESRG--QHVGW-DNFLSTPP-----HPAGLGP-----FFSLNWGVY
AQNPDTANHVFGTSEGAGTAILTFLGGFHPQTESLWLTDMAHHHLAIAVIFIIAGHMYRT
-NFGIGHSIKEILNTHRPPE-GTP---------GDLGAGHKGLYDTINNSLHFQLALALA
SLGTITS-------------------------------------------------LVAQ
HMYSLPPYAFIARDYTT-QAALYTH------HQYIAGFIMVGAFAHGAIFLVRDYDPEAN
KNNVLAR-------ALDHKEAIISHLSWVSLFLGFHTLGLYVHNDVVVAFGTPEK-----
QILIEPVFAQWIQASHGKALYGFDTLLSNPDSLAQ-------------------------
--------------------------------------------TGAAWLPGWLQAINSG
--TNSLFLTIGPGDFLVHHAIALGLHTTVLILVKGALDARGSKLMPD---KKDFGFAFPC
DGPGRGGTCDISAWD-SFYLAMFWMLNLLGWLTFYWHWKHLGIWQG--------------
------------NVATFNENSTYLMGWFRDYLWANSAQLINGYNPYG-VNNLSVWAWMFL
FGHLVWATGFMFLISWRGYWQELIETLVWAHERTPLANLVRW--KDKPVAMSIVQGRVVG
LAHFTIGYVLTYAAFLIASTAGKFG-----------------------------------
------------------------------------------------------------
------------------------------------------------------------
-
>201_Crocosphaera_watsonii_WH_0
------------------------------------------------------------
------------------------------------------------------------
---------------------MATK------FPKFSQDLAQDP-TTRRIWYGIATAHDFE
THDGMTEENLYQKIFASHFGHIAIIFLWTSGTLFHVAWQGNFEQWIT-------------
---------DPLNIRPIAHAIWDP--QFGQGAIDAF-TQA-GASYPVNVAYSGVYHWFYT
IGMTTNGDLYQGSIFLLVLSALFLFAGWLHLQPKFR----PNLAWFKNAESRLNHHLAGL
FGVSSLAWTG---HLVHVAIP---------------------------------------
--------------EARG--QHVGW-DNFLFTPP-----HPDGLLP-----FFTGNWGAY
AANPDTAGHVFGTAEGAGTAILTFLGGFHPQTEALWLTDIAHHHLAIAVLFIIAGHMYRT
-NWGIGHSIKEILNTHRPPG-------------GRLGAGHRNLYDTVNNSLHFQLGLALA
SLGVITS-------------------------------------------------LVAQ
HMYSLPSYAFIAKDYTT-QAALYTH------HQYIAGFLMAGAFAHGAIFFVRDYDPEAN
KDNVLAR-------MLEHKEAIISHLSWVSLFLGFHTLGLYVHNDVVVAFGTPEK-----
QILIEPVFAQFVQAASGKALYGFDTLLSNPDSLATGGFVA--------------------
----------------------------------------------PVYLQGWLDAINSG
--SNSLFLSIGPGDFLVHHAIALGLHTTTLILVKGALDARGSKLMPD---KKDFGYSFPC
DGPGRGGTCDISAWD-AFYLAMFWMLNTLGWLTFYWHWKHLGVWTG--------------
------------NVAQFNENSTYLMGWFRDYLWANSAQLINGYNPYG-VNNLSVWAWMFL
FGHLVWATGFMFLISWRGYWQELIETIVWAHERTPLANLVRW--KDKPVALSIVQARIVG
LAHFTVGYVLTYAAFLIASTAGKFG-----------------------------------
------------------------------------------------------------
------------------------------------------------------------
-
>202_Planktothrix_tepida_PCC_92
------------------------------------------------------------
------------------------------------------------------------
---------------------MAAK------FPKFDQGLAQDP-TTRRIWYGIATAHDFE
SHDGMNEENLYQKIFASHFGHLAIIFLWTSGNLFHVAWQGNFEQWIR-------------
---------DPLHIRPIAHAIWDP--QFGKPAVEAF-SQA-GAINPVNIAYSGVYHWWYT
IGMRTNAELYQGAVFLLLLAALFLFAGWLHLQPKYR----PSLSWFKNAESRLNHHLAGL
FGVSCLAWTG---HLVHVAIP---------------------------------------
--------------ESRG--QHVGW-DNFLTTLP-----HPAGLKP-----FFTANWGVY
AQNPDTARHVFGSSDGAGTAILTFLGGFHPQTESLWLTDIAHHHLAIAVIFIIAGHMYRT
-NFGIGHSIKEMLNSKDPLF-GVPT-------EGQFNLPHQGLYDTYNNSLHFQLGIHLA
ALGVVTS-------------------------------------------------LVAQ
HMYSMPPYAFIARDYTT-QSALYTH------HQYIAGFLMVGAFAHAAIFWVRDYDPDQN
KGNVLDR-------VLNHKEAIISHLSWVSLFLGFHTLGIYVHNDVVVAFGTPEK-----
QILIEPVFAQFIQAAHGKALYAMDVLLANPDSIAHTAWPN--------------------
--------------------------------------------HGNVWLPGWLAAINSG
--KNSLFLTIGPGDFLVHHAIALGLHTTTLICVKGALDARGTKLMPD---KKDFGFTFPC
DGPGRGGTCQTSAWEQSFFLATFWMLNTLGWVTFYFHWKHLGVWQG--------------
------------NVAQFNESSTYIMGWLRDYLWLYSAQVINGYNPYG-TSNLSVWAWMFL
FGHLVWATGFMFLISWRGYWQELIETLVWAHERTPLANLVIW--KDKPVSLSIVQGWLTG
LVHFTVGYILTYAAFLLASTAGKFG-----------------------------------
------------------------------------------------------------
------------------------------------------------------------
-
>203_Stanieria_sp._NIES-3757
------------------------------------------------------------
------------------------------------------------------------
---------------------MATK------FPKFSQDLAQDP-TTRRIWYGIATAHDFE
LHDGMTEENLYQKIFASHFGHIAIIFLWTSGTLFHVAWQGNFEQWIK-------------
---------DPLNIRPIAHAIWDP--QFGDAAVDAF-TQA-GASYPVDISYSGVYHWFYT
IGMTNNQDLYQGAIFLLILASLFLFAGWLHLQPKFR----PSLAWFKNAESRMNHHLAGL
FGVSSLAWTG---HLVHVAIP---------------------------------------
--------------ESRG--QHVGW-DNFLSTPP-----HPAGLGP-----FFSLNWGAY
AQNPDTANHVFGTSEGAGTAILTFLGGFHPQTESLWLTDIAHHHLAIAVIFIIAGHMYRT
-NFGIGHSMKEILEAHRPPE-GTPF-------GGVLGAGHKGIYDTYNNSLHFQLGWHLA
CLGVITS-------------------------------------------------LVAQ
HMYSMPPYAFIAKDYTT-QAALYTH------HQYIAGFLMLGAFAHGAIFWVRDYDPEAN
KNNVLAR-------VLDHKEAIISHLSWVSLFLGFHTLGLYVHNDVVVAFGTPEK-----
QILIEPVFAQWIQAAHGKALYGFDTLLSNPDSIAYTAWPN--------------------
--------------------------------------------YGNTWLPGWLDAINSG
--TNSLFLTIGPGDFLVHHAIALGLHTTTLILVKGALDARGSKLMPD---KKDFGFAFPC
DGPGRGGTCDISAWD-SVYLASFWMLNTLGWLTFYWHWKHLAIWQG--------------
------------NVAQFNENSTYLMGWFRDYLWGYSASLINGYNPYG-TNNLSVWAWMFL
LGHLAWATGFMFLISWRGYWQELIETIVWAHERTPLANIVRW--KDKPVALSIVQARVVG
AAHFAFGYVLTYAAFVIASTASRVG-----------------------------------
------------------------------------------------------------
------------------------------------------------------------
-
>204_Stanieria_cyanosphaera_PCC
------------------------------------------------------------
------------------------------------------------------------
---------------------MATK------FPKFSQDLAQDP-TTRRIWYGIATAHDFE
LHDGMTEENLYQKIFASHFGHIAIIFLWTSGTLFHVAWQGNFEQWIK-------------
---------DPLNIRPIAHAIWDP--QFGDAAVDAF-TQA-GASYPVDISYSGVYHWFYT
IGMTNNQDLYQGAIFLLILASLFLFAGWLHLQPKFR----PSLAWFKNAESRMNHHLAGL
FGVSSLAWTG---HLVHVAIP---------------------------------------
--------------ESRG--QHVGW-DNFLSTPP-----HPAGLGP-----FFSLNWGAY
AQNPDTANHVFGTSEGAGTAILTFLGGFHPQTESLWLTDIAHHHLAIAVIFIIAGHMYRT
-NFGIGHSMKEILDAHRPPE-GTPL-------GGVLGAGHKGIYDTYNNSLHFQLGWHLA
CLGVITS-------------------------------------------------LVAQ
HMYSMPPYAFIAKDYTT-QAALYTH------HQYIAGFLMLGAFAHGAIFWVRDYDPEAN
KNNVLAR-------VLEHKEAIISHLSWVSLFLGFHTLGLYVHNDVVVAFGTPEK-----
QILIEPVFAQWIQAAHGKALYGFDTLLSNPDSVAYTAFPN--------------------
--------------------------------------------HGNVWLPGWLDAINSG
--TNSLFLTIGPGDFLVHHAIALGLHTTTLILVKGALDARGSKLMPD---KKDFGFAFPC
DGPGRGGTCDISAWD-SVYLASFWMLNTLGWLTFYWHWKHLAIWQG--------------
------------NVAQFNENSTYLMGWFRDYLWGYSASLINGYNPYG-TNNLSVWAWMFL
LGHLAWATGFMFLISWRGYWQELIETLVWAHERTPLANIVRW--KDKPVAMSIVQGRVVG
AAHFAFGYVLTYAAFVIASTASRVG-----------------------------------
------------------------------------------------------------
------------------------------------------------------------
-
>205_Chlorogloeopsis_fritschii
------------------------------------------------------------
------------------------------------------------------------
---------------------MATK------FPKFSQDLAQDP-TTRRIWYAMAQGNDFE
SHDGMTEENLYQKIFATHFGHVAIIFLWASSLLFHVAWQGNFQQWIK-------------
---------DPIHIRPIAHAIWDP--HFGKPAVEAF-TQG-GANYPVNIAYSGVYHWWYT
IGMRTNGDLYMGSVFLLLLAAVFLFAGWLHLQPKYR----PSLAWFKSAEPRLNHHLAGL
FGVSSLAWAG---HLIHVAIP---------------------------------------
--------------ESRG--QHVGW-DNFLTTLP-----HPAGLQP-----FWTGNWGVY
ASNPDTANHIFGTSQGAGTAILTFLGGFHPQTESLWLTDMAHHHLAIAVIFIIAGHQYRT
-NFGIGHSIKEMLNAR-K--F-FGI-----QTEGQFNLPHHGLYDTYNNSLHFQLGIHLA
ALGTALS-------------------------------------------------LVAQ
HMYAMPPYAFMAKDYTT-QACLYTH------HQYLAGFFLVGAFAHGAIFWVRDYDPEQN
KGNVLER-------VLKHKEAIISHLSWVSLFLGFHTLGLYVHNDVVVAFGTPEK-----
QILIEPVFAQFIQSAHGKAVYGMNVLLSNPDSIAHTAWPN--------------------
--------------------------------------------YANVWLPGWLDAINAG
--TNSLFLTIGPGDFLVHHAIALGLHTTTLICVKGALDARGSKLFPD---KSAFGFTFPC
DGPGRGGTCQTSAWEQSFFLAIFWMLNLLGWTTFYWHWKHLGIWQG--------------
------------NVAQFNESSTYLMGWLRDYLWANSALVMNGYNPYG-TTNLAVWDWMFL
FGHLVWATGFMFLIAWRGYWQELIETLVWAHERTPLANLVRW--KDKPVALSIVQGWLVG
LTHFTVGYILTYAAFFIAATAGKFN-----------------------------------
------------------------------------------------------------
------------------------------------------------------------
-
>206_cyanobacterium_TDX16
------------------------------------------------------------
------------------------------------------------------------
---------------------MATK------FPKFSQDLAQDP-TTRRLWYGIAQAHDFE
SHDGMTEENLYQKIFGTHFAQVAIIFLWTSSLLFHVAWQGNFEQWIK-------------
---------DPLHVRPIAHAIWDP--QFGKAAVDAF-TQG-GVNYPVNIAYSGVYHWWYT
IGMRTNGDLYMGAVFLLLLASLFLYAGWLHLQPKFR----PSLSWFKSAEPRLNHHLAGL
FGVSSLAWAG---HLIHVAIP---------------------------------------
--------------ESRG--QHVGW-NNFLTTLP-----HPEGLRP-----FFTGDWGAY
AVGPDTANHVFGTSEGAGTAILTFLGGFHPQTQSLWLTDMAHHHLAIAVIFIIAGHQYRT
-NFGIGHSIKEMLNAK-N--F-FGI-----QTEGQFNLPHQGLYDTYNNSLHFQLSIHLA
ALGTALS-------------------------------------------------LVAQ
HMYAMPPYAFIGQDFTT-QAALYTH------HQYIAIAFMIGAFAHAGIFWVRDYDPEQN
KGNVLDR-------VLKHKEAIISHLSWVSLFLGFHTLGLYVHNDVVVAFGTPEK-----
QILIEPVFAQFIQASHGKVLYGFNTLLSNPDSIASTA-----------------------
---------------------------------------------GATYLPGWYEAINNT
--TNSLFLTIGPGDFLVHHAFALAIHTTVLVLVKGALDARGSKLMPD---KKDFGYAFPC
DGPGRGGTCDISAWD-SFYLAAFWGLNTAGWVTFYWHWKHLGIWQG--------------
------------NVAQFNESSTYLMGWLRDYLWLYSAQLINGYNPYG-MNNLSVWAWMFL
FGHLVWATGFMFLISWRGYWQELIETLVWAHERTPLANLIRW--KDKPVAMSIVQGRLVG
LVHFAVGYILTYGAFLIASTAGKFG-----------------------------------
------------------------------------------------------------
------------------------------------------------------------
-
>207_Gloeocapsa_sp._PCC_7428
------------------------------------------------------------
------------------------------------------------------------
---------------------MATK------FPKFSQDLAQDP-TTRRLWYGIAMGNDFE
SHDGMTEEKLYQRIFATHFGHVAIIFLWTSSLLFHVAWQGNFEQWIK-------------
---------DPLNVRPIAHAIWDP--HFGKAAVDAF-TQG-GASYPVNIAYSGVYHWWYT
IGMRTNNDLYSGAVFLLLLAALFLFAGWLHLQPKYS----PSLTWFKSAEPRLNHHLAGL
FGVSALAWTG---HLVHVAIP---------------------------------------
--------------ESRG--QHVGW-DNFLTTLP-----HPEGLRP-----FFTGNWGVY
AANPDTANHIFGTSQGSGSAILTFLGGFHPQTQSLWLTDMAHHHLAIAVIFIIAGHMYRT
-NFGIGHSIKEMLNAK-N--F-FGV-----RTEGQFNLPHQGLYDTYNNSLHFQLSIHLA
ALGTALS-------------------------------------------------LVAQ
HMYALPPYAFIGQDFTT-QAALYTH------HQYIAGFLMIGAFAHAAIFWIRDYDEEQN
KGNVLDR-------VLQHKEAIISHLSWVSLFLGFHTLGLYVHNDVVVAFGTPEK-----
QILIEPVFAQFIQASHGKVLYGFDTLLSNPDSIASTA-----------------------
---------------------------------------------GAAWLPGWLDAINNG
--TNSLFLTIGPGDFLVHHAIALGLHTTVLICVKGALDARGSKLFPD---KKDFGFTFPC
DGPGRGGTCQTSAWEQSFFLATFWMLNLLGWTTFYWHWKHLGIWQG--------------
------------NVAQFNESSTYLMGWLRDYLWLYSAQLINGYNPYG-MNNLSVWAWMFL
FGHLVWATGFMFLISWRGYWQELIETLVWAHERTPLANLVRW--KDKPVSLSIVQGWLTG
LAHFTVGYILTYAAFLIASTAGKFG-----------------------------------
------------------------------------------------------------
------------------------------------------------------------
-
>208_Leptolyngbya_valderiana_BD
------------------------------------------------------------
------------------------------------------------------------
---------------------MATK------FPKFSQDLAQDP-TTRRIWYGIATAHDFE
SHDGMTEENLYQKIFASHFGHIAIIFLWTSGNLFHVAWQGNFEQWIK-------------
---------DPLNVRPIAHAIWDP--QFGQGAVDAF-TQA-GASNPVNIAYSGVYHWWYT
IGMRTNADLYQGSIFLLLLAAVMLFAGWLHLQPKYR----PSLSWFKNAESRLNHHLAGL
FGVSSLAWTG---HLVHVAIP---------------------------------------
--------------ESRG--QHVGW-DNFLTTLP-----HPAGLAP-----FFTGNWGAY
AQNPDTASHIFGTSEGAGTAILTFLGGFHPQTESLWLTDMAHHHLAIAVIFIVAGHMYRT
-NFGIGHSIKEILGAHNPPQ-GTPF-------GGALGAGHKGLYDTINNSLHFQLGLALA
SLGVITS-------------------------------------------------LVAQ
HMYSLPPYAFMAKDYTT-MAALYTH------HQYIAGFLMVGAFAHGAIFFVRDYDPEAN
KNNVLAR-------MLEHKEALISHLSWVSLFLGFHTLGLYVHNDVVVAFGTPEK-----
QILIEPVFAQWIQAAHGKALYGFDVLLSNADSIATTAWPN--------------------
--------------------------------------------NGNVWLPGWLDAINSA
-GASTPFLTIGPGDFLVHHAIALGLHTTTLILVKGALDARGSKLMPD---KKDFGYSFPC
DGPGRGGTCDISAWD-AFYLAMFWMLNTLGWLTFYWHWKHLAVWQG--------------
------------NVAQFNESSTYLMGWFRDYLWLNSSQLINGYNPFG-VNNLSVWAWMFL
FAHLVWATGFMFLISWRGYWQELIETLVWAHERTPLANLVRW--KDKPVALSIVQARLVG
LAHFTVGYIFTYAAFLIASTAGKFG-----------------------------------
------------------------------------------------------------
------------------------------------------------------------
-
>209_Scytonema_sp._HK-05
------------------------------------------------------------
------------------------------------------------------------
---------------------MATK------YPKFSQDLAQDP-TTRRIWYAMATGNDFE
SHDGMTEENLYQRIFATHFGHVAIIFLWASSLLFHVAWQGNFEQWIK-------------
---------DPLHIRPIAHAIWDP--HFGKAAVEAF-TQG-GANYPVNIAYSGVYHWWYT
IGMRTNNDLYQGSVFLLILAAVFLFAGWLHLQPKYR----PSLAWFKSAEPRLNHHLAGL
FGVSSLAWAG---HLIHVAIP---------------------------------------
--------------ESRG--QHVGW-DNFLTTLP-----HPEGLAP-----FFTGNWGVY
AANPDTADHLFSTSQGAGTAILTFLGGFHPQTQSLWLTDMAHHHLAIAVIFIIAGHQYRT
-NFGIGHSIKEMLNAK-N--F-FGI-----NTEGQFNLPHQGLYDTYNNSLHFQLSIHLA
ALGTALS-------------------------------------------------LVAQ
HMYAMPPYAFIAKDYTT-QAALYTH------HQYLAVFFMVGAFAHAAIFWVRDYDPDQN
KGNVLDR-------VLKHKEAIISHLSWVSLFLGFHTLGLYVHNDVVVAFGTPEK-----
QILIEPVFAQFVQSSHGKVLYGLNTLLSNPDSAASLA-----------------------
---------------------------------------------GGPWLPGWLDAINNG
--TNSLFLTIGPGDFLVHHAFALAIHTTVLICVKGALDARGTKLMPD---KKDFGFTFPC
DGPGRGGTCQTSAWEQSFFLAIFWALNTVGWVTFYWHWKHLGIWQG--------------
------------NVAQFNESSTYLMGWLRDYLWANSAQLINGYNPYG-MNNLAVWGWMFL
FGHLVWATGFMFLISWRGYWQELIETLVWAHERTPLANLVRW--KDKPVALSIVQGWLTG
LVHFTVGYVLTYAAFLIASTAGKFG-----------------------------------
------------------------------------------------------------
------------------------------------------------------------
-
>210_Hassallia_byssoidea_VB5121
------------------------------------------------------------
------------------------------------------------------------
---------------------MATK------FPKFSQDLAQDP-TTRRIWYAMAMGNDFE
SHDGMTEENLYQRIFATHFGHVAIIFLWTSSLLFHVAWQGNFQQWIK-------------
---------DPIHIRPIAHAIWDP--HFGKPAIEAF-TQG-GANYPVNIAYSGVYHWWYT
IGMRTNNDLYMGSVFLLLLAAVFLFAGWLHLQPKYR----PSLSWFKSAEPRLNHHLAGL
FGVSSLAWTG---HLIHVAIP---------------------------------------
--------------ESRG--VHVGW-NNFLTTPP-----HPEGLVP-----FFTGNWGAY
AINPDTPNHLFGTSQGAGTAILTFLGGFHPQTESLWLTDMAHHHLAIAVIFIIAGHQYRT
-NFGIGHSIKEMLNAK-N--F-FGI-----QTEGQFNLPHQGLYDTYNNSLHFQLSIHLA
ALGTALS-------------------------------------------------LVAQ
HMYAMPPYAFIGKDYTT-QACLYTH------HQYLAVFFMVGAFAHAAIFWIRDYDPDQN
KGNVLDR-------VLKHKEAIISHLSWVSLFLGFHTLSLYVHNDVVVAFGTPEK-----
QILIEPVFAQFVQASHGKVLYGLNTLLSNPDSVASTA-----------------------
---------------------------------------------GATYLPGWLDAINNS
--TNSLFLTIGPGDFLVHHAFALAIHTTVLICVKGALDARGTKLMPD---KKDFGFAFPC
DGPGRGGTCQTSAWEQSFFLAIFWALNTVGWVTFYWHWKHLGIWQG--------------
------------NVAQFNESSTYLMGWFRDYLWANSAQLINGYNPYG-MNNLSVWAWMFL
FGHLVWATGFMFLIAWRGYWQELIETLVWAHQRTPLANLVRW--KDKPVALSIVQGWLTG
LVHFTVGYVLTYAAFLIASTAGKFN-----------------------------------
------------------------------------------------------------
------------------------------------------------------------
-
>211_Chondrocystis_sp._NIES-410
------------------------------------------------------------
------------------------------------------------------------
---------------------MATK------FPKFSQDLAQDP-TTRRLWYGIATAHDFE
LHDGMTEENLYQKIFASHFGHLAIIFLWTSGTLFHVAWQGNFEQWIK-------------
---------DPLNVSPIAHAIWDP--HFGKGAIEAF-TQG-GASSPVNIAYSGVYHWFYT
IGMTSNQDLYQGSIFLLILSSVFLFAGWLHLQPKFR----PSLAWFKNAESRLNHHLAGL
FGVSSLAWTG---HLVHVAIP---------------------------------------
--------------ESRG--QHVGW-DNFLSTPP-----HPAGLAP-----FFSLNWGVY
AQNPDSANHVFGSAEGAGTAILTFLGGFDPQTEALWLTDIAHHHLAIAVIFIIAGHMYRT
-NFGIGHDMRAILETHNPPQ-GTPL-------GGALGAGHKGIYDTYNNSLHFQLGIHLA
SLGVITS-------------------------------------------------LVAQ
HMYSMPSYVYIARDYTT-QASLYTH------HQYIAGFLMVGAFAHGAIFLVRDYDPEAN
KNNVLYR-------MLEHKEALISHLSWVSLFLGFHTLSLYVHNDVVVAFGTPEK-----
QILIEPVFAQWIQASHGKLLYGFDTLLSNPDSLAQ-------------------------
--------------------------------------------TGAAWLPGWLDAINNG
--TNSLFLTIGPGDFLVHHAIALGLHTTTLILVKGALDARGSKLMPD---KKDFGFAFPC
DGPGRGGTCDISAWD-SFYLAMFWMLNTLGWLTFYWHWKHLGIWQG--------------
------------NVAQFNENSTYLMGWFRDYLWANSAQLINGYNPYG-VNNLSVWAWMFL
FGHLVWATGFMFLISWRGYWQELIETIVWAHERTPLANLVRW--KDKPVAMSIVQGRVIG
LAHFTVGYILTYAAFLIASTAGKFG-----------------------------------
------------------------------------------------------------
------------------------------------------------------------
-
>212_Phormidium_tenue_NIES-30
------------------------------------------------------------
------------------------------------------------------------
---------------------MATK------FPKFSQDLAQDP-TTRRLWYGIATAHDFE
SHDGMTEENLYQKIFASHFGHLAIIFLWTSGNLFHVAWQGNFEQWVK-------------
---------DPLGVKPIAHAIWDP--QFGQPAVDAF-TQG-GASYPVNISFSGVYHWWYT
IGMRTNADLYGGAMFLLILSAVFLFAGWLHLQPKFR----PSLAWFKNAESRLNHHLAGL
FGVSSLAWAG---HLIHVAIP---------------------------------------
--------------EARG--QHVGW-DNFLSVRP-----HPAGLKP-----FFTGQWGVY
AQDPDTANHVFNSSDGAGSAILTFLGGFHPQTDSLWLTDMAHHHLAIAVLFIVAGHMYRT
-NFGIGHDMKTIMNAHRPPE-GTPF-------GGLLGEGHKGIYDTYNNSLHFQLAWHLA
CLGVVTS-------------------------------------------------LVAQ
HMYSMPAYAFIAKDYTT-QAALYTH------HQYIAGFIMVGAFAHGAIFLVRDYDPKAN
QNNVLYR-------VLEHKEAIISHLSWVSLFLGFHTLGLYVHNDVVVAFGTPEK-----
QILVEPVFAQWIQAAHGKLLYGMDTLLSNPDSIATTAWPN--------------------
--------------------------------------------HGNVWLGGWLDGINSS
--TNSLFLNIGPGDFLVHHAIALGLHTTTLILVKGALDARGSKLMPD---KKDFGYSFPC
DGPGRGGTCDISAWD-SFYLAMFWMLNTIGWVTFYWHWKHLTLWSG--------------
------------NIAQFNENSTYLMGWFRDYLWLNSSQLINGYNPYG-MNNLAVWAWMFL
FGHLVWATGFMFLISWRGYWQELIETLVWAHERTPLANLVRW--KDKPVAMSIIQGRVVG
LAHFTVGYILTYAAFLIASTSSRFG-----------------------------------
------------------------------------------------------------
------------------------------------------------------------
-
>213_Chroococcidiopsis_thermali
------------------------------------------------------------
------------------------------------------------------------
---------------------MATK------FPKFSQDLAQDP-TTRRLWYGIAQAHDFE
SHDGMTEENLYQKIFGTHFAQVAIIFLWTSSLLFHVAWQGNFEQWIK-------------
---------DPLHVRPIAHAIWDP--HFGKAAVDAF-TQG-GVNYPVNIAYSGVYHWWYT
IGMRTNGDLYMGAVFLLLLASLFLYAGWLHLQPKFR----PSLSWFKSAEPRLNHHLAGL
FGVSSLAWAG---HLIHVAIP---------------------------------------
--------------ESRG--QHVGW-SNFLTTPP-----HPEGLRP-----FFTGDWGAY
AVSPDTANHVFGTSEGAGTAILTFLGGFHPQTQSLWLTDMAHHHLAIAVIFIIAGHQYRT
-NFGIGHSIKEMLNAK-N--F-FGI-----ETEGQFNLPHQGLYDTYNNSLHFQLSIHLA
ALGTALS-------------------------------------------------LVAQ
HMYAMPPYAFIGQDFTT-QAALYTH------HQYIAIAFMIGAFAHAGIFWVRDYDPEQN
KGNVLDR-------VLKHKEAIISHLSWVSLFLGFHTLGIYVHNDVVVAFGTPEK-----
QILIEPVFAQFIQASHGKVLYGFNTLLSNPDSIASTA-----------------------
---------------------------------------------GATYLPGWYEAINNT
--TNSLFLTIGPGDFLVHHAFALAIHTTVLVLVKGALDARGSKLMPD---KKDFGYAFPC
DGPGRGGTCDISAWD-SFYLAAFWGLNTAGWVTFYWHWKHLGIWQG--------------
------------NVAQFNESSTYLMGWLRDYLWLYSAQLINGYNPYG-MNNLSVWAWMFL
FGHLVWATGFMFLISWRGYWQELIETLVWAHERTPLANLIRW--KDKPVAMSIVQGRLVG
LVHFAVGYILTYGAFLIASTAGKFG-----------------------------------
------------------------------------------------------------
------------------------------------------------------------
-
>214_Scytonema_sp._NIES-4073
------------------------------------------------------------
------------------------------------------------------------
---------------------MATK------FPKFSQDLAQDP-TTRRIWYAMATGNDFE
SHDGMTEENLYQRIFATHFGHVAIIFLWASSLLFHVAWQGNFEQWIK-------------
---------DPLHIRPIAHAIWDP--HFGKAAVEAF-TQG-GANYPVNIAYSGVYHWWYT
IGMRTNNDLYQGSVFLLILAAVFLFAGWLHLQPKYR----PSLAWFKSAEPRLNHHLAGL
FGVSSLAWAG---HLIHVAIP---------------------------------------
--------------ESRG--QHVGW-DNFLTTLP-----HPEGLGP-----FFTGNWGVY
AANADTANHVFGTSQGAGTAILTFLGGFHPQTESLWLTDMAHHHLAIAVIFIIAGHQYRT
-NFGIGHSIKEMLNAK-N--F-FGV-----QTEGQFNLPHQGLYDTYNNSLHFQLSIHLA
ALGTALS-------------------------------------------------LVAQ
HMYALPPYAFMAKDYTT-QAALYTH------HQYLAVFFMVGAFAHAAIFWVRDYDPDQN
KGNVLDR-------VLKHKEAIISHLSWVSLFLGFHTLGLYVHNDVVVAFGTPEK-----
QILIEPVFAQFIQASHGKVLYGLNTLLSNPDSAASLA-----------------------
---------------------------------------------GAPYLPGWLDAINNG
--TNSLFLTIGPGDFLVHHAFALAIHTTVLICVKGALDARGTKLMPD---KKDFGFTFPC
DGPGRGGTCQTSAWEQSFFLAIFWALNTVGWVTFYWHWKHLGIWQG--------------
------------NVAQFNESSTYLMGWLRDYLWANSAQLINGYNPYG-TNNLSVWAWMFL
FGHLVWATGFMFLISWRGYWQELIETLVWAHERTPLANLVRW--KDKPVALSIVQGWLTG
LVHFTVGYVLTYAAFLIASTAGKFG-----------------------------------
------------------------------------------------------------
------------------------------------------------------------
-
>215_Cyanothece_sp._PCC_7425
------------------------------------------------------------
------------------------------------------------------------
---------------------MATR------FPKFSQDLAQDP-TTRRIWYAIATAHDFE
SHDGMTEENLYQKIFASHFGHLAIIFLWTSGSLFHVAWQGNFEQWIK-------------
---------DPLNIRPIAHAIWDP--QFGKPAVDAF-TQA-GASSPVDIAYSGVYHWWYT
IGMRTNSDLYMGAITLLLFAAVFLFAGWLHLQPKFR----PSLAWFKNAESRLNHHLAGL
FGVSSLAWAG---HLIHVAIP---------------------------------------
--------------EARG--QHVGW-DNFLSTMP-----HPAGLAP-----FFTGNWGVY
AQNPDTAGHVFGTSEGAGTAILTFLGGFHPQTESLWLTDIAHHHLAIAVIFIIAGHMYRT
-NFGIGHSMKEIMNAHNPPQ-GTPF-------GGMLGAGHQGMYDTYNNSLHFQLGWHLA
CLGVVTS-------------------------------------------------LVAQ
HMYSLPPYAFIAQDHTT-MAALYTH------HQYIAGFLMVGAFAHGAIFLVRDYDPAAN
KNNVLAR-------VLEHKEAIISHLSWVSLFLGFHTLGLYVHNDVVVAFGTPEK-----
QILIEPVFAQFIQAAHGKVLYGFDTLLSNPDSIATTAWPN--------------------
--------------------------------------------YGNVWLPGWLDAINSG
--TNSLFLTIGPGDFLVHHAIALGLHTTTLILVKGALDARGSKLMPD---KKDFGYAFPC
DGPGRGGTCDISGWD-AFYLSMFWMLNTIGWVTFYWHWKHLGIWEG--------------
------------NVAQFNESSTYLMGWLRDYLWLYSGPLINGYNPFG-MNNLAVWSWMFL
FGHLVWATGFMFLISWRGYWQELIETLVWAHERTPLANLVRW--KDKPVALSIVQARLVG
LAHFTVGYIVTYAAFLIASTAAKYG-----------------------------------
------------------------------------------------------------
------------------------------------------------------------
-
>216_Leptolyngbya_sp._NIES-3755
------------------------------------------------------------
------------------------------------------------------------
---------------------MATK------FPKFSQDLAQDP-TTRRIWYGIATAHDFE
SHDGMTEEKLYQKLFATHFGHLAIIFLWASGSLFHVAWQGNFEQWIK-------------
---------DPLNIRPIAHAIWDP--QFGKPAVEAF-TQG-GANYPVDISYSGLYHWWYT
IGMRTNGDLYQGSIFLLILSAVLLFAGWLHLQPKFR----PSLAWFKNAESRLNHHLAGL
FGVSSLAWAG---HLIHVAIP---------------------------------------
--------------ESRG--QHVGW-DNFLSTMP-----HPAGLGP-----FFTGNWSVY
SQDPDTAGHIFGTAQGSGSAILTFLGGFHPQTESLWLTDMAHHHLAIAVIFIVAGHMYRT
-NFGIGHSIRDILNAHKPPA-G------------GLGDGHTGLYDTVNNSLHFQLGLALG
ALGTVTS-------------------------------------------------LVAQ
HMYSMPPYAFMAKDFTT-QAALYTH------HQYIAGFLMVGAFAHGAIFWVRDYDPDQN
KNNVLAR-------ILGHKEAIISHLSWVSLFLGFHTLGLYVHNDVVVAFGTPEK-----
QILIEPVFAQFIQASHGKALYGFNALLSNADSIAS----N--------------------
--------------------------------------------SGAAYLPGWLDGINSG
--VNSLFLTIGPGDFLVHHAIALGLHTTTLILVKGALDARGSKLMPD---KKDFGYAFPC
DGPGRGGTCDISAWD-SFYLAMFWMLNTIGWVTFYWHWKHLSIWSG--------------
------------NVAQFNESSTYLMGWLRDYLWQYSAPLINGYNPYG-MNNLAVWAWMFL
FGHLVWATGFMFLISWRGYWQELIETLVWAHERTPLANLIRF--KDKPVALSIVQGRLVG
LVHFTAGYVLTYAAFVIAATAGKFG-----------------------------------
------------------------------------------------------------
------------------------------------------------------------
-
>217_Tolypothrix_campylonemoide
------------------------------------------------------------
------------------------------------------------------------
---------------------MATK------YPKFSQDLAQDP-TTRRIWYAMATGNDFE
SHDGMTEENLYQRIFATHFGHVAIIFLWASSLLFHVAWQGNFEQWIK-------------
---------DPLHIRPIAHAIWDP--HFGKAAVEAF-TQG-GANYPVNIAYSGVYHWWYT
IGMRTNNDLYQGSVFLLILAAVFLFAGWLHLQPKYR----PSLAWFKSAEPRLNHHLAGL
FGVSSLAWAG---HLIHVAIP---------------------------------------
--------------ESRG--QHVGW-DNFLTTLP-----HPEGLGP-----FFTGNWGVY
AANPDAADHLFSTSQGAGTAILTFLGGFHPQTQSLWLTDMAHHHLAIAVIFIIAGHQYRT
-NFGIGHSIKEMLNAK-N--F-FGI-----NTEGQFNLPHQGLYDTYNNSLHFQLSIHLA
ALGTALS-------------------------------------------------LVAQ
HMYALPPYAFMAEDYTT-QAALYTH------HQYLAVFFMVGAFAHAAIFWVRDYDPDQN
KGNVLDR-------VLKHKEAIISHLSWVSLFLGFHTLGLYVHNDVVVAFGTPEK-----
QILIEPVFAQFVQSAHGKVLYGLNTLLSNPDSAASLA-----------------------
---------------------------------------------GAPYLPGWLDAINNG
--TNSLFLTIGPGDFLVHHAFALGIHTTVLICVKGALDARGTKLMPD---KKDFGFTFPC
DGPGRGGTCQTSAWEQSFYLAIFWALNTVGWTTFYWHWKHLGIWQG--------------
------------NVAQFNESSTYLMGWLRDYLWANSAQLINGYNPYG-MNNLAVWGWMFL
FGHLVWATGFMFLISWRGYWQELIETLVWAHERTPLANLVRW--KDKPVALSIVQGWLTG
LVHFTVGYVLTYAAFLIASTAGKFG-----------------------------------
------------------------------------------------------------
------------------------------------------------------------
-
>218_Nodosilinea_nodulosa
------------------------------------------------------------
------------------------------------------------------------
---------------------MATK------FPKFSQDLAADP-TTRRLWYGIATAHDFE
SHDGMTEENLYQKIFASHFGHLAIIFLWTSGNLFHVAWQGNFEQWIK-------------
---------DPLNVKPIAHAIWDP--HFGQPAVDAF-SQA-GSSTPVNVAFSGVYHWWYT
IGMRTNSDLYSGAVFLLILSAIFLFAGWLHLQPKFR----PSLSWFKNAESRLNHHLAGL
FGVSSLAWTG---HLVHVAIP---------------------------------------
--------------ESRG--VHVGW-DNFLSMKP-----HPEGLMP-----FFTGNWGAY
AQNPDTSSHIFGTATGSGSAILTFLGGFHPQTESLWLTDMAHHHLAIAVIFIIAGHMYRT
-NFGIGHSIKEILNAHKPPA-------------GGLGEGHKGLYDTLNNSLHFQLALALA
SLGVVTS-------------------------------------------------LVAQ
HMYALPPYAFMAKDYTT-MAALYTH------HQYIAGFIMVGAFAHGAIFLIRDYDPVAN
KNNVLDR-------VLQHKEAIISHLSWVSLFLGFHTLGLYVHNDVVVAFGTPEK-----
QILVEPVFAQWVQAASGKMLYGFDTLLSNPDSVAQT------------------------
--------------------------------------------ANAVWLPGWFEAINSN
--ANSLFLTIGPGDFLVHHAIALGLHTTTLILVKGALDARGSKLMPD---KKDFGYSFPC
DGPGRGGTCDISAWD-SFYLAMFWMLNTIGWVTFYWHWKHLSIWSG--------------
------------NVAQFNESSNYLMGWLRDYLWLNSSQLINGYNPYG-MNNLAVWSWMFL
FGHLVWATGFMFLISWRGYWQELIETLVWAHERTPLANLVRW--KDKPVAMSIVQGRVVG
LAHFTVGYILTYAAFLIASTSSRFG-----------------------------------
------------------------------------------------------------
------------------------------------------------------------
-
>219_Leptolyngbya_sp._KIOST-1
------------------------------------------------------------
------------------------------------------------------------
---------------------MATK------FPKFSQDLAADP-TTRRIWYGIATAHDFE
SHDGMTEENLYQKIFASHFGHLAIIFLWTSGNLFHVAWQGNFEQWVK-------------
---------DPLGTRPIAHAIWDP--QFGQPAVDAF-TQA-GATYPVNISFSGVYQWWYT
IGMRTNADLYGGAMFLLILAAVFLFAGWLHLQPKFR----PSLAWFKNAESRLNHHLAGL
FGVSSLAWAG---HLIHVAIP---------------------------------------
--------------EARG--QHVGW-DNFLSVRP-----HPEGLKP-----FFTGQWGVY
AQNPDTPNHIFNSSDGAGTAILTFLGGFHPQTDALWLTDIAHHHLAIAVLFIVAGHMYRT
-NFGIGHDMKTIMNAHRPPE-GTPF-------GGWIGEGHKGIYDTYNNSLHFQLGWHLA
CLGVVTS-------------------------------------------------LVAQ
HMYSLPSYAFIAKDYTT-QAALYTH------HQYIAGFIMVGAFAHGAIFLVRDYDPKAN
HNNVLYR-------MLEHKEALISHLSWVSLFLGFHTLGLYVHNDVVVAFGTPEK-----
QILVEPVFAQWVQAAHGKLLYGMDTLLSNPDSIATTAWPN--------------------
--------------------------------------------HGNVWLGGWLDAINSS
--TNSLFLNIGPGDFLVHHAIALGLHTTTLILVKGALDARGSKLMPD---KKDFGYSFPC
DGPGRGGTCDISAWD-SFYLAMFWMLNTIGWVTFYWHWKHLALWSG--------------
------------NVAQFNENSTYLMGWFRDYLWLNSSQLINGYNPYG-MNNLAVWAWMFL
FGHLVWATGFMFLISWRGYWQELIETLVWAHERTPLANLVRW--KDKPVAMSIIQGRVVG
LAHFTVGYILTYAAFLIASTSSRFG-----------------------------------
------------------------------------------------------------
------------------------------------------------------------
-
>220_Richelia_intracellularis
------------------------------------------------------------
------------------------------------------------------------
---------------------MATK------FPKFSQDLAQDP-TTRRIWYAMAMANDFE
SHDGMNEENLYQKIFATHFGHLAIIFLWASGNLFHVAWQGNFEQWIK-------------
---------DPLHIRPIAHAIWDP--HFGKPAIDAF-TQA-GASNPVNIAYSGVYHWWYT
IGMRTNGDLYMGSVFLLMFAAVLLFAGWLHLQPKFR----PSLAWFKNAESRLNHHLAGL
FGVSSLAWTG---HLVHVAIP---------------------------------------
--------------ESRG--QHVGW-DNFLSTAP-----HPAGLQP-----FFSGNWGIY
AQNTDTASHVFGTSQGAGTAILTFLGGFHPQTESLWLTDMAHHHLAIAVIFIIAGHMYRT
-SFGIGHNMREILDAH-IP------------PSGRLGDGHKGLYDTVNNSLHFQLGLALA
SLGVVTS-------------------------------------------------LVAQ
HMYALPPYAFIARDYTT-MSALYTH------HQYIAGFLMVGAFAHGAIFFVRDYDPEQN
KNNVLAR-------IINHKETIISHLSWVTLFLGFHTLGLYVHNDVVVAFGTPEK-----
QILIEPVFAQFIQAAHGKVMYGMDILLSNASSLPS----T--------------------
--------------------------------------------AGAAWLPGWSDAINSG
--TNSLFLTIGPGDFLVHHAFALAIHTTALVLIKGALDARGSKLMPD---KKDFGYAFPC
DGPGRGGTCDISAWD-SFYLAMFWMLNTIGWVTFYWHWKHLGIWQG--------------
------------NVAQFNENSTYLMGWFRDYLWANSAQLINGYNPYG-MNNLSVWAWMFL
FGHLVWATGFMFLISWRGYWQELIETLVWAHERTPLASLIRW--KDKPVALSIIQARVVG
LAHFTVGYILTYAAFLIASTAGKFG-----------------------------------
------------------------------------------------------------
------------------------------------------------------------
-
>221_Leptolyngbya_sp._NIES-2104
------------------------------------------------------------
------------------------------------------------------------
---------------------MATK------FPKFSQDLAQDP-TTRRIWYGIATAHDFE
SHDGMTEEKLYQKLFATHFGHLAIIFLWTSGNLFHVAWQGNFEQWIK-------------
---------DPLNIRPIAHAIWDP--QFGKPAVEAF-TQG-GANYPVNITYSGLYHWWYT
IGMRTNGDLYQGSIFLLILSAVLLFAGWLHLQPKFR----PSLAWFKNAESRLNHHLAGL
FGVSSLAWAG---HLIHVAIP---------------------------------------
--------------ESRG--QHVGW-DNFLTTMP-----HPAGLGP-----FFSGNWSAY
SENPDTANHIFGTAQGSGSAILTFLGGFHPQTESLWLTDMAHHHLAIAVIFIVAGHMYRT
-NFGIGHSIRDILNAHKPPA-G------------GLGDGHTGLYDTVNNSLHFQLGLALG
ALGTVTS-------------------------------------------------LVAQ
HMYSMPPYAFMAKDFTT-QAALYTH------HQYIAGFLMVGAFAHGAIFWVRDYDPDQN
KNNVLAR-------ILGHKEAIISHLSWVSLFLGFHTLGLYVHNDVVVAFGTPEK-----
QILIEPVFAQFVQAAHGKALYGFNTLLSNADSIAS----N--------------------
--------------------------------------------SGAAYLPGWLDGINSG
--VNSLFLTIGPGDFLVHHAIALGLHTTTLVLVKGALDARGSKLMPD---KKDFGYAFPC
DGPGRGGTCDISAWD-SFYLAMFWMLNTIGWVTFYWHWKHLSIWSG--------------
------------NVAQFNESSTYLMGWLRDYLWQYSAPLINGYNPYG-MNNLAVWAWMFL
FGHLVWATGFMFLISWRGYWQELIETLVWAHERTPLANLIRF--KDKPVALSIVQGRLVG
LVHFAAGYVLTYAAFLIAATAGKFG-----------------------------------
------------------------------------------------------------
------------------------------------------------------------
-
>222_Roseofilum_reptotaenium_AO
------------------------------------------------------------
------------------------------------------------------------
---------------------MATK------FPKFSQDLAQDP-TTRRIWYGIATAHDFE
THDGMTEENLYQKIFASHFGHLAIIFLWTSGNLFHVAWQGNFEQWIK-------------
---------DPLNVRPIAHAIWDP--QFGQAAIDAY-TQA-GAANPVNIAYSGVYHWWYT
IGMRTNGDLYQGAIFLLVLASLMLFAGWLHLQPSFR----PSLSWFKNAESRLNHHLAGL
FGVSSLAWTG---HLVHVAIP---------------------------------------
--------------ESRG--QHVGW-DNFLSTLP-----HPAGLVP-----FFTGNWGVY
AENADTAGHVFGTSEGAGTAILTFLGGFHPQTESLWLTDMAHHHLAIAVLFIVAGHMYRT
-NWGIGHSMKEIMEAHNPPK-GTPF-------GGMIGDGHKGMYDTYNESLHFQLGWHLA
CLGVVTS-------------------------------------------------LVAQ
HMYAMPPYAFMAKDYTT-MAALYTH------HQYIAGFLMVGAFAHGAIFLVRDYDPEAN
KNNVLAR-------MLEHKEALISHLSWVSLFLGFHTLGLYVHNDVVVAFGTPEK-----
QILIEPVFAQFVQASSGKLMYGMDVLLSNPDSIAYTAFPN--------------------
--------------------------------------------HANFWLPGWLDAINNN
--SNSLFLPIGPGDFLVHHAIALGLHTTTLILVKGALDARGSKLMPD---KKDFGYSFPC
DGPGRGGTCDISAWD-AFYLAMFWMLNTLGWLTFYWHWKHLAIWQG--------------
------------NLAQFNESSTHLMGWFRDYLWLNSSQLINGYNPYG-MNNLAVWAWMFL
FGHLVWATGFMFLISWRGYWQELIETIVWAHERTPLANLVRW--KDKPVALSIVQARVVG
LAHFTVGYVLTYAAFLIASTAGKFG-----------------------------------
------------------------------------------------------------
------------------------------------------------------------
-
>223_Richelia_intracellularis_H
------------------------------------------------------------
------------------------------------------------------------
----------------------------------------------------MAMANDFE
SHDGMNEENLYQKIFATHFGHLAIIFLWASGNLFHVAWQGNFEQWIK-------------
---------DPLHIRPIAHAIWDP--HFGKPAIDAF-TQA-GASNPVNIAYSGVYHWWYT
IGMRTNGDLYMGSVFLLMFAAVLLFAGWLHLQPKFR----PSLAWFKNAESRLNHHLAGL
FGVSSLAWTG---HLVHVAIP---------------------------------------
--------------ESRG--QHVGW-DNFLSTAP-----HPAGLQP-----FFSGNWGIY
AQNTDTASHVFGTSQGAGTAILTFLGGFHPQTESLWLTDMAHHHLAIAVIFIIAGHMYRT
-SFGIGHNMREILDAH-IP------------PSGRLGDGHKGLYDTVNNSLHFQLGLALA
SLGVVTS-------------------------------------------------LVAQ
HMYALPPYAFIARDYTT-MSALYTH------HQYIAGFLMVGAFAHGAIFFVRDYDPEQN
KNNVLAR-------IINHKETIISHLSWVTLFLGFHTLGLYVHNDVVVAFGTPEK-----
QILIEPVFAQFIQAAHGKVMYGMDILLSNASSLPS----T--------------------
--------------------------------------------AGAAWLPGWSDAINSG
--TNSLFLTIGPGDFLVHHAFALAIHTTALVLIKGALDARGSKLMPD---KKDFGYAFPC
DGPGRGGTCDISAWD-SFYLAMFWMLNTIGWVTFYWHWKHLGIWQG--------------
------------NVAQFNENSTYLMGWFRDYLWANSAQLINGYNPYG-MNNLSVWAWMFL
FGHLVWATGFMFLISWRGYWQELIETLVWAHERTPLASLIRW--KDKPVALSIIQARVVG
LAHFTVGYILTYAAFLIASTAGKFG-----------------------------------
------------------------------------------------------------
------------------------------------------------------------
-
>224_Phormidium_tenue_NIES-30
------------------------------------------------------------
------------------------------------------------------------
---------------------MATK------FPKFSQDLAQDP-TTRRLWYGIATAHDFE
SHDGMTEENLYQKIFASHFGHLAIIFLWTSGNLFHVAWQGNFEQWIK-------------
---------DPLNIKPIAHAIWDP--HFGQPAVDAF-SQA-GSSTPVNIAFSGVYHWWYT
IGMRTNTDLYSGAVFLLILSAVFLFAGWLHLQPKFR----PSLSWFKNAESRLNHHLAGL
FGVSSLAWTG---HLVHVAIP---------------------------------------
--------------ESRG--VHVGW-DNFLSMKP-----HPEGLMP-----FFTGNWGVY
AQNPDTSSHIFGTATGSGSAILTFLGGFHPQTESLWLTDMAHHHLAIAVIFIIAGHMYRT
-NFGIGHSIKEILNAHKPPG-------------GGLGEGHKGLYDTLNNSLHFQLALALA
SLGVITS-------------------------------------------------LVAQ
HMYALPPYAFMARDYTT-QAALYTH------HQYIAGFIMVGAFAHGAIFLIRDYDPAAN
KNNVLYR-------VLEHKEAIISHLSWVSLFLGFHTLGLYVHNDVVVAFGTPEK-----
QILVEPVFAQWVQACSGKLLYGFDTLLSNPDSVTQTA-----------------------
---------------------------------------------NAVWLPGWFEAINSN
--NNSLFLTIGPGDFLVHHAIALGLHTTTLILVKGALDARGSKLMPD---KKDFGYSFPC
DGPGRGGTCDISAWD-SFYLAMFWMLNTLGWVTFYWHWKHLAIWSG--------------
------------NVAQFNESSNYLMGWLRDYLWLNSSQLINGYNPYG-MNNLAVWAWMFL
FGHLVWATGFMFLISWRGYWQELIETLVWAHERTPLANLVRW--KDKPVAMSIIQGRVVG
LAHFTVGYILTYAAFLIASTSSRFG-----------------------------------
------------------------------------------------------------
------------------------------------------------------------
-
>225_Synechocystis_sp._PCC_6803
------------------------------------------------------------
------------------------------------------------------------
---------------------MATK------FPKFSQDLAQDP-TTRRIWYGIATAHDFE
THDGMTEENLYQKIFASHFGHIAIIFLWTSGTLFHVAWQGNFEQWIK-------------
---------DPLNIRPIAHAIWDP--HFGEGAVNAF-TQA-GASNPVNIAYSGVYHWFYT
IGMTTNQELYSGAVFLLVLASLFLFAGWLHLQPKFR----PSLAWFKNAESRLNHHLAGL
FGVSSLAWAG---HLVHVAIP---------------------------------------
--------------EARG--QHVGW-DNFLSTPP-----HPAGLMP-----FFTGNWGVY
AADPDTAGHIFGTSEGAGTAILTFLGGFHPQTESLWLTDIAHHHLAIAVIFIIAGHMYRT
-NWGIGHSIKEILNAHKGPL---------------TGAGHTNLYDTINNSLHFQLGLALA
SLGVITS-------------------------------------------------LVAQ
HMYSLPSYAFIAQDHTT-QAALYTH------HQYIAGFLMVGAFAHGAIFFVRDYDPVAN
KDNVLAR-------MLEHKEALISHLSWVSLFLGFHTLGLYVHNDVVVAFGTPEK-----
QILIEPVFAQWIQATSGKALYGFDVLLSNPDSIASTT-----------------------
---------------------------------------------GAAWLPGWLDAINSG
--TNSLFLTIGPGDFLVHHAIALGLHTTALILIKGALDARGSKLMPD---KKDFGYSFPC
DGPGRGGTCDISAWD-AFYLAMFWMLNTLGWLTFYWHWKHLGVWSG--------------
------------NVAQFNENSTYLMGWFRDYLWANSAQLINGYNPYG-VNNLSVWAWMFL
FGHLVWATGFMFLISWRGYWQELIETIVWAHERTPLANLVRW--KDKPVALSIVQARLVG
LAHFTVGYVLTYAAFLIASTAGKFG-----------------------------------
------------------------------------------------------------
------------------------------------------------------------
-
>226_Fischerella_thermalis
------------------------------------------------------------
------------------------------------------------------------
---------------------MATK------FPKFSQDLANDP-TTRRIFYAIATAHDFE
SHDGMTEENLYQRIFASHFGHLAIIFLWASGILFHVAWQGNFEVWIK-------------
---------DPVHVRPIAHAIWDA--QFGPGAIKAF-TQA-GARNPVDICYSGVYHWWYT
IGLRTNTELYVGALFLILLAAVFLFAGWLHLQPRYR----PNLGWFKNSEARLNHHLAGL
FGVSSLAWAG---HLVHVAIP---------------------------------------
--------------ESRG--QHVGW-DNFLSTPP-----HPAGLWA-----FFTGNWGAY
AQNPDTAEHVFSTSQGAGTAILTFLGGFHPQTQSLWLTDMAHHHLAIAVVLIIAGHMYRT
-NWRIGHSIKEMMDSK-T--F-FGR-----KVEGPFNLPHQGLYETVNNSLHFQLSLALA
CLGVASS-------------------------------------------------LTAQ
HMYSMPPYAFIAKDFTT-MAALYTH------HQYIAGFLMVGAFSHAAIFWIKDYDPEQN
KGNVLER-------VLKHKEAIIAHLSWVSLFLGFHTLGLYVHNDVEVAFGAADK-----
QILIEPVFAQFIQSANGKILYGFHTLLSNPDSIAFTAWPN--------------------
--------------------------------------------HANVWLPGWLDAINNG
--TNSLFLTIGPGDFYVHHAIALGLHVTTLILVKGALDARGSKLMPD---KKDFGYAFPC
DGPGRGGTCDISAWD-ASYLAVFWMLNTLGWVTFYWHWKHLSIWQG--------------
------------NVAQFNESSTYLMGWFRDYLWANSAQLINGYNPYG-TNNLAVWAWMFL
FGHLAWAVSFMFLITWRGYWQELIETLAWAHEQTPLS-FGYW--RDKPVALSIVQARLVG
LTHFTVGYIATYGAFLIASTASKFGQ----------------------------------
------------------------------------------------------------
------------------------------------------------------------
-
>227_Pseudanabaena_biceps_PCC_7
------------------------------------------------------------
------------------------------------------------------------
---------------------MATK------FPKFSQALAQDP-TTRRIWYAIATANDFE
SHDGVTEESLYQKIFASHFGHLAIIFLWTSGNLFHVAWQGNFEQWIQ-------------
---------NPLTTRPIAHAIWDP--HFGKAAVEAF-TQT-DAAGPVNIALSGVYHWWYT
IGMRTNAELFTGAIWMLVFAAVLLFAGWLHLQPSFR----PSLSWFKNAESRLNHHLAGL
FGASSLAWTG---HMVHVAIP---------------------------------------
--------------ESRG--IHVGW-DNFLSVPP-----HPAGLAP-----FFTGNWGVY
AQNPDTAGHVFGSSQGAGTAILTFLGGFHPQTESLWLTDIAHHHLAIAVLFIIAGHMYRT
-NFGIGHSIKEILAAHNPPK-GTPF-------GGLLGDGHKGLYDTVNNSLHFQLGLALA
SLGVITS-------------------------------------------------LVAQ
HMYSMPSYAFIAKDFTT-QAALYTH------HQYIAGFLMVGAFAHGAIFFVRDYDPEAN
KNNVLAR-------MLEHKEAIISHLSWVSLFLGFHTLGIYVHNDVMQAFGTPEK-----
QILIEPVFAQWIQAAHGKALYGFDVLLSNPDSIASTAYPN--------------------
--------------------------------------------SGNVWLAGWLAGINAG
--DNSLFLTIGPGDFLVHHAIALGLHTTTLILVKGALDARGSKLMPD---KKDFGYSFPC
DGPGRGGTCDISAWD-SFYLAMFWMLNTIGWTTFYWHWKHLGVWQG--------------
------------NVAQFNESSVTIMGWLRDYLWLNSAQLINGYNPYG-MNNISVWAWMFL
FGHLVWATGFMFLISWRGYWQELIETLVWAHQRTPLASLVQW--KDKPVALSIVQARLVG
LAHFTIGYIVTYAAFLIASTTTAFG-----------------------------------
------------------------------------------------------------
------------------------------------------------------------
-
>228_Pseudanabaena_sp._SR411
------------------------------------------------------------
------------------------------------------------------------
---------------------MATK------FPKFSQALAQDP-TTRRIWYAIATANDFE
SHDGVTEESLYQKIFASHFGHLAIIFLWTSGNLFHVAWQGNFEQWIQ-------------
---------NPLTTRPIAHAIWDP--HFGKAAVEAF-TQT-AAAGPVNIALSGVYHWWYT
IGMRTNAELFAGAIWMLVFAAVLLFAGWLHLQPSFR----PSLSWFKNAESRLNHHLAGL
FGVSSLAWTG---HMVHVAIP---------------------------------------
--------------ESRG--VHVGW-DNFLSVPP-----HPAGLAP-----FFTGNWGVY
AQNPDTAGHVFGSAQGAGTAILTFLGGFHPQTESLWLTDIAHHHLAIAVLFIVAGHMYRT
-NFGIGHSMKTIMEAHNPPK-GTPF-------GGMIGDGHKGMYDTYNNSLHFQLGWHLA
CLGVVTS-------------------------------------------------LVAQ
HMYSMPSYAFIAKDFTT-QAALYTH------HQYIAGFLMVGAFAHGAIFFVRDYDPESN
KNNVLAR-------MLEHKEAIISHLSWVSLFLGFHTLGIYVHNDVMQAFGTPEK-----
QILIEPVFAQWIQAAHGKALYGFDVLLSNPDSIAATAWPN--------------------
--------------------------------------------SGNVWLSGWLAGINAG
--DNSLFLTIGPGDFLVHHAIALGLHTTTLILVKGALDARGSKLMPD---KKDFGYSFPC
DGPGRGGTCDISAWD-SFYLAMFWMLNTIGWVTFYWHWKHLGVWQG--------------
------------NVAQFNESSVTIMGWLRDYLWLNSAQLINGYNPYG-MNNISVWAWMFL
FGHLVWATGFMFLISWRGYWQELIETLVWAHQRTPLASLVQW--KDKPVALSIVQARLVG
LAHFTVGYIVTYAAFLIASTTTAFG-----------------------------------
------------------------------------------------------------
------------------------------------------------------------
-
>229_Synechococcus_sp._PCC_7336
------------------------------------------------------------
------------------------------------------------------------
---------------------MATK------FPQFSQDLAQDP-TTRRIWYGIATAHDFE
SHDGMTEEGLYQKLFATHFGHLAIIFLWASGNLFHIAWQGNFEQWIA-------------
---------NPSGVTPIAHAIWDP--HFGSAAVEAF-TQD-GGYGPVNAAYSGLYYWFYT
IGMTTNTELFTGSVFLLVLATLSLVAGWLHLQPGFR----PKLRWFKDAESRLNHHLAGL
FGVSSLAWTG---HLVHVAIP---------------------------------------
--------------ESRG--IHVGW-DNFLSVAP-----HPAGLKP-----FFTLNWAAY
AQNPDTTSHVFGTGEGAGTAILTFLGGFHPQTESLWLTDMAHHHLAIAVIFIVAGHMYRT
-NFGIGHSMKEIMAAHNPPE-GTPF-------GGILGNGHAGIYDTYNESLHFQLGWHLA
CLGVVTS-------------------------------------------------LVAQ
HMYSLPPYAFMASDHTT-MAALYTH------HQYIAGFLMVGAFAHGAIFLVRDYDPEAN
KNNVLAR-------VLEHKEAIISHLSWVSLFLGFHTLGLYVHNDVMQAFGTPEK-----
QILIEPLFAQFIQASHGKLIYGMDVLLANPDSVAYTAFPN--------------------
--------------------------------------------YGNVWLPGWLDAINSP
--SGSLFLPIGPGDFLVHHAIALGLHTTTLILVKGALDARGSKLMPD---KKDFGYSFPC
DGPGRGGTCDISAWD-AFYLAMFWMLNTLGWVTFYWHWKHLGVWSG--------------
------------NVAQFNESSVTIMGWLRDYLWLNSAQLINGYNPYG-MNNLAVWSWMFL
FAHLVWATGFMFLISWRGYWQELIETLVWAHERTPLANLVRW--KDKPVALSIVQARLVG
LAHFTVGYILTYAAFLIASTAAQYG-----------------------------------
------------------------------------------------------------
------------------------------------------------------------
-
>230_Fischerella_sp._PCC_9605
------------------------------------------------------------
------------------------------------------------------------
---------------------MATK------FPKFSQDLANDP-TTRRIFYAIATAHDFE
SHDGMTEENLYQRIFASHFGHLAIIFLWASGILFHVAWQGNFEVWIK-------------
---------DPVHVRPIAHAIWDA--QFGPGAIKAF-TQA-GARNPVDICYSGVYHWWYT
IGLRTNTELYVGALFLILLAAVFLFAGWLHLQPRYR----PNLGWFKNSEARLNHHLAGL
FGVSSLAWAG---HLVHVAIP---------------------------------------
--------------ESRG--QHVGW-DNFLSTPP-----HPAGLWA-----FFTGNWGAY
AQNPDTAQHVFSTSQGAGTAILTFLGGFHPQTQSLWLTDMAHHHLAIAVVLIIAGHMYRT
-NWRIGHNIKEMMDSK-T--F-FGR-----KVEGPFNLPHQGLYETVNNSLHFQLSLALA
CLGVASS-------------------------------------------------LTAQ
HMYSMPPYAFIAKDFTT-MAALYTH------HQYIAGFLMVGAFSHAAIFWIKDYDPEQN
KGNVLER-------VLKHKEAIIAHLSWVSLFLGFHTLGLYVHNDVEVAFGAADK-----
QILIEPVFAQFIQSANGKILYGFHTLLSNPDSIAFTAWPN--------------------
--------------------------------------------HANVWLPGWLDAINDG
--TNSLFLTIGPGDFYVHHAIALGLHVTTLILVKGALDARGSKLMPD---KKDFGYAFPC
DGPGRGGTCDISAWD-ASYLAVFWMLNTLGWVTFYWHWKHLSIWQG--------------
------------NVAQFNESSTYLMGWFRDYLWANSAQLINGYNPYG-TSNLAVWAWMFL
FGHLAWAVSFMFLITWRGYWQELIETLAWAHEQTPLS-FGYW--RDKPVALSIVQARLVG
LTHFTVGYIATYGAFLIASTASKFGQ----------------------------------
------------------------------------------------------------
------------------------------------------------------------
-
>231_Fischerella_sp._JSC-11
------------------------------------------------------------
------------------------------------------------------------
---------------------MATK------FPKFSQDLANDP-TTRRIFYAIATAHDFE
SHDGMTEENLYQRIFASHFGHLAIIFLWASGILFHVAWQGNFEVWIK-------------
---------DPVHVRPIAHAIWDA--QFGSGAIKAF-TQA-GARNPVDICYSGVYHWWYT
IGLRTNTELYVGALFLILLAAVFLFAGWLHLQPRYR----PNLGWFKNSEARLNHHLAGL
FGVSSLAWAG---HLVHVAIP---------------------------------------
--------------ESRG--QHVGW-DNFLSTPP-----HPAGLWA-----FFTGNWGAY
AQNPDTAEHVFSTSQGAGTAILTFLGGFHPQTQSLWLTDMAHHHLAIAVVLIIAGHMYRT
-NWRIGHSIKEMMDSK-T--F-FGR-----KVEGPFNLPHQGLYETVNNSLHFQLSLALA
CLGVASS-------------------------------------------------LTAQ
HMYSMPPYAFIAKDFTT-MAALYTH------HQYIAGFLMVGAFSHAAIFWIKDYDPEQN
KGNVLER-------VLKHKEAIIAHLSWVSLFLGFHTLGLYVHNDVEVAFGAADK-----
QILIEPVFAQFIQSANGKILYGFHTLLSNPDSIAFTAWPN--------------------
--------------------------------------------HANVWLPGWLDAINDG
--TNSLFLTIGPGDFYVHHAIALGLHVTTLILVKGALDARGSKLMPD---KKDFGYAFPC
DGPGRGGTCDISAWD-ASYLAVFWMLNTLGWVTFYWHWKHLSIWQG--------------
------------NVAQFNESSTYLMGWFRDYLWANSAQLINGYNPYG-TSNLAVWAWMFL
FGHLAWAVSFMFLITWRGYWQELIETLAWAHEQTPLS-FGYW--RDKPVALSIVQARLVG
LTHFTVGYIATYGAFLIASTASKFGQ----------------------------------
------------------------------------------------------------
------------------------------------------------------------
-
>232_Fischerella_muscicola
------------------------------------------------------------
------------------------------------------------------------
---------------------MATK------FPKFSQDLANDP-TTRRIWYAMATAHDFE
SHDGMTEENLYQSIFASHFGHLAIIFLWASGILFHVAWQGNFEVWIK-------------
---------DPVHVRPIAHAIWDA--QFGPGAIEAF-TQA-GARNPVDICYSGVYHWWYT
IGMRTNTDLYVGALFLILLASVFLFAGWLHLQPRFR----PSLSWFKNAEPRLNHHLAGL
FGVSSLAWAG---HLVHVAIP---------------------------------------
--------------ESRG--QHVGW-NNFLSTPP-----HPAGLSA-----FFTGNWGTY
AQNPDTAQHVFNTSQGAGTAILTFLGGFHPQTQSLWLTDMAHHHLAIAVLLIIAGHMYRT
-NWGIGHSLKEMMDSK-T--F-FGR-----TVEGPFNLPHQGLYETVNNSLHFQLSLALA
CLGVASS-------------------------------------------------LTAQ
HMYSMPPYAFIAKDFTT-MAALYTH------HQYIAGFLMIGAFSHAAIFWIRDYDPEQN
KGNVLER-------VLKHKEAIIAHLSWVSLFLGFHTLGLYVHNDVEVAFGAADK-----
QILIEPVFAQFIQSANGKVLYGFHTLLSNPDSVAFTAWPN--------------------
--------------------------------------------YANVWLPGWLDAINNG
--TNSLFLTIGPGDFYVHHAIALGLHVTTLILVKGALDARGSKLMPD---KKDFGYAFPC
DGPGRGGTCDISAWD-ASYLAVFWMLNTLGWVTFYWHWKHLSIWQG--------------
------------NVAQFNESSTYLMGWFRDYLWANSAQLINGYNPYG-TSNLAVWAWMFL
FGHLAWAVSFMFLITWRGYWQELIETLAWAHEQTPLS-FGYW--RDKPVALSIVQARLVG
LTHFTVGYIATYGAFLIASTASKFGQ----------------------------------
------------------------------------------------------------
------------------------------------------------------------
-
>233_Fischerella_sp._NIES-3754
------------------------------------------------------------
------------------------------------------------------------
---------------------MATK------FPKFSQDLANDP-TTRRIFYAIATAHDFE
SHDGMTEENLYQRIFASHFGHLAIIFLWASGILFHVAWQGNFEVWIK-------------
---------DPVHVRPIAHAIWDA--QFGPGAIAAY-TQA-GARNPVDICYSGVYHWWYT
IGLRTNTDLYVGALFLILLASLFLFAGWLHLQPRFR----PNLGWFKNSEARLNHHLAGL
FGVSSLAWAG---HLVHVAIP---------------------------------------
--------------ESRG--QHVGW-DNFLSTPP-----HPAGLWA-----FFTGNWGAY
AQNPDTAQHVFNTSQGAGTAILTFLGGFHPQTQSLWLTDMAHHHLAIAVVLIIAGHMYRT
-NWDIGHSLKEMMDSK-T--F-FGR-----KVEGPFNLPHQGLYETVNNSLHFQLSLALA
CLGVASS-------------------------------------------------LTAQ
HMYSMPPYAFIAKDFTT-IAALYTH------HQYIAGFLMVGAFSHAAIFWIKDYDPEQN
KGNVLER-------VLKHKEAIIAHLSWVSLFLGFHTLGLYVHNDVEVAFGAADK-----
QILIEPVFAQFIQSANGKILYGFHTLLSNPDSIAFTAWPN--------------------
--------------------------------------------HANVWLPGWLDAINSG
--TNSLFLTIGPGDFYVHHAIALGLHVTTLILVKGALDARGSKLMPD---KKDFGYAFPC
DGPGRGGTCDISAWD-ASYLAVFWMLNTLGWVTFYWHWKHLSIWQG--------------
------------NVAQFNESSTYLMGWFRDYLWANSAQLINGYNPYG-TSNLAVWAWMFL
FGHLAWAVSFMFLITWRGYWQELIETLAWAHEQTPLS-FGYW--RDKPVALSIVQARLVG
LTHFTVGYIATYGAFLIASTASKFGQ----------------------------------
------------------------------------------------------------
------------------------------------------------------------
-
>234_cyanobacterium_TDX16
------------------------------------------------------------
------------------------------------------------------------
---------------------MATK------FPKFSQDLAQDP-TTRRIWYGIATAHDFE
SHDGMTEENLYQKLFATHFGHLAIIFLWASSLLFHVAWQGNFEQWIK-------------
---------DPLHVRPIAHAIWDP--QFGKAAVDAF-TQG-GASYPVNIAYSGVYHWWYT
IGMRTNNDLYMGSVFLLLLASLFLFAGWLHLQPKFR----PSLSWFKSAEPRLNHHLAGL
FGVSSLAWTG---HLIHVAIP---------------------------------------
--------------ESRG--QHVGW-SNFLTTPP-----HPDGLQP-----FFSGNWGAY
AANPDTANHVFGTSQGAGTAILTFLGGFHPQTQSLWLTDMAHHHLAIAVLFIVAGHMYRT
-NFGIGHSIKEMLNAK-K--F-FGA-----NTEGQFNLPHQGLYDTINNSLHFQLSLALA
ALGTITS-------------------------------------------------LVAQ
HMYAMPPYAFIGQDFTT-QAALYTH------HQYIACALMLGAFAHAAIFWVRDYDPEQN
KGNVLDR-------VLKHKEAIISHLSWVSLFLGFHTLGLYVHNDVVVAFGTPEK-----
QILIEPVFAQFIQGAHGKVLYGFDTLLSNPDSVAST------------------------
--------------------------------------------AGAAWLPNWLDAINNG
--TNSLFLTIGPGDFLVHHAFALAIHTTVLVLVKGALDARGSKLMPD---KKDFGYAFPC
DGPGRGGTCDISAWD-SFYLAAFWVLNTAGWVTFYWHWKHLGIWQG--------------
------------NVAQFNESSTYLMGWLRDYLWLYSAQLINGYNPYG-MNNLSVWAWMFL
LGHLVWATGFMFLISWRGYWQELIETLVWAHERTPLANLIRW--KDKPVALSIVQARIVG
LGHFAAGYILTYAAFLIASTAGKFG-----------------------------------
------------------------------------------------------------
------------------------------------------------------------
-
>235_Chroococcidiopsis_thermali
------------------------------------------------------------
------------------------------------------------------------
---------------------MATK------FPKFSQDLAQDP-TTRRIWYGIATAHDFE
SHDGMTEENLYQKLFATHFGHLAIIFLWASSLLFHVAWQGNFEQWIK-------------
---------DPLHVRPIAHAIWDP--QFGKAAVDAF-TQG-GASYPVNIAYSGVYHWWYT
IGMRTNNDLYMGSVFLLLLASLFLFAGWLHLQPKFR----PSLSWFKSAEPRLNHHLAGL
FGVSSLAWTG---HLVHVAIP---------------------------------------
--------------ESRG--QHVGW-SNFLTTPP-----HPDGLQP-----FFSGNWGAY
AANPDTANHVFGTSQGAGTAILTFLGGFHPQTQSLWLTDMAHHHLAIAVLFIVAGHMYRT
-NFGIGHSIKEMLNAK-K--F-FGA-----STEGQFNLPHQGLYDTINNSLHFQLSLALA
ALGTITS-------------------------------------------------LVAQ
HMYAMPPYAFIGQDFTT-QAALYTH------HQYIACALMLGAFAHAAIFWVRDYDPEQN
KGNVLDR-------VLKHKEAIISHLSWVSLFLGFHTLGLYVHNDVVVAFGTPEK-----
QILIEPVFAQFIQGAHGKVLYGFDTLLSNPDSVAST------------------------
--------------------------------------------AGAAWLPNWLDAINNG
--TNSLFLTIGPGDFLVHHAFALAIHTTVLVLVKGALDARGSKLMPD---KKDFGYAFPC
DGPGRGGTCDISAWD-SFYLAAFWVLNTAGWVTFYWHWKHLGIWQG--------------
------------NVAQFNESSTYLMGWLRDYLWLYSAQLINGYNPYG-MNNLSVWAWMFL
LGHLIWATGFMFLISWRGYWQELIETLVWAHERTPLANLIRW--KDKPVALSIVQARIVG
LGHFAAGYILTYAAFLIASTAGKFG-----------------------------------
------------------------------------------------------------
------------------------------------------------------------
-
>236_Nodosilinea_nodulosa
------------------------------------------------------------
------------------------------------------------------------
---------------------MATK------FPKFSQDLAADP-TTRRIWYGIATAHDFE
SHDGMTEENLYQKVFASHFGHLAIIFLWTSGNLFHVAWQGNFEQWVK-------------
---------DPLGVKPIAHAIWDP--QFGQPAVDAF-TQG-GASYPVNISFSGVYHWWYT
IGMRTNADLYGGAMFLLILAAVFLFAGWLHLQPKFR----PSLAWFKNAESRLNHHLAGL
FGVSSLAWAG---HLIHVAIP---------------------------------------
--------------EARG--QHVGW-DNFLSVRP-----HPAGLKP-----FFTGQWGVY
AQNPDTPNHVFGTAQGSGDAILTFLGGFHPQTDALWLTDIAHHHLAIAVLFIVAGHMYRT
-NFGIGHDMKTIMDAHRPPE-GTPF-------GGWIGAGHKGMYDTYNNSLHFQLGWHLA
CLGVVTS-------------------------------------------------LVAQ
HMYSLPSYAFIAKDYTT-QAALYTH------HQYIAGFLMVGAFAHGAIFLIRDYDPKAN
ENNVLYR-------MLEHKEALISHLSWVSLFLGFHTLGLYVHNDVVVAFGTPEK-----
QILVEPVFAQWIQAAHGKLLYGMDTLLSNPDSIATTAWPN--------------------
--------------------------------------------HGNVWLGGWLDAINSS
--SNSLFLNIGPGDFLVHHAIALGLHTTTLILVKGALDARGSKLMPD---KKDFGYSFPC
DGPGRGGTCDISAWD-AFYLAMFWMLNTVGWLTFYWHWKHLTLWSG--------------
------------NVAQFNENSTYLMGWFRDYLWLNSSQLINGYNPYG-MNNLAVWSWMFL
FGHLVWATGFMFLISWRGYWQELIETLAWAHERTPLANLVRW--KDKPVAMSIVQGRVVG
LAHFTVGYILTYAAFLIASTSSRFG-----------------------------------
------------------------------------------------------------
------------------------------------------------------------
-
>237_Cyanobium_sp._CACIAM_14
------------------------------------------------------------
------------------------------------------------------------
---------------------MATK------FPSFSQGLAQDP-TTRRIWYGIATAHDFE
SHDGMTEERLYQKLFSTHFGHLAIIGLWVSGNLFHIAWQGNFEQWVA-------------
---------DPLYVRPIAHAIWDP--HFGKGAIDAF-TQA-GASSPVNIAYSGLYHWWYT
IGMTTNQELYQGSIFMLILSAWALFAGWLHLQPKFL----PSLAWFKNAESRLNHHLAVL
FGFSSIAWTG---HLVHVAIP---------------------------------------
--------------ESRG--QHVGW-DNFLSVAP-----HPAGLAP-----FFTGNWGVY
AQNPDTAGQIFGTSEGAGTAILTFLGGFHPQTEALWLTDIAHHHLAIGCIFVIAGHMYRT
-NFGIGHSIREILEAHNPPKG-----T---P--GDLGAGHKGLYDTVNNSLHFQLGLALA
CLGVVTS-------------------------------------------------LVAQ
HMYSLPSYAFIAKDYTT-QAALYTH------HQYIAIFLMCGAFAHGAIFFIRDYDPEAN
KNNVLAR-------MLEHKEALISHLSWVSLFLGFHTLGLYVHNDVVVAFGTPEK-----
QILVEPVFAQFVQASSGKALYGMDVLLANANSIVSNPPG-P-------------------
---------------------------------------------GGYWIPGWLDAVNA-
-GNNSLFLQIGPGDFLVHHAIALGLHTTTLILVKGALDARGSKLMPD---KKDFGYSFPC
DGPGRGGTCDISAWD-AFYLAVFWALNTVGWVTFYWHWKHLAIWQG--------------
------------NVAQFNESSTYLMGWFRDYLWLNSSQLINGYNPMG-SNNLAVWAWMFL
FGHLVWATGFMFLISWRGYWQELIETIVWAHQRTPLANLVGW--RDKPVALSIVQARVVG
LAHFTIGYILTYAAFLIASTSGKFG-----------------------------------
------------------------------------------------------------
------------------------------------------------------------
-
>238_Fischerella_major_NIES-592
------------------------------------------------------------
------------------------------------------------------------
---------------------MATK------FPKFSQDLANDP-TTRRIFYAIATAHDFE
SHDGMTEENLYQRIFASHFGHLAIIFLWASGILFHVAWQGNFEVWIK-------------
---------DPVHVRPIAHAIWDA--QFGPGAIAAY-TQA-GARNPVDICYSGVYHWWYT
IGLRTNTDLYVGALFLILLASLFLFAGWLHLQPRFR----PNLGWFKNSEARLNHHLAGL
FGVSSLAWAG---HLVHVAIP---------------------------------------
--------------ESRG--QHVGW-DNFLSAPP-----HPAGLWA-----FFTGNWGAY
AQNPDTAQHVFNTSQGAGTAILTFLGGFHPQTQSLWLTDMAHHHLAIAVVLIIAGHMYRT
-NWDIGHSLKEMMDSK-T--F-FGR-----KVEGPFNLPHQGLYETVNNSLHFQLSLALA
CLGVASS-------------------------------------------------LTAQ
HMYSMPPYAFIAKDFTT-MAVLYTH------HQYIAGFLMVGAFSHAAIFWIKDYDPEQN
KGNVLER-------VLKHKEAIIAHLSWVSLFLGFHTLGLYVHNDVEVAFGAADK-----
QILIEPVFAQFIQSANGKILYGFHTLLSNPDSIAFTAWPN--------------------
--------------------------------------------HANVWLPGWLDAINSG
--TNSLFLTIGPGDFYVHHAIALGLHVTTLILVKGALDARGSKLMPD---KKDFGYAFPC
DGPGRGGTCDISAWD-ASYLAVFWMLNTLGWVTFYWHWKHLSIWQG--------------
------------NVAQFNESSTYLMGWFRDYLWANSAQLINGYNPYG-TSNLAVWAWMFL
FGHLAWAVSFMFLITWRGYWQELIETLAWAHEQTPLS-FGYW--RDKPVALSIVQARLVG
LTHFTVGYIATYGAFLIASTASKFGQ----------------------------------
------------------------------------------------------------
------------------------------------------------------------
-
>239_Synechococcus_sp._BO_8801
------------------------------------------------------------
------------------------------------------------------------
---------------------MATK------FPSFSQGLAQDP-TTRRIWYGIATAHDFE
SHDGMTEERLYQKLFSTHFGHLAIIGLWVSGNLFHIAWQGNFEQWVA-------------
---------DPLHVRPIAHAIWDP--HFGQGAIDAF-TQA-GASSPVNIAYSGLYHWWYT
IGMTTNMELYQGSIFMLILSAWALFAGWLHLQPKFL----PSLAWFKNAESRLNHHLAVL
FGFSSIAWTG---HLVHVAIP---------------------------------------
--------------ESRG--QHVGW-DNFLSVAP-----HPAGLAP-----FFTGNWGVY
AQNPDTANQVFGTSEGAGTAILTFLGGFHPQTEALWLTDIAHHHLAIGCIFVIAGHMYRT
-NFGIGHSIREILDAHNPPKG-----T---P--GDLGAGHKGLYDTVNNSLHFQLGLALA
ALGVVTS-------------------------------------------------LVAQ
HMYALPSYAFIAKDYTT-QAALYTH------HQYIAIFLMCGAFAHGAIFFIRDYDPEAN
KDNVLAR-------MLEHKEALISHLSWVSLFLGFHTLGFYVHNDVVVAFGTPEK-----
QILIEPVFAQFVQASSGKALYGMDVLLANADSIASTAWPNN-------------------
---------------------------------------------GAVWLPGWLDAINS-
-GTNSLFLQIGPGDFLVHHAIALGLHTTTLILVKGALDARGSKLMPD---KKDFGYSFPC
DGPGRGGTCDISAWD-AFYLAVFWALNTVGWVTFYWHWKHLAIWQG--------------
------------NVAQFNESSTYLMGWFRDYLWLNSSQLINGYNPMG-SNNLAVWAWMFL
FGHLVWATGFMFLISWRGYWQELIETIVWAHQRTPLANLVGW--RDKPVALSIVQARVVG
LAHFTIGYILTYAAFLIASTSGKFG-----------------------------------
------------------------------------------------------------
------------------------------------------------------------
-
>240_Synechocystis_sp._PCC_6803
------------------------------------------------------------
------------------------------------------------------------
---------------------MATK------FPKFSQDLAQDP-TTRRIWYGIATAHDFE
THDGMTEENLYQKIFASHFGHIAIIFLWTSGTLFHVAWQGNFEQWIK-------------
---------DPLNIRPIAHAIWDP--HFGEGAVNAF-TQA-GASNPVNIAYSGVYHWFYT
IGMTTNQELYSGAVFLLVLASLFLFAGWLHLQPKFR----PSLAWFKNAESRLNHHLAGL
FGVSSLAWAG---HLVHVAIP---------------------------------------
--------------EARG--QHVGW-DNFLSTPP-----HPAGLMP-----FFTGNWGVY
AADPDTAGHIFGTSEGAGTAILTFLGGFHPQTESLWLTDIAHHHLAIAVIFIIAGHMYRT
-NWGIGHSIKEILNAHKGPL---------------TGAGHTNLYDTINNSLHFQLGLALA
SLGVITS-------------------------------------------------LVAQ
HMYSLPSYAFIAQDHTT-QAALYTH------HQYIAGFLMVGAFAHGAIFFVRDYDPVAN
KDNVLAR-------MLEHKEALISHLSWVSLFLGFHTLGLYVHNDVVVAFGTPEK-----
QILIEPVFAQWIQATSGKALYGFDVLLSNPDSIASTT-----------------------
---------------------------------------------GAAWLPGWLDAINSG
--TNSLFLTIGPGDFLVHHAIALGLHTTALILIKGALESRGSKLMPD---KKDFGYSFPC
DGPGRGGTCDISAWD-AFYLAMFWMLNTLGWLTFYWHWKHLGVWSG--------------
------------NVAQFNENSTYLMGWFRDYLWANSAQLINGYNPYG-VNNLSVWAWMFL
FGHLVWATGFMFLISWRGYWQELIETIVWAHERTPLANLVRW--KDKPVALSIVQARLVG
LAHFTVGYVLTYAAFLIASTAGKFG-----------------------------------
------------------------------------------------------------
------------------------------------------------------------
-
>241_Mastigocoleus_testarum_BC0
------------------------------------------------------------
------------------------------------------------------------
---------------------MATK------FPKFSQDLAQDP-TTRRIWYAIATAHDFE
SHDGITEENLYQRIFASHFGHLAIIFLWASGILFHVAWQGNFEVWIK-------------
---------DPLHVRPIAHAIWDA--QFGPGAIEAY-TQA-GAHNPVDICYSGVYHWWYT
IGIRTNTELYSGSLFLLLLASIFLFAGWLHLKPRFR----PELAWFKNNESRLNHHLAGL
FGVSSLAWAG---HLVHVAIP---------------------------------------
--------------ESRG--IHVGW-NNFLAVAP-----HPKGLLP-----FFTGNWAAY
AQNPDTANHVFGTSEGSGTAILTFLGGFHPQTESLWLTDMAHHHLAIAVVFIVAGHMYRT
-NWNIGHNIKEMLNAK-T--F-FGR-----KVEGPFNLPHQGLYETVNNSLHFQLSLALA
CLGVASS-------------------------------------------------LTAQ
HMYSMPPYAFIARDFTT-MSALYTH------HQYIAGFLMVGAFSHAAIFWIKDYDPEMN
KGNVLDR-------VLKHKEAIIAHLSWVSLFLGFHTLGLYVHNDVEVAFGRPEK-----
QILVEPVFAQFIQATHGKALYGFNTLLSNPDSIASTAWPN--------------------
--------------------------------------------HANVWLSGWLDAINNG
--ANSLFLTIGPGDFLVHHAIALGLHVTTLILVKGALDARGSKLMPD---KKDFGYSFPC
DGPGRGGTCDISAWD-ASYLAIFWMLNTLGWITFYWHWKHLTLWQG--------------
------------NVAQFNENSTYLMGWFRDYLWANSAQLINGYNPYG-TNNLAVWAWMFL
FGHLAWAVSFMFLITWRGYWQELIETLAWAHEKTPLS-FGYW--RDKPVALSIVQARLVG
LTHFTVGYIATYGAFLIASTASKFG-----------------------------------
------------------------------------------------------------
------------------------------------------------------------
-
>242_Leptolyngbya_sp._JSC-1
------------------------------------------------------------
------------------------------------------------------------
---------------------MATK------FPKFSQGLAQDP-TTRRIWYGIATAHDFE
MHDGMTEENLYQKIFASHFGHVAIIFLWASSLLFHVAWQGNFERWIK-------------
---------DPTHIRPIAHAIWDP--HFGQAAVDAF-TQG-GATYPVNIAYSGIYHWWYT
IGMRTNDDLWMGSVFLLLLAAVFLFAGWLHLQPKFR----PSLSWFKNAESRLNHHLAGL
FGVSCLAWAG---HLVHVAIP---------------------------------------
--------------ESRG--QHVGW-GNFLTTPP-----HPEGLRP-----FFTGSWGAY
AQNPDTAEHIFSTANGAGTAILTFLGGFHPQTQSLWLTDMAHHHLALAIIFIIAGHMYRT
-NFGIGHNIREMLDSKAG--L-FGG-----RSEGQFNLPHHGLYDTYNNSLHFQLGIHLA
ALGVATS-------------------------------------------------LVAQ
HMYSMPPYVFMGQDFTT-QAALYTH------HQYIAGFLMVGAFAHGAIFWVRDYDPMQN
QGNVLDR-------VIKHKEAIISHLSWVSLFLGFHTLGLYVHNDVVNAFGTPEK-----
QILIEPVFAQFIQAAHGKLLYGFDTLLSNPDSIASTAWPN--------------------
--------------------------------------------HGNVWLPGWLDAINSG
--TNSLFLTIGPGDFLVHHAIALGLHTTTLICVKGALDARGSKLFPD---KKDFGFTFPC
DGPGRGGTCQTAAWEQSFFLATFWMLNTIAWVTFYWHWKHLGIWQG--------------
------------NVAQFNEGSTYLMGWLRDYLWLYSAPVINGYNPFG-MNNLAVWDWMFL
FGHLVWATGFMFLIAWRGYWQELIETLVWAHERTPLANLVRW--KDKPVALSIVQGWLVG
LTHFTVGYILTYAAFLLASTAGRFGS----------------------------------
------------------------------------------------------------
------------------------------------------------------------
-
>243_Synechococcus_sp._PCC_7502
------------------------------------------------------------
------------------------------------------------------------
---------------------MATK------FPKYSQDIANDP-STRRIWYAIATANDFE
SHDGVTEESLYQKIFASHFGHLAIIFLWTSGNLFHVAWQGNFEQWIK-------------
---------DPLNISPIAHAIWDP--HFGQSAVEAF-TQG-GASGPVNISFSGVYHWWYT
IGIRTNAELYAGAIALLIFSSILLFAGWLHLQPSFR----PSLSWFKNAESRLNHHLAGL
FGVSSLAWTG---HLVHVAIP---------------------------------------
--------------ESRG--IHVGW-DNFLSVPP-----HPAGLAP-----FFTGNWGVY
AQNPDTAGHIFNSAQGAGTAILTFLGGFHPQTESLWLTDIAHHHLAIAVIFIIAGHQYRT
-NFGIGSSIKEILNAHRPPE-GTPF-------GGALGAGHKGLYDTINNSLHFQLGLALA
SLGVVTS-------------------------------------------------LVAQ
HMYSLPSYAFIAKDYTT-QAALYTH------HQYIAGFLMVGAFAHGAIFFIRDYDPEAN
KDNVLAR-------ILDHKEAIISHLSWVSLFLGFHTLGIYVHNDVMQAFGTPEK-----
QILIEPVFAQWIQAAHGKALYGFDTLLSNSSSIATTAWPN--------------------
--------------------------------------------AGNVWLPGWLQAINAG
--DNSLFLTIGPGDLLVHHAIALGLHTTTLILVKGALDARGSKLMPD---KKDFGYSFPC
DGPGRGGTCDISAWD-SFYLAMFWMLNTIGWVTFYWHWKHLAVWQG--------------
------------NTAQFDSSSVTIMGWLRDYLWLNSSQLINGYNPYG-MNNIAVWSWIFL
FGHLVWATGFMFLISWRGYWQELIETLVWAHQRTPLAQLVSW--KDKPVALSIVQARLVG
LAHFTVGYIFTYAAFLIASTSTAFG-----------------------------------
------------------------------------------------------------
------------------------------------------------------------
-
>244_Cyanobium_gracile_PCC_6307
------------------------------------------------------------
------------------------------------------------------------
---------------------MATK------FPSFSQGLAQDP-TTRRIWYGIATAHDFE
SHDGMTEERLYQKLFSTHFGHLAIIGLWVSGNLFHIAWQGNFEQWVA-------------
---------DPLHVRPIAHAIWDP--HFGQGAIDAF-TQA-GASSPVNIAYSGLYHWWYT
IGMTTNMELYQGSIFMLILSAWALFAGWLHLQPKFL----PSLAWFKNAESRLNHHLAVL
FGFSSIAWTG---HLVHVAIP---------------------------------------
--------------ESRG--QHVGW-DNFLSVSP-----HPAGLAP-----FFTGNWGVY
AQNPDTANQVFGTSEGAGTAILTFLGGFHPQTEALWLTDIAHHHLAIGCIFVIAGHMYRT
-NFGIGHSIREILDAHNPPKG-----T---PFGGALGAGHKGLYDTVNNSLHFQLGLALA
ALGVVTS-------------------------------------------------LVAQ
HMYALPSYAFIAKDYTT-QAALYTH------HQYIAIFLMCGAFAHGAIFFIRDYDPEAN
KDNVLAR-------MLEHKEALISHLSWVSLFLGFHTLGLYVHNDVVVAFGTPEK-----
QILIEPVFAQFVQASSGKALYGMDVLLANADSIATTAWPNN-------------------
---------------------------------------------GAVWLPGWLDAINA-
-GNNSLFLQIGPGDFLVHHAIALGLHTTTLILVKGALDARGSKLMPD---KKDFGYSFPC
DGPGRGGTCDISAWD-AFYLAVFWALNTVGWVTFYWHWKHLAIWQG--------------
------------NVAQFNESSTYLMGWFRDYLWLNSSQLINGYNPMG-SNNLAVWAWMFL
FGHLVWATGFMFLISWRGYWQELIETIVWAHQRTPLANLVGW--RDKPVALSIVQARVVG
LAHFTIGYILTYAAFLIASTSGKFG-----------------------------------
------------------------------------------------------------
------------------------------------------------------------
-
>245_Synechococcus_sp._JA-3-3Ab
------------------------------------------------------------
------------------------------------------------------------
------------------MATTATR------FPQFSQDLASDP-TTRRLWYGIATAHDFE
THDGMTEERLYQKLFATHFGHLAIIFLWASGNVFHIAWQGNYEQWVA-------------
---------NPTGVTPIAHAIWDP--QFGKAAVEAF-TQP-GGGGPVNAAYSGLYYWFNT
IGLRTNGDLYAGAIGLLLLAAVFLFAGWLHLQPRFR----PSLSWFKNAEARLNHHLAGL
FGVSSLAWAG---HLVHVAIP---------------------------------------
--------------ESRG--QHVGW-DNFLTTLP-----HPAGLKP-----FFTLNWGVY
AQNPDTANHVWGTAEGAGTAILTFLGGFNPNTQSLWLTDMAHHHLAIAVIFIVAGHMYRT
-NWGIGHSIREILGAHNPPK-GTPF-------GGLLGEGHRGLYDTVNNSLHFQLALALA
CLGVVTS-------------------------------------------------LVAQ
HMYALNPYVFMSMDHTT-EAALYTH------HQYIAGFLMVGAFAHGAIFLVRDYDPEAN
KNNVLAR-------VLDHKEAIISHLSWVSLFLGFHTLGLYVHNDVMQAFGTPEK-----
QILIEPVFAQFIQASHGKMIYGMDVLLSNPDSIASTAWPN--------------------
--------------------------------------------YGNVWLPGWLQAINDP
--NGFLFLPIGPGDFLVHHAIALGLHTTTLILVKGALDARGSKLMPD---KKDFGYSFPC
DGPGRGGTCDISAWD-AFYLAMFWMLNTIGWVTFYWHWKHLGIWSG--------------
------------NTAQFNENSTYLMGWLRDYLWANSAQLINGYNPYG-MNNLAVWAWMFL
FGHLVWATGFMFLISWRGYWQELIETLVWAHERTPLANLIRW--KDKPVALSIVQGRLVG
LAHFTVGYVLTYAAFVIASTASLSG-----------------------------------
------------------------------------------------------------
------------------------------------------------------------
-
>246_Calothrix_sp._PCC_7507
------------------------------------------------------------
------------------------------------------------------------
---------------------MATK------FPKFSQDLAQDP-TTRRVWYAIATAHDFE
SQDGMTEENLYQRIFSSHFGHLAIIFLWASGILFHVAWQGNFEIWIK-------------
---------DPIHIHPIAHAIWDA--QFGPGAIDAY-TQA-GARNPVDICYSGVYHWWYT
IGLRTNNELYVGAIFLVLLAAVALFAGALHLQPRFR----PTLGWFKNAESRLNHHLAGL
FGVSSLAWAG---HLIHVAIP---------------------------------------
--------------ESRG--IHVGW-DNFLSTPP-----HPSGLVP-----FFTFNWGAY
AQNPDTPAHVFNSSQGAGTAILTFLGGFHPQTQSLWLTDMAHHHLAIAVLFIVAGHMYRT
-NWGIGHSIKEMMDSK-D--F-YGN-----KVEGPFNLPHQGLYETVNNSLHFQLSLALA
CLGVASS-------------------------------------------------FAAQ
HMYSMPPYAFIAKDFTT-MAALYTH------HQYIAGFLMVGAFSHAAIFWIKDYDPELN
KGNVLDR-------ILKHKEAIISHLSWVSMFLGFHTLGLYVHNDVEVAFGAADK-----
QILIEPVFAQFIQSANGKILYGFNTLLSNPNSIASTAWPN--------------------
--------------------------------------------HGNVWLPGWLEAINNG
--TNSLFLTIGPGDFYVHHAIALGLHVTTLILVKGALDARGTKLMPD---KKDFGYAFPC
DGPGRGGTCDISAWD-SSYLAMFWMLNTLGWITFYWHWKHLCIWQG--------------
------------NVAQFNESSTYLMGWFRDYLWANSAQLINGYNPYG-TSNLAVWAWMFL
FGHLAWAVSFMFLITWRGYWQELIETLAWAHEQTPLS-FGYW--RDKPVALSIVQARLVG
LTHFTVGYIATYGAFLIASTASKFG-----------------------------------
------------------------------------------------------------
------------------------------------------------------------
-
>247_Candidatus_Atelocyanobacte
------------------------------------------------------------
------------------------------------------------------------
---------------------MATK------FPKFSQDLAQDP-TTRRIWYGMATAHDFE
IHDGMTEENLYQKIFASHFGHLAIIFLWTSGTLFHVAWQGNFEQWIK-------------
---------DPLNTHPIAHAIWDP--HFGKGAIDAF-TQA-GASSPVNIAYSGVYHWFYT
IGMTSNSELYQGSIFLLILASLLLFAGWLHLQPKFR----PNLAWFKNAESRLNHHLAGL
FGVSSLAWAG---HLIHVAIP---------------------------------------
--------------ESRG--QHIRW-NNFLSTPP-----HPAGLEP-----FFTANWSVY
AQNPDTINHAFGTAEGSGTAILTFLGGFHPQTESLWLTDIAHHHLAIAVIFIIAGHMYRT
-NWGIGHSINEILEAHNPPL-SDPF-----H-HGRLGAGHRNMYDTVNNSLHFQLGLALA
SLGTITS-------------------------------------------------LVAQ
HMYSMPSYAFISQDHTT-QAALYTH------HQYIAGFLMVGAFAHGAIFFVRDYDPESN
KDNVLAR-------MLEHKEAIISHLSWVSLFLGFHTLGLYVHNDVVVAFGTPEK-----
QILVEPVFAQFIQAASGKVMYGFDVLLSNPDSMAS-------------------------
--------------------------------------------TGAAYLPNWLEAINSG
--KNSLFLDIGPGDFLVHHAIALGLHTTVLTLVKGALDARGSKLMPD---KKDFGYAFPC
DGPGRGGTCDISAWD-SFYLAMFWMLNTIGWVTFYWHWKHLGIWSG--------------
------------NVAQFNENSTYIMGWVRDYLWANSAQLINGYNPYG-TNNLSVWAWMFL
LGHLVWATGFMFLISWRGYWQELIETLVWAHEQTPLANLVQW--KDKPVALSILQARLVG
LTHFTVGYVLTYAAFLIASTASKFG-----------------------------------
------------------------------------------------------------
------------------------------------------------------------
-
>248_Synechococcus_sp._SynAce01
------------------------------------------------------------
------------------------------------------------------------
---------------------MATK------FPSFSQGLAQDP-TTRRIWYGIATAHDFE
SHDGMTEEKLYQKLFSTHFGHLAIIGLWVSGNLFHIAWQGNFEQWVA-------------
---------DPLHVRPIAHAIWDP--HFGQGAITAF-TQA-GATSPVNIAYSGLYHWWYT
IGMTTNAELYQGSIFMMILSAWALFAGWLHLQPKFL----PSLAWFKNAESRLNHHLAVL
FGFSSIAWTG---HLVHVAIP---------------------------------------
--------------EARG--QHVGW-DNFLNVLP-----HPAGLAP-----FFTGNWGVY
AENPDTLNQVFGTSEGSGTAILTFLGGFQPQTEALWLTDIAHHHLAIGCLFVIAGHMYRT
-NFGIGHSIREILEAHNPPQG-----T---PFGGALGAGHKGLYDTINNSLHFQLGLALA
SLGVITS-------------------------------------------------LVAQ
HMYALPSYAFIAKDYTT-QAALYTH------HQYIAIFLMVGAFAHGAIFFIRDYDPEAN
KNNVLAR-------MLEHKEAIISHLSWVSLFLGFHTLGLYVHNDVVVAFGTPEK-----
QILVEPVFAQFVQASSGKLLYGMDVFLSNADSIASTAWPNY-------------------
---------------------------------------------GAVWLPGWMEAIN--
SGTNDVFLQIGPGDFLVHHAIALGLHTTTLILVKGALDARGSKLMPD---KKDFGYSFPC
DGPGRGGTCDISAWD-AFYLSVFWALNTVGWVTFYWHWKHLAIWQG--------------
------------NVAQFNESSTYLMGWFRDYLWLNSSQLINGYNPFG-TNNLAVWAWMFL
FGHLVWATGFMFLISWRGYWQELIETIVWAHQRTPLANMVGW--RDKPVALSIVQARVVG
LAHFSVGYILTYGAFLIASTSGKFG-----------------------------------
------------------------------------------------------------
------------------------------------------------------------
-
>249_Chlorogloeopsis_fritschii
------------------------------------------------------------
------------------------------------------------------------
---------------------MATK------FPKFSQDLASDP-TTRRIFYAIATAHDFE
SHDGMTEENLYQRIFASHFGHLAIIFLWASGILFHVAWQGNFEVWIK-------------
---------DPVHVRPIAHAIWDA--QFGPGAIEAF-TQA-GARNPVDICYSGVYHWWYT
IGLRTNTELYVGALFLILLAAVWLFAGWLHLQPRFR----PNLGWFKNSEARLNHHLAGL
FGVSCLAWAG---HLVHVAIP---------------------------------------
--------------ESRG--QHVGW-DNFLFTPP-----HPAGLWP-----FFTGHWAAY
AQNPDTAQHIFNTSQGAGTAILTFLGGFHPQTQSLWLTDMAHHHLAIAVLLIVAGHMYRT
-NWGIGHNIKQMMDAQ-T--F-FGR-----KVEGPFNLPHQGLYETVNNSLHFQLSLALA
CLGVASS-------------------------------------------------LTAQ
HMYSMPPYAFIAKDFTT-MAALYTH------HQYIAGFLMVGAFSHAAIFWIKDYDPEQN
KGNVLER-------VLKHKEAIIAHLSWVCLFLGFHTLGLYVHNDVEVAFGAADK-----
QILIEPVFAQFIQSANGKVLYGFNTLLSNPDSIAFTAWPN--------------------
--------------------------------------------HANVWLPGWLDAINNG
--TNSLFLTIGPGDFYVHHAIALGLHVTTLILVKGALDARGSKLMPD---KKDFGYAFPC
DGPGRGGTCDISAWD-ASYLAVFWMLNTLGWVTFYWHWKHLCIWQG--------------
------------NVAQFNESSTYLMGWFRDYLWANSAQLINGYNPYG-TSNLAVWAWMFL
FGHLAWAVSFMFLITWRGYWQELIETLAWAHEQTPLS-FGYW--RDKPVALSIIQARLVG
LTHFTVGYIATYGAFLIASTASKFGQ----------------------------------
------------------------------------------------------------
------------------------------------------------------------
-
>250_Chroococcidiopsis_thermali
------------------------------------------------------------
------------------------------------------------------------
---------------------MATK------FPKFSQDLAQDP-TTRRIWYAMATAHDFE
LHDGMTEENLYQKIFASHFGHLAIIFLWASGVLFHVAWQGNFEQWIK-------------
---------DPLNVRPIAHAIWDA--QFGPPAIEAF-TRA-GATNPVDICYSGVYHWWYT
IGMRTNNELYVGAIFLLLLAALFLFAGWLHLQPRYR----PTLGWFKSAEPRLNHHLAGL
FGVSSLAWAA---HLIHVAIP---------------------------------------
--------------ESRG--QHVGW-DNFLFTPP-----HPAGLGA-----FFTGNWSAY
AQNPDTAQHVFNSSQGAGTAILTFLGGFHPQTQSLWLTDMAHHHVAIAVLFIIAGHMYRT
-NWGIGHSIKEMLNSK-S--F-FGA-----KVEGPFNLPHQGLYDTINNSLHFQLSFALA
ALGVASS-------------------------------------------------LTAQ
HMYSMPPYAFIGQDFTT-QAALYTH------HQYIAGFLMVGAFSHAGIFWIRDYDPEQN
KGNVLDR-------MLRHKEAIISHLSWVSLFLGFHTLGLYVHNDVEVAFGAAEK-----
QVLIEPVFAQFIQAAHGKALYGFNTLLSNPDSIASTAWPN--------------------
--------------------------------------------HANVWLPGWLDAVNNT
--TNSLFLTIGPGDFYVHHAIALGLHVTTLVLVKGALDARGSKLMPD---KKDFGYAFPC
DGPGRGGTCDISAWD-ASYLAVFWMLNTLGWVTFYWHWKHLAIWEG--------------
------------NIAQFNESSTYLMGWFRDYLWLHSAQLINGYNPYG-TNSLAIWSWMFL
WGHLAWAVSFMFLITWRGYWQELIETLVWAHEKTPLS-FGYW--RDKPVALSIVQARLVG
LTHFTVGYIATYGAFLIASTAGKFG-----------------------------------
------------------------------------------------------------
------------------------------------------------------------
-
>251_Calothrix_parasitica_NIES-
------------------------------------------------------------
------------------------------------------------------------
---------------------MATK------FPKFSQDLAQDP-TTRRVWYAIATAHDLE
SHDGMTEENLYQRIFASHFGHLAIIFLWASGIVFHVAWQGNFEVWIK-------------
---------DPLHVRPIAHAIWDA--QFGPSAIEAF-TQA-GAGNPVDICYSGVYHWWYT
IGMRTNNELYAGSLFLLLLAAVFLFAGWLHLLPKFR----PQLAWFKNSESRLNHHLAGL
FGISSLAWAG---HLIHVAIP---------------------------------------
--------------ESRG--IHVGW-NNFLAVAP-----HPSGLLP-----FFTGNWGVY
AQNPDTANHVFSSSEGAGTAILTFLGGFHPQTESLWLTDMAHHHLAIAVIFIVAGHMYRT
-NWSIGHNMKEMLNAK-S--F-FGQ-----KVEGQFNLPHQGLYDTVNNSLHFQLSLALA
CLGVASS-------------------------------------------------LVAQ
HMYSMPPYAFIARDYTT-MSALYTH------HQYIAGFLMVGAFSHAAIFWIKDYDPELN
KGNVLER-------VLQHKEAIIAHLSWVSLFLGFHTLGLYVHNDVEVAFGAADK-----
QVLIEPVFAQFIQSAHGKILYGFNTLLSSSDSIASTAWPN--------------------
--------------------------------------------HANVWLPGWLDAVNNG
--ANSLFLTIGPGDFLVHHAIALGLHVTTLVLVKGALDARGSKLMPD---KKDFGYSFPC
DGPGRGGTCDISAWD-ASYLAVFWMLNTLGWITFYWHWKHLAIWQG--------------
------------NVAQFNESSTYLMGWFRDYLWANSAQLINGYNPYG-TNNLAVWAWMFL
FGHLAWAVSFMFLITWRGYWQELIETLAWAHEQTPLS-FGYW--RDKPVALSIVQARLVG
LTHFTVGYIATYGAFLIASTASKFG-----------------------------------
------------------------------------------------------------
------------------------------------------------------------
-
>252_Synechococcus_sp._PCC_7335
------------------------------------------------------------
------------------------------------------------------------
---------------------MATK------FPKFSQALAQDP-TTRRIWYGIATAHDFE
THDGMTEENLYQKIFASHFGHLAIIFLWTSGNLFHVAWQGNFPQWTQ-------------
---------DPLNVKPIAHAIWDP--HFGQPAVDAF-SQA-GSTSPVNIAYSGVYHWWYT
IGMRTNGDLYAGAVGLLIFAAVMLFAGWLHLQPKFR----PSLSWFKNAESRLNHHLAGL
FGVSSLAWTG---HLVHVAIP---------------------------------------
--------------ESRG--VHVGW-DNFLTMKP-----HPAGLQP-----FFTGNWGAY
AQNPDTAEHVFGTSQGAGDAILTFLGGFHPQTQSLWLTDMAHHHLAIAVLFIVAGHMYRT
-NFGIGHSIREILNTHRPPE-GTPL-------GGALGAGHKGLYDTLNNSLHFQLALALA
SLGVITS-------------------------------------------------LVAQ
HMYALPPYAFIAQDFTT-QAALYTH------HQYIAGFIMMGAFAHGAIFLIRDYDPAAN
ENNVLAR-------VLDHKEAIISHLSWVSLFLGFHTLGLYVHNDVVVAFGTPEK-----
QILVEPVFAQWVQAASGKALYGFDTLLSNPDSIATTAWPN--------------------
--------------------------------------------GGNVWLPGWLDAINSG
--SNSLFLAIGPGDFLVHHAIALGLHTTTLILVKGALDGRGSKLMPD---KKDFGYSFPC
DGPGRGGTCDISGWD-SFYLAMFWMLNTIGWVTFYWHWKHLAIWSG--------------
------------NVAQFNESSNYLMGWLRDYLWLNSSQLINGYNPYG-MNNLAVWAWMFL
FGHLVWATGFMFLISWRGYWQELIETIVWAHERTPLANLVRW--KDKPVAMSIVQGRLIG
LAHFTVGYVLTYAAFLIASTSSRFG-----------------------------------
------------------------------------------------------------
------------------------------------------------------------
-
>253_Pseudanabaena_sp._Roaring_
------------------------------------------------------------
------------------------------------------------------------
---------------------MATK------FPKFSQALAQDP-TTRRIWYAIATANDFE
SHDGVTEESLYQKIFASHFGHLAIIFLWTSGNLFHVAWQGNFEQWIQ-------------
---------NPLTTRPIAHAIWDP--HFGKAAVEAF-TQT-DAAGPVNIALSGVYHWWYT
IGMRTNAELFTGAIWMLVFAAVLLFAGWLHLQPSFR----PSLSWFKNAESRLNHHLAGL
FGASSLAWTG---HMVHVAIP---------------------------------------
--------------ESRG--IHVGW-DNFLSVPP-----HPAGLAP-----FFTGNWGVY
AQNPDTAGHVFGSSQGAGTAILTFLGGFHPQTESLWLTDIAHHHLAIAVLFIIAGHMYRT
-NFGIGHSIKEILAAHNPPK-GTPF-------GGLLGDGHKGLYDTVNNSLHFQLGLALA
SLGVITS-------------------------------------------------LVAQ
HMYSMPSYAFIAKDFTT-QAALYTH------HQYIAGFLMVGAFAHGAIFFVRDYDPEAN
KNNVLAR-------MLEHKEAIISHLSWVSLFLGFHTLGIYVHNDVMQAFGTPEK-----
QILIEPVFAQWIQAAHGKALYGFDVLLSNASSIPSN------------------------
--------------------------------------------AGAAWLPGWLAGINAG
--DNSLFLPIGPGDFLVHHAIALGLHTTTLILVKGALDARGSKLMPD---KKDFGYSFPC
DGPGRGGTCDISAWD-SFYLAMFWMLNTIGWTTFYWHWKHLGVWQG--------------
------------NVAQFNESSVTIMGWLRDYLWLNSAQLINGYNPYG-MNNISVWAWMFL
FGHLVWATGFMFLISWRGYWQELIETLVWAHQRTPLASLVQW--KDKPVALSIVQARLVG
LAHFTIGYIVTYAAFLIASTTTAFG-----------------------------------
------------------------------------------------------------
------------------------------------------------------------
-
>254_Moorea_producens_PAL-8-15-
------------------------------------------------------------
------------------------------------------------------------
---------------------MATK------FPKFSQDLAQDP-TTRRIWYGIATAHDFE
SHDGMTEENLYQKIFASHFGHLAIIFLWTSGTLFHVAWQGNFEEWIK-------------
---------DPETVKPIAHAIWDP--QFGSGAIDAF-TQA-GASGPVNIAYSGVYHWFYT
IGMTTNNQLHGGAMFLLLLSSLLLFAGWLHLQPKFR----PSLSWFKNAESRLNHHLAGL
FGVSSLAWAG---HLIHVAIP---------------------------------------
--------------ASRG--QRVGW-DNFLSVKP-----HPAGLGP-----FFTGNWGVY
AQNPDTAGHIFGTSDGAGTAILTFLGGFHPQTESLWLTDMAHHHLAIAVIFIIAGHMYRT
-NWGIGHSIKEIHSAHNPPA-GTPF-------GGLLGEGHKGLYDTVNNSLHFQLGLALA
CLGVVCS-------------------------------------------------LVAQ
HMYAMPPYAFIAKDHTT-MAALYTH------HQYIAGFLMVGAFAHGAIFFVRDYDPEAN
KNNVLAR-------MLEHKEALISHLSWVTLFLGFHTLGLYVHNDVVVAFGTPEK-----
QILVEPVFAQFIQATHGKLLYGFDTLLSNPDSIASGT-----------------------
---------------------------------------------GAAYLPGWLDAINSG
--ANSLFLTIGPGDFLVHHAIALGLHTTTLILVKGALDARGSKLMPD---KKDFGYAFPC
DGPGRGGTCDISAWD-AFYLAMFWMLNTLGWLTFYWHWKHLCVWQG--------------
------------NVAQFNENSTYLMGWFRDYLWANSAPLINGYSPFG-TNNLSVWAWMFL
FAHLVWATGFMFLISWRGYWQELIETLVWAHERTPLANLVSW--KDKPVALSIVQARLVG
LTHFTVGYILTYAAFLIASTAGAFG-----------------------------------
------------------------------------------------------------
------------------------------------------------------------
-
>255_Synechococcus_sp._LL
------------------------------------------------------------
------------------------------------------------------------
---------------------MATK------FPSFSQGLAQDP-TTRRIWYGIATAHDFE
SHDGMTEEKLYQKLFSTHFGHLAIIGLWVSGNLFHVAWQGNFEQWVA-------------
---------DPLHVRPIAHAIWDP--HFGQGAITAF-TQA-GATSPVNIAYSGVYHWWYT
IGMRTNAELYQGSIFLLILSAWALFAGWLHLQPKFR----PSLAWFKNAESRLNHHLAVL
FGFSSIAWTG---HLVHVAIP---------------------------------------
--------------ESRG--QHVGW-DNFLNVLP-----HPAGLAP-----FFTGNWGVY
AQNPDSLNQVFGSSTGSGTAILTFLGGFHPQSEALWLTDIAHHHLAIGVIFVIAGHMYRT
-NFGIGHSIREILEAHNPPKG-----T---P--GDLGAGHKGLYDTINNSLHFQLGLALA
SLGVVTS-------------------------------------------------LVAQ
HMYAMPSYAFIAKDYTT-QAALYTH------HQYIAIFLMTGAFAHGAIFFIRDYDPEAN
KDNVLAR-------MLEHKEAIISHLSWVSLFLGFHTLGLYVHNDVVVAFGAPEK-----
QILVEPVFAQFVQAASGKAIYGFDVLLSNPNSAASLASANI-------------------
-----------------------------------------------AGDHYWLDAIN--
-GTTDLFLPIGPGDFLVHHAIALGLHTTTLILVKGALDARGSKLMPD---KKDFGYSFPC
DGPGRGGTCDISAWD-AFYLAVFWALNTVGWVTFYWHWKHLAIWQG--------------
------------NVAQFNESSTYLMGWFRDYLWLNSSQLINGYNPFG-TNNLAVWSWMFL
FGHLIWATGFMFLISWRGYWQELIETIVWAHQRTPLANLVGW--RDKPVALSIVQARVVG
LAHFTVGYFVTYAAFLIASTSGKFG-----------------------------------
------------------------------------------------------------
------------------------------------------------------------
-
>256_Cyanobium_sp._PCC_7001
------------------------------------------------------------
------------------------------------------------------------
---------------------MATK------FPSFSQGLAQDP-TTRRIWYGIATAHDFE
SHDGMTEERLYQKLFSTHFGHLAIIGLWVSGNLFHIAWQGNFEQWVT-------------
---------DPLHVRPIAHAIWDP--HFGQGAIAAF-TQA-GASSPVNIAYSGLYHWWYT
IGMRTNAELYQGAIFMMILSAWALFAGWLHLQPKFR----PSLAWFKNAESRLNHHLAVL
FGFSSIAWTG---HLVHVAIP---------------------------------------
--------------ESRG--QHVGW-DNFLSVLP-----HPAGLAP-----FFTGNWGVY
AQNPDTTYQVFGTAEGSGTAILTFLGGFHPQSEALWLTDIAHHHLAIGCLFVIAGHMYRT
-NFGIGHSIREILDAHNPPAG-----T---P--GDLGAGHKGLYDTINNSLHFQLGLALA
SLGVVTS-------------------------------------------------LVAQ
HMYSMPSYAFIAKDYTT-QAALYTH------HQYIAIFLMCGAFAHGAIFFIRDYDPEAN
KNNVLAR-------MLEHKEAIISHLSWVSLFLGFHTLGLYVHNDVVVAFGTPEK-----
QILVEPVFAQFVQAASGKAIYGMNVLLANPDSLVSNAPG-P-------------------
---------------------------------------------GAVWLPGWLDGINA-
-GDNSLFLQIGPGDFLVHHAIALGLHTTTLILVKGALDARGSKLMPD---KKDFGYSFPC
DGPGRGGTCDISAWD-AFYLAVFWALNTVGWLTFYWHWKHLAIWQG--------------
------------NVAQFNESSTYLMGWFRDYLWLNSSQLINGYNPAG-SNNLAVWAWMFL
FGHLVWATGFMFLISWRGYWQELIETIVWAHQRTPLANLVGW--RDKPVALSIVQARVVG
LAHFTVGYFLTYAAFLIASTSGKFG-----------------------------------
------------------------------------------------------------
------------------------------------------------------------
-
>257_Moorea_producens_JHB
------------------------------------------------------------
------------------------------------------------------------
---------------------MATK------FPKFSQDLAQDP-TTRRIWYGIATAHDFE
SHDGMTEENLYQKIFASHFGHLAIIFLWTSGTLFHVAWQGNFEEWIK-------------
---------DPETVKPIAHAIWDP--QFGSGAIDAF-TQA-GASSPVNIAYSGVYHWFYT
IGMTTNNQLHGGAMFLLLLSSLLLFAGWLHLQPKFR----PSLSWFKNAESRLNHHLAGL
FGVSSLAWAG---HLIHVAIP---------------------------------------
--------------ASRG--QRVGW-DNFLSVKP-----HAAGLGP-----FFTGNWGVY
AQNPDTAGHIFGTSDGAGTAILTFLGGFHPQTESLWLTDIAHHHLAIAVIFIIAGHMYRT
-NWGIGHSIKEIHSAHNPPA-STPF-------GGMLGEGHKGLYDTINNSLHFQLGLALA
CLGVVCS-------------------------------------------------LVAQ
HMYAMPSYAFIAKDHTT-MAALYTH------HQYIAGFLMVGAFAHGAIFFVRDYDPEAN
KNNVLAR-------MLEHKEALISHLSWVTLFLGFHTLGLYVHNDVVVAFGTPEK-----
QILVEPVFAQFIQATHGKLLYGFDILLSNPDSIASG------------------------
--------------------------------------------TGAVYLPGWLDAINSG
--TNSLFLTIGPGDFLVHHAIALGLHTTTLILVKGALDARGSKLMPD---KKDFGYAFPC
DGPGRGGTCDISAWD-AFYLAMFWMLNTLGWLTFYWHWKHLCVWQG--------------
------------NVAQFNENSTYLMGWFRDYLWANSAPLINGYSPFG-TNNLSVWAWMFL
LAHLVWATGFMFLISWRGYWQELIETLVWAHERTPLANLVSW--KDKPVALSIVQARLVG
LTHFTVGYILTYAAFLIASTAGAFG-----------------------------------
------------------------------------------------------------
------------------------------------------------------------
-
>258_Calothrix_sp._NIES-3974
------------------------------------------------------------
------------------------------------------------------------
---------------------MATK------FPKFSQDLASDP-TTRRVWYAIATAHDFE
SHDGMTEENLYQRIFASHFGHLAIIFLWASGILFHVAWQGNYEQWIQ-------------
---------DPLHTRPIAHAIWDA--QFGPGAIAAY-TQA-GAKNPVDICYSGVYHWWYT
IGLRTNNELYTGALFLVILAAIALFAGWLHLQPKFR----PSLSWFKNAESRLNHHLAGL
FGVSSLAWAG---HLIHVAIP---------------------------------------
--------------ESRG--IHVGW-NNFLATPP-----HPAGLWA-----FFTGNWAAY
AQNPDTANHVFNSSQGAGTAILTFLGGFHPQTNSLWLTDMAHHHLAIGVIFIIAGHMYRT
-NWNLGHNIKEMMDSK-T--F-FGR-----RVEGPFNLPHQGLYETINNSLHFQLSLALA
CLGVASS-------------------------------------------------LTAQ
HMYSMPPYAFLSQDFTT-MATLYTH------HQYIAGFLMVGAFSHAAIFWIKDYDPEQN
KGNVLDR-------VLKHKEAIISHLSWVSLFLGFHTLGLYVHNDVEVAFGAADK-----
QILIEPVFAQFIQATHGKMLYGFNTLLSNPDSIASTAWPN--------------------
--------------------------------------------HANVWLPGWLDAINNG
--TNSLFLTIGPGDFFVHHAIALGLHVTTLILVKGALDARGSKLMPD---KKDFGYAFPC
DGPGRGGTCDISAWD-CSYLAMFWMLNTLGWITFYWHWKHLCIWQG--------------
------------NVAMFNENSTYLMGWFRDYLWANSAQLINGYNPYG-TSNLAVWAWMFL
FGHLAWAVSFMFLITWRGYWQELIETLAWAHEKTPLS-FGYW--RDKPVALSIVQARLVG
LTHFTVGYIATYGAFLIASTAGKFG-----------------------------------
------------------------------------------------------------
------------------------------------------------------------
-
>259_Gossypium_raimondii
------------------------------------------------------------
------------------------------------------------------------
---------------------MALR------FPRFSQGLAQDP-TTRRIWFGIATAHDFE
SHDDITEERLYQNIFASHFGQLAIIFLWTSGNLFHVAWQGNFEAWVQ-------------
---------DPLHVRPIAHAIWDP--HFGQPAVEAF-TRG-GAPGPVNIAYSGVYQWWYT
IGLRTNEDLYTGALFLLFLSALSLIAGWLHLQPKWK----PSVSWFKNAESRLNHHLSGL
FGVSSLAWTG---HLVHVAIP---------------------------------------
--------------GSRG--EYVRW-NNFLDVLP-----HPQGLGP-----FFSGQWNLY
AQNPDSSSHLFGTSQGSGTAILTLLGGFHPQTQSLWLTDIAHHHLAIAILFLIAGHMYRT
-NFGIGHSIKDLLEAHIPPG-------------GRLGRGHKGLYDTINNSIHFQLGLALA
SLGVITS-------------------------------------------------LVAQ
HMYSLPAYAFIAQDFTT-QAALYTH------HQYIAGFIMTGAFAHGAIFFIRDYNPEQN
EDNVLAR-------MLDHKEAIISHLSWASLFLGFHTLGLYVHNDVMLAFGTPEK-----
QILIEPIFAQWIQSAHGKTSYGFDVLLSSTNGPAFNAGR---------------------
----------------------------------------------SIWLPGWLNAVNE-
-NSNSLFLTIGPGDFLVHHAIALGLHTTTLILVKGALDARGSKLMPD---KKDFGYSFPC
DGPGRGGTCDISAWD-AFYLAVFWMLNTIGWVTFYWHWKHITLWQG--------------
------------NVSQFNESSTYLMGWLRDYLWLNSSQLINGYNPFG-MNSLSVWAWMFL
FGHLVWATGFMFLISWRGYWQELIETLAWAHERTPLANLIRW--RDKPVALSIVQARLVG
LAHFSVGYIFTYAAFLIASTSGKFG-----------------------------------
------------------------------------------------------------
------------------------------------------------------------
-
>260_Cyanobium_sp._NIES-981
------------------------------------------------------------
------------------------------------------------------------
---------------------MATK------FPSFSQGLAQDP-TTRRIWYGIATAHDFE
SHDGMTEERLYQKLFSTHFGHLAIIGLWVSGNLFHIAWQGNFEQWVT-------------
---------DPLHVRPIAHAIWDP--HFGQGAITAF-TQA-GASSPVNIAYSGLYHWWYT
IGMRTNAELYQGAIFMMILSAWALFAGWLHLQPKFR----PSLAWFKNAESRLNHHLAVL
FGFSSIAWTG---HLVHVAIP---------------------------------------
--------------ESRG--QHVGW-DNFLSVLP-----HPAGLAP-----FFTGNWGVY
AQNPDTTYQVFGTAEGSGTAILTFLGGFHPQSEALWLTDIAHHHLAIGCLFVIAGHMYRT
-NFGIGHSIREILDAHNPPAG-----T---P--GDLGAGHKGLYDTINNSLHFQLGLALA
SLGVVTS-------------------------------------------------LVAQ
HMYSMPSYAFIAKDYTT-QAALYTH------HQYIAIFLMCGAFAHGAIFFIRDYDPEAN
KNNVLAR-------MLEHKEAVISHLSWVSLFLGFHTLGLYVHNDVVVAFGTPEK-----
QILVEPVFAQFVQAASGKAIYGMNVLLANPDSLVSNAPG-P-------------------
---------------------------------------------GAVWLPGWLDGINA-
-GDNSLFLQIGPGDFLVHHAIALGLHTTTLILVKGALDARGSKLMPD---KKDFGYSFPC
DGPGRGGTCDISAWD-AFYLAVFWALNTVGWLTFYWHWKHLAIWQG--------------
------------NVAQFNESSTYLMGWFRDYLWLNSSQLINGYNPAG-SNNLAVWAWMFL
FGHLVWATGFMFLISWRGYWQELIETIVWAHQRTPLANLVGW--RDKPVALSIVQARVVG
LAHFTVGYFLTYAAFLIASTSGKFG-----------------------------------
------------------------------------------------------------
------------------------------------------------------------
-
>261_Phormidesmis_priestleyi_An
------------------------------------------------------------
------------------------------------------------------------
---------------------MATK------FPKFSQALAQDP-TTRRIWYGIATAHDFE
THDGMTEENLYQKIFASHFGHLAIIFLWTSGNLFHVAWQGNFPQWIQ-------------
---------DPLNVKPIAHAIWDP--HFGQPAVDAF-SQA-GSSSPVNIAYSGVYHWWYT
IGMRTNGDLYAGAIGLLAFAAVMLFAGWLHLQPKFR----PSLSWFKNAESRLNHHLAGL
FGVSSLAWTG---HLVHVAIP---------------------------------------
--------------ESRG--VHVGW-DNFLTMKP-----HPAGLKP-----FFTGNWGVY
AQNPDTANHLFGTSTGSGDAILTFLGGFHPQTESLWLTDMAHHHLAIAVIFIIAGHMYRT
-NFGIGHSIKDILATHRPPE-GTPF-------GGALGAGHKGLYDTLNNSLHFQLALALA
SLGVITS-------------------------------------------------LVAQ
HMYALPPYAFMAKDFTT-SAALYTH------HQYIAGFIMVGAFAHGAIFLIRDYDPVAN
ENNVLAR-------VLDHKEAIISHLSWVSLFLGFHTLGIYVHNDVVVAFGTPEK-----
QILVEPVFAQFVQAASGKALYGFDTLLSNPDSIATTAWPN--------------------
--------------------------------------------NAAVWLPGWFDAINSG
--SNSLFLAIGPGDFLVHHAIALGLHTTTLILVKGALDGRGSKLMPD---KKDFGFSFPC
DGPGRGGTCDISAWD-SFYLAMFWMLNTIGWVTFYWHWKHLSIWSG--------------
------------NVAQFNENSNYLMGWLRDYLWLNSAQLINGYNPYG-MNNLAVWAWMFL
FGHLVWATGFMFLISWRGYWQELIETIVWAHERTPLANLVRW--KDKPVAMSIVQGRLIG
LAHFTVGYVLTYAAFLIASTSSRFG-----------------------------------
------------------------------------------------------------
------------------------------------------------------------
-
>262_Synechococcus_sp._JA-2-3Ba
------------------------------------------------------------
------------------------------------------------------------
-------------------MTTATR------FPQFSQDLASDP-TTRRLWYGIATAHDFE
THDGMTEERLYQKLFATHFGHLAIIFLWASGNVFHIAWQGNYEQWVA-------------
---------NPTGVTPIAHAIWDP--HFGKAAVEAF-TQP-GGGGPVNAAYSGLYYWFNT
IGLRTNGDLYAGAIGLLLLAAVFLFAGWLHLQPRFR----PSLSWFKNAEARLNHHLAGL
FGVSSLAWTG---HLVHVAIP---------------------------------------
--------------ESRG--QHVGW-DNFLTTLP-----HPAGLKP-----FFTLNWGVY
AQNPDTANHVWGTAEGAGTAILTFLGGFNPNTQSLWLTDMAHHHLAIAVIFIVAGHMYRT
-NWGIGHSIREILGAHNPPK-GTPF-------GGLLGEGHKGLYDTVNNSLHFQLALALA
CLGVVTS-------------------------------------------------LVAQ
HMYALNPYVFMSMDHTT-EAALYTH------HQYIAGFLMVGAFAHGAIFLVRDYDPEAN
KNNVLAR-------VLDHKEAIISHLSWVSLFLGFHTLGLYVHNDVMQAFGTPEK-----
QILIEPVFAQFIQASHGKMIYGMDVLLSNPDSLASTAWPN--------------------
--------------------------------------------YGNVWLPGWLQAINDP
--NGSLFLPIGPGDFLVHHAIALGLHTTTLILVKGALDARGSKLMPD---KKDFGYSFPC
DGPGRGGTCDISAWD-AFYLAMFWMLNTIGWVTFYWHWKQLGVWSG--------------
------------NTAQFNENSTYLMGWLRDYLWANSAQLINGYNPYG-MNNLAVWAWMFL
FGHLVWATGFMFLISWRGYWQELIETLVWAHERTPLAKLIRW--KDKPVAMSIVQGRLVG
LAHFTVGYVLTYAAFVIASTASQSG-----------------------------------
------------------------------------------------------------
------------------------------------------------------------
-
>263_Alkalinema_sp._CACIAM_70d
------------------------------------------------------------
------------------------------------------------------------
---------------------MATK------FPKFSQDLAQDP-TTRRIWYGIATAHDFE
SHDGMTEEKLYQKIFATHFGHLAIIFLWASGSLFHVAWQGNFEQWIK-------------
---------DPLNVKPIAHAIFDP--QFGKGAVDAF-TQA-GASYPVDIAYSGVYHWWYT
IGMRTVGDLYQGSIFLLILSAILLFAGWLHLQPKFR----PSLAWFKNAESRLNHHLAGL
FGVSSLAWTG---HLVHVAIP---------------------------------------
--------------ESRG--QHVGW-DNFLSVAP-----HPAGLAP-----FFTGNWGVY
AQNPDTAGHVFGTAQGAGTAILTFLGGFHPQTESLWLTDMAHHHLAIAVLFIIAGHMYKT
-NFGIGHSMKEIMEAHNPPK-GTPF-------GGMIGDGHKGMYDTYNNSLHFQLGWHLA
CLGVVTS-------------------------------------------------LVAQ
HMYSMPPYAFIAKDFTT-MAALYTH------HQYIAGFLMVGAFAHGAIFLVRDYDPEAN
KNNVLAR-------MLEHKEALISHLSWASLFLGFHTLGLYVHNDVVVAFGTPEK-----
QILIEPVFGQWVQASSGKLLYGLQTLLSNPESVAYTAYPN--------------------
--------------------------------------------YGNVWLPGWLEAINSG
--KNSLFLTIGPGDFLVHHAIALGLHVTTLILVKGALDARGSKLMPD---KKDFGYAFPC
DGPGRGGTCDISAWD-SFYLSMFWMLNTIGWVTFYWHWKHLSIWSD--------------
------------NVAQFNESSTYLMGWFRDYLWQYCAPLINGYNPYG-MNNLAIWAWIFL
GAHLAWATGFMFLISWRGYWQELIETLVWAHERTPLANLVRW--KDKPVALSIVQARLVG
LTHFTVGYIFTYAAFLIASTAGKFG-----------------------------------
------------------------------------------------------------
------------------------------------------------------------
-
>264_Oscillatoriales_cyanobacte
------------------------------------------------------------
------------------------------------------------------------
---------------------MATK------FPKFSQALAEDP-TTRRIWYAIATANDFE
SHDGVTEESLYQKIFASHFGHLAIIFLWTSGNLFHVAWQGNFEQWIK-------------
---------NPLTTRPVAHAIWDP--HFGKAAVEAY-TQT-DLAGPVNVAYSGVYHWWYT
IGMRTNAELFTGAIWMLVFAAVLLFAGWLHLQPSFR----PSLSWFKNAESRLNHHLAGL
FGASSLAWTG---HMVHVAIP---------------------------------------
--------------ESRG--IHVGW-DNFLSVPP-----HPAGLAP-----FFTGNWGVY
AQNPDTAGHIFGTSEGAGTAILTFLGGFHPQTESLWMTDIAHHHLAIAVLFIIAGHMYRT
-NFGIGHSIKDILNAHNPPK-GTPF-------GGALGAGHKGLYDTINNSLHFQLGLALA
SLGVITS-------------------------------------------------LVAQ
HMYSMPSYAFIAKDFTT-QAALYTH------HQYIAGFLMVGAFAHGAIFFVRDYDPEAN
KNNVLAR-------MLEHKEAIISHLSWVSLFLGFHTLGIYVHNDVMQAFGTPEK-----
QILIEPVFAQWIQAAQGKALYGFDVLLSNANSIPSN------------------------
--------------------------------------------AGAAYLPGWLAGINSD
--SNSLFLTIGPGDFLIHHAIALGLHTTTLILVKGALDARGSKLMPD---KKDFGYSFPC
DGPGRGGTCDISAWD-SFYLAMFWMLNTLGWVTFYWHWKHLGVWQG--------------
------------NVAQFNESSVTIMGWLRDYLWLNSAQLINGYNPYG-MNNISVWAWMFL
FGHLVWATGFMFLISWRGYWQELIETLVWAHQRTPLASLVQW--KDKPVALSIVQARLVG
LAHFTIGYILTYAAFLIASTATAFG-----------------------------------
------------------------------------------------------------
------------------------------------------------------------
-
>265_Moorea_producens_PAL
------------------------------------------------------------
------------------------------------------------------------
---------------------MATK------FPKFSQDLAQDP-TTRRIWYGIATAHDFE
SHDGMTEENLYQKIFASHFGHLAIIFLWTSGTLFHVAWQGNFEEWIK-------------
---------DPETVKPIAHAIWDP--QFGSGAIDAF-TQA-GASSPVNIAYSGVYHWFYT
IGMTTNNQLHGGAMFLLLLSSLLLFAGWLHLQPKFR----PSLSWFKNAESRLNHHLAGL
FGVSSLAWAG---HLIHVAIP---------------------------------------
--------------ASRG--QRVGW-DNFLSVKP-----HAAGLGP-----FFTGNWGVY
AQNPDTAGHIFGTSDGAGTAILTFLGGFHPQTESLWLTDIAHHHLAIAVIFIIAGHMYRT
-NWGIGHSIKEIHSAHNPPA-STPF-------GGMLGEGHKGLYDTINNSLHFQLGLALA
CLGVVCS-------------------------------------------------LVAQ
HMYALPSYAFIAKDHTT-MAALYTH------HQYIAGFLMVGAFAHGAIFFVRDYDPEAN
KNNVLAR-------MLEHKEALISHLSWVTLFLGFHTLGIYVHNDVVVAFGTPEK-----
QILVEPVFAQFIQAAHGKLLYGFDTLLSNPDSLAAG------------------------
--------------------------------------------SGAAYLPGWLDAMNSG
--TNSLFLTIGPGDFLVHHAIALGLHTTTLILVKGALDARGSKLMPD---KKDFGYAFPC
DGPGRGGTCDISAWD-AFYLAMFWMLNTLGWLTFYWHWKHLCVWQG--------------
------------NVAQFNENSTYLMGWFRDYLWANSAPLINGYSPFG-TNNLSVWAWMFL
LAHLVWATGFMFLISWRGYWQELIETLVWAHERTPLANLVSW--KDKPVALSIVQARLVG
LTHFTVGYILTYAAFLIASTAGAFG-----------------------------------
------------------------------------------------------------
------------------------------------------------------------
-
>266_Moorea_bouillonii_PNG
------------------------------------------------------------
------------------------------------------------------------
---------------------MATK------FPKFSQDLAQDP-TTRRIWYGIATAHDFE
SHDGMTEENLYQKIFASHFGHLAIIFLWTSGTLFHVAWQGNFEEWIK-------------
---------DPETIKPIAHAIWDP--QFGSGAIDAF-TQA-GASSPVNIAYSGVYHWFYT
IGMRTNNQLHGGAMFLLLLSSLLLFAGWLHLQPKFR----PSLSWFKNAESRLNHHLGGL
FGVSSLAWAG---HLIHVAIP---------------------------------------
--------------ASRG--QHVGW-DNFLSVKP-----HAAGLGP-----FFTGNWGVY
AQNPDTAGHIFGTSDGAGTAILTFLGGFHPQTESLWLTDMAHHHLAIAVIFIIAGHMYRT
-NWGIGHSIKEIHSAHNPPA-GTPF-------GGLLGEGHKGLYDTINNSLHFQLGLALA
CLGVVCS-------------------------------------------------LVAQ
HMYAMPPYAFIAKDHTT-MAALYTH------HQYIAGFLMVGAFAHGAIFFVRDYDPEAN
KNNVLAR-------MLEHKEALISHLSWVTLFLGFHTLGLYVHNDVVVAFGTPEK-----
QILVEPVFAQFIQATHGKLLYGFDTLLSNPDSIASGT-----------------------
---------------------------------------------GAAYLPGWLDAINSG
--ANSLFLTIGPGDFLVHHAIALGLHTTTLILVKGALDARGSKLMPD---KKDFGYAFPC
DGPGRGGTCDISAWD-AFYLAMFWMLNTLGWLTFYWHWKHLCVWQN--------------
------------NVAQFNENSTYLMGWFRDYLWANSAPLINGYSPFG-TNNLSVWAWMFL
FAHLVWATGFMFLISWRGYWQELIETLVWAHERTPLANLVSW--KDKPVALSIVQARLVG
LTHFTVGYILTYAAFLIASTAGAFG-----------------------------------
------------------------------------------------------------
------------------------------------------------------------
-
>267_Xenococcus_sp._PCC_7305
------------------------------------------------------------
------------------------------------------------------------
---------------------MATK------FPKFSQDLAQDP-TTRRIWYGIATAHDFE
LHDGMTEENLYQKIFASHFGHLAIIFLWTSGTLFHVAWQGNFQQWIK-------------
---------DPLNTRPIAHAIWDP--HFGQGAIDAF-TQA-GASSPVNIAYSGVYHWFYT
IGMTTNQDLYQGAIFLLIFASLLLFAGWLHLQPKFR----PSLSWFKNAESRLNHHLAGL
FGVSSLAWTG---HLVHVAIP---------------------------------------
--------------ESRG--QHVGW-DNFLSTPP-----HPAGLAP-----FFSLNWGVY
AQNPDTAGHVFGTSEGAGTAILTFLGGFHPQTESLWLTDIAHHHLAIAVIFIIAGHMYRT
-NFGIGHNMKDIMAAHNPPA-GTPF-------GGMIGDGHKGIYDTYNNSLHFQLGWHLA
CLGVITS-------------------------------------------------LVAQ
HMYSLPSYVFIAEDQTT-QAALYVH------HQYIAGFLMVGAFAHGAIFLVRDYDPVAN
ENNVLAR-------MLEHKEALISHLSWVTLFLGFHTLGLYVHNDVVVAFGTPEK-----
QILIEPVFAQWVQAVSGKTLYGFDTLLSNPDSIASTAWPN--------------------
--------------------------------------------YGAVWLPGWLDAINSG
--TNSLFLTIGPGDFLAHHAIALGLHTTTLILVKGALDARGSKLMPD---KKDFGFAFPC
DGPGRGGTCDISAWD-SFYLAMFWMLNTIAWLDFYWHWKHLGVWQG--------------
------------NVAQFNENSTYLMGWFRDYLWANSAQLINGYNPYG-TNNLSVWAWMFL
FGHLVWATGFMFLISWRGYWQELIETIVWAHERTPLANLVRW--KDKPVALSIVQARVVG
LAHFTIGFVLTYAAFLIASTSGIYG-----------------------------------
------------------------------------------------------------
------------------------------------------------------------
-
>268_Nicotiana_undulata
------------------------------------------------------------
------------------------------------------------------------
---------------------MALR------FPRFSQGLAQDP-TTRRIWFGIATAHDFE
SHDDITEERLYQNIFASHFGQLAIIFLWTSGNLFHVAWQGNFESWVQ-------------
---------DPLHVRPIAHAIWDP--HFGQPAVEAF-TRG-GALGPVNIAYSGVYQWWYT
IGLRTNEDLYTGALFLLFLSAISLIAGWLHLQPKWK----PSVSWFKNAESRLNHHLSGL
FGVSSLAWTG---HLVHVAIP---------------------------------------
--------------ASRG--EYVRW-NNFLDVLP-----HPQGLGP-----LFTGQWNLY
AQNPDSSSHLFGTAQGAGTAILTLLGGFHPQTQSLWLTDIAHHHLAIAFIFLVAGHMYRT
-NFGIGHSMKDLLDAHIPPG-------------GRLGRGHKGLYDTINNSLHFQLGLALA
SLGVITS-------------------------------------------------LVAQ
HMYSLPAYAFIAQDFTT-QAALYTH------HQYIAGFIMTGAFAHGAIFFIRDYNPEQN
EDNVLAR-------MLEHKEAIISHLSWASLFLGFHTLGLYVHNDVMLAFGTPEK-----
QILIEPIFAQWIQSAHGKTSYGFDVLLSSTSGPAFNAGR---------------------
----------------------------------------------SIWLPGWLNAVNE-
-NSNSLFLTIGPGDFLVHHAIALGLHTTTLILVKGALDARGSKLMPD---KKDFGYSFPC
DGPGRGGTCDISAWD-AFYLAVFWMLNTIGWVTFYWHWKHITLWQG--------------
------------NVSQFNESSTYLMGWLRDYLWLNSSQLINGYNPFG-MNSLSVWAWMFL
FGHLVWATGFMFLISWRGYWQELIETLAWAHERTPLANLIRW--RDKPVALSIVQARLVG
LAHFSVGYIFTYAAFLIASTSGKFG-----------------------------------
------------------------------------------------------------
------------------------------------------------------------
-
>269_Synechococcus_sp._PCC_7335
------------------------------------------------------------
------------------------------------------------------------
---------------------MATK------FPKFSQELQQDP-TTRRIFYSLATAHDFE
SHDGMTEESLYQRIFASHFGHLAIIFLWTSGILFHVAWQGNFEAWIK-------------
---------DPLNISPIAHAIWDP--QFGPAAMDAF-TPA-GAGNPVNFCYSGVYHWWYT
IGLRTNGDLFAGAMFLLLLAAVMLYAGWLHLQPRYR----PSLAWFKNAESRLNHHLAGL
FGVSSLAWTG---HLVHVAIP---------------------------------------
--------------ESRG--QHVGW-DNFLSMPP-----HPEGLKP-----FFTGNWGAY
ALNPDTSEHLFNTSQGAGTAILTFLGGFHPQTESLWLTDMAHHHLAIAVIFIIAGHMYRT
-NFGIGHSIKEMTESLQGPG-WTGF-----FIAPNTGRGHKGIYDAYNNSLHFQLGWHLA
CLGVVTS-------------------------------------------------LVAQ
HMYAMPPYAFIARDYTT-TAALYTH------HQYIAGFLMLGAFAHGGIFLIRDYDPVAN
ENNVLAR-------VLDHKEAIISHLSWVSLFLGFHTLALYVHNDCEVAFGSPDK-----
QILVEPVFAQWIQAVHGKALYGISSLLSNPDSIASTAWPN--------------------
--------------------------------------------HANVWLPGWLEAINNG
--TNSLFLAIGPGDFLVHHAIALGLHVTTLILVKGALDARGSKLMPD---KKDFGYAFPC
DGPGRGGTCDISAWD-SVYLATFWMLNTLGWVTFYWHWKHLAIWSG--------------
------------NVAQFNEGSTYLMGWFRDYLWLNSAQLINGYNPYG-TNNLAIWAWIFL
FGHLVWAISFMFLITWRGYWQELIETLMWAHENTPLSFGYP---KDKPVALSIVQARLVG
LVHFTVGYIATYGAFLIASTGSRFP-----------------------------------
------------------------------------------------------------
------------------------------------------------------------
-
>270_Pseudanabaena_sp._PCC_7367
------------------------------------------------------------
------------------------------------------------------------
---------------------MATK------FPKFSQDLASDP-TTRRIWYAIATANDFE
SHDGVTEESLYQKIFASHFGHLAIIFLWTSGNLFHVAWQGNFQQWVK-------------
---------DPLNTNPIAHAIWDP--QFGSAAVDAF-TQG-GASGPVDISYSGVYHWWYT
IGMRTDSDLYSGAIFLLIFAAVLLFAGWLHLQPSFR----PSLAWFKNAESRLNHHLAGL
FGASSLAWTG---HLVHVAIP---------------------------------------
--------------EARG--QHVGW-DNFLSVMP-----HPEGLKP-----FFTGNWAAY
AQNPDTANHVFGSASGSGTAILTFLGGFHPQTESLWLTDIAHHHLAIAVLFIVAGHMYRT
-NFGIGHSMKEIMAAHNPPP-GTPF-------GGMLGEGHKGMYDTYNESLHFQLGWHLA
TLGVVTS-------------------------------------------------LVAQ
HMYSMPPYAFMAKDYTT-MSALYTH------HQYIAGFLMAGAFAHGAIFLVRDYDPEAN
KNNVLAR-------VLEHKEAIISHLSWVSLFLGFHTLGIYVHNDVMQAFGTPEK-----
QILIEPVFAQWIQAAHGKALYGFDVLLSNPDSIAATAWPN--------------------
--------------------------------------------YGDVWLPGWLEGINSD
--ANSLFLTIGPGDFLIHHAIALGLHTTTLILVKGALDARGSKLMPD---KKDFGYSFPC
DGPGRGGTCDISAWD-AFYLAMFWMLNTIGWVTFYWHWKHLCVWQG--------------
------------NLAQFNEASVTIMGWLRDYLWLNSAQLINGYNPYG-MNNISVWAWMFL
FGHLVWATGFMFLISWRGYWQELIETLVWAHQRTPLAQLVSW--KDKPVALSIVQARLVG
LAHFTVGYIFTYAAFVIASTATAFG-----------------------------------
------------------------------------------------------------
------------------------------------------------------------
-
>271_Leptolyngbya_ohadii
------------------------------------------------------------
------------------------------------------------------------
---------------------MATK------FPKFSQGIAQEV-TTRRLWYGIATAHDFE
SHDGMTEENLYQKIFASHFGHLAIIFLWTSSLLFHVAWQGNFERWIK-------------
---------DPIHTRPIAHAIWDP--HFGKPAVDAF-TQG-GVDYPVNIAYSGVYHWWYT
IGMRTNGELYMGSLFLILLSAIFLFAGWLHLQPKFR----PSLSWFKNAESRLNHHLAGL
FGVSSLAWAG---HMVHVAIP---------------------------------------
--------------ESRG--IHVGW-DNFLTMKP-----HPAGLAP-----FFTGNWGVY
AQNPDSAEHVFTTSQGAGTAILTFLGGFHPQTESLWLTDIAHHHLAIAVIFIIAGHMYRT
-NFGIGHSIKEMLNSKAG--L-LTP-----RSEGQFNLPHHGLYDTYNNSLHFQLGIHLA
ALGVVTS-------------------------------------------------LVAQ
HMYSMPPYAFMARDFTT-QAALYTH------HQYIAGFLMVGAFAHGAIFWVRDYDPVQN
KGNVLDR-------VLNHKEAIISHLSWVSLFLGFHTLGLYVHNDVMQAFGTPEK-----
QILIEPVFAQFIQASHGKLLYGMDTLLSNPGSIASTAWPN--------------------
--------------------------------------------HGNVWLPGWLGAINSG
--NNSLFLTIGPGDFLIHHAIALGLHVTTLIGVKGALDARGTKLMPD---KKDFGFTFPC
DGPGRGGTCQTSGWEQSFYLAIFWMLNTIAWATFYFHWKHLGIWSG--------------
------------NVAQFNESSTYIMGWLRDYLWLYSGPIINGYNPYG-MNSIAVWDWMFL
FGHLVWATGFMFLISWRGYWQELIETLVWAHERTPLANLIRW--KDKPVALSIVQGWLTG
LIHFTVGYILTYAAFLIGATAGRFPVN---------------------------------
------------------------------------------------------------
------------------------------------------------------------
-
>272_Pseudanabaena_sp._PCC_6802
------------------------------------------------------------
------------------------------------------------------------
---------------------MATK------FPKFSQDLANDP-TTRRIWYAIATANDFE
SHDGMTEENLYQKIFASHFGHLAIIFLWVSGNLFHVAWQGNFEQWIK-------------
---------DPVNTKPIAHAIWDP--QFGKAAVEAY-SQA-GATSPVDICYSGVYHWWYT
QGMRSNQELFGGAIWLLILAAVLLFAGWLHLQPSFR----PSLAWFKNAESRMNHHLAGL
FGVSSLAWAG---HIIHVAIP---------------------------------------
--------------ESRG--QHVGW-DNFLSVSP-----HPAGLAP-----FFTGNWGVY
AQNPDTAGHIFGTSQGAGTAILTFLGGFHPQTESLWLTDIAHHHLAIAVLFIVAGHMYRT
-NFGIGHSMKTIMEAHNPPA-GTPL-------GGILGDGHKGMYDTYNESLHFQLGWHLA
CLGVLTS-------------------------------------------------WVAQ
NFYSMPPYAFIAKDYTT-QAALFTH------HEYIAGFLMLGAFAHGAIFLIRDYDPEAN
KNNVLGR-------ILDHKEAIISHLSWVSLFLGFHTLGVYVHNDVVVAFGTPEK-----
QILVEPVFAQWIQAAHGKALYGFNVLLSNPDSVATTAWPN--------------------
--------------------------------------------HGDVWLPGWLAAINSE
--TMSPFLTIGPGDFMVHHAIALGLHTTTLILVKGALDARGSKLMPD---KKDFGYSFPC
DGPGRGGTCDISAWD-AFYLAAFWMLNTIAWLTFYWHWKHLGIWQG--------------
------------NVAQFNENSTYLMGWFRDYLWANSAQLINGYNPFG-MNNISIWSWIFL
GAHLCWAVGFMFLISWRGYWQELIETLVWAHQRTPLAQLVSW--KDKPVALSIVQARLVG
LAHFATGFIFTYAAFVLASTATAFG-----------------------------------
------------------------------------------------------------
------------------------------------------------------------
-
>273_Candidatus_Atelocyanobacte
------------------------------------------------------------
------------------------------------------------------------
---------------------MATK------FPKFSQDLAQDP-TTRRIWYGMATAHDFE
IHDGMTEENLYQKIFASHFGHLAIIFLWTSGTLFHVAWQGNFEQWIK-------------
---------DPINIHPIAHAIWDP--HFGKGAIDAF-TQA-GASSPVNIAYSGVYHWFYT
IGMTSNSELYQGSIFLLILASLFLFAGWLHLQPKFR----PNLAWFKNAESRLNHHLAGL
FGVSSLAWAG---HLIHVAIP---------------------------------------
--------------ESRG--QHIRW-NNFLSTPP-----HPAGLEP-----FFTANWGVY
AQNPDTVNHAFGTADGSGTAILTFLGGFHPQTESLWLTDIAHHHLAIAVIFIIAGHMYRT
-NWGIGHSINEILEAHNPPL-SDPF-----H-HGRLGAGHRNMYDTVNNSLHFQLGLALA
SLGTITS-------------------------------------------------LVAQ
HMYAMPSYAFIAQDHTT-QAALYTH------HQYIAGFLMVGAFAHGAIFFVRDYDPESN
KDNVLAR-------MLEHKEAIISHLSWVSLFLGFHTLGLYVHNDVVVAFGTPEK-----
QILVEPIFAQFIQAASGKVLYGFDVLLSNPDSMAS-------------------------
--------------------------------------------TGAAYLPNWLEAVNSS
--KNSLFIDIGPGDFLVHHAIALGLHTTVLTLVKGALDARGSKLMPD---KKDFGYAFPC
DGPGRGGTCDISAWD-SFYLAMFWMLNTIGWVTFYWHWKHLGIWSG--------------
------------NVAQFNENSTYIMGWVRDYLWANSAQLINGYNPYG-TNNLSVWAWMFL
LGHLVWATGFMFLISWRGYWQELIETLVWAHEQTPLANLVQW--KDKPVALSILQARLVG
LTHFTVGYVLTYAAFLIASTASKFG-----------------------------------
------------------------------------------------------------
------------------------------------------------------------
-
>274_Synechococcus_sp._1G10
------------------------------------------------------------
------------------------------------------------------------
---------------------MATK------FPSFSQGLAQDP-TTRRIWYGIATAHDFE
SHDGMTEEKLYQKLFSTHFGHLAIIGLWVSGNLFHIAWQGNFEQWVA-------------
---------DPLHVRPIAHAIWDP--HFGQGAITAF-TQA-GATSPVNIAYSGLYHWWYT
IGMKTNAELYQGSIFMMILSAWALFAGWLHLQPKFR----PSLAWFKNAESRLNHHLAVL
FGFSSIAWTG---HLVHVAIP---------------------------------------
--------------EARG--QHVGW-DNFLNVLP-----HPAGLAP-----FFTGNWGVY
AENPDTLNQVFGTSEGSGTAILTFLGGFHPQTEALWLTDIAHHHLAIGCIFVIAGHMYRT
-NFGIGHSIREILEAHNPPKG-----T---PFGGALGAGHKGLYDTVNNSLHFQLGLALA
SLGVITS-------------------------------------------------LVAQ
HMYALPSYAFIAKDYTT-QAALYTH------HQYIAIFLMCGAFAHGAIFFIRDYDPEAN
KNNVLAR-------MLEHKEAIISHLSWVSLFLGFHTLGLYVHNDVVVAFGTPEK-----
QILIEPVFAQFVQAASGKAIYGFDVLLSNPTSAASLASANI-------------------
-----------------------------------------------PGDHFWLDAIN--
-GNTDVFLQIGPGDFLVHHAIALGLHTTTLILVKGALDARGSKLMPD---KKDFGYSFPC
DGPGRGGTCDISAWD-AFYLSVFWALNTVGWVTFYWHWKHLAIWQG--------------
------------NVAQFNESSTYLMGWFRDYLWLNSSQLINGYNPFG-SNNLAVWAWMFL
FGHLVWATGFMFLISWRGYWQELIETIVWAHQRTPLANLVGW--RDKPVALSIVQARVVG
LAHFTVGYILTYGAFLIASTSGKFG-----------------------------------
------------------------------------------------------------
------------------------------------------------------------
-
>275_Pleurocapsa_sp._PCC_7327
------------------------------------------------------------
------------------------------------------------------------
---------------------MATK------FPKFSQDLQQDP-TTRRIWYAIATAHDFE
SHDGMTEENIYQRIFASHFGHIAIIFLWTSGILFHVAWQGNFEQWVK-------------
---------DPLTVRPIAHAIWDA--QFGAPAIQAY-TQA-GASNPVDICTSGVYHWWYT
IGMRTNNDLYAGAIFLILLAAVFLYAGWLHLQPRFR----PSLSWFKNAESRLNHHLAGL
FGVSSLAWAG---HLIHVAIP---------------------------------------
--------------ESRG--QHVGW-DNFLTTKP-----HPAGLGP-----FFTGNWGVY
AQNPDTAEHIFNTSQGAGTAILTFLGGFHPQTESLWLTDMAHHHLAIAVIFIIAGHMYRT
-NWGIGHNIKEMLDALQGPGW-RGF-----FIAPRTGRGHLGIFEDYNNSLHFQLGWHLA
CLGVITS-------------------------------------------------LVAQ
HMYSMPPYAFISRDYTA-MSALYTH------HQYIAGFLMVGAFAHGAIFMVRDYDPELN
RDNVLAR-------VLNHKEAIISHLSWVSLFLGFHTLGIYVHNDCEVAFAAPEK-----
QILIEPVFAQWIQAAHGKTLYGLSTLLSNPDSIASTAWPN--------------------
--------------------------------------------YGNVWLPGWLDAINSG
--TNSLFLPIGPGDFLVHHAIALGLHVTTLILVKGALDARGSKLMPD---KKDFGYAFPC
DGPGRGGTCDISAWD-AFYLAMFWMLNTLGWLTFYWHWKHLTLWSG--------------
------------NVAIFNENSTYLMGWFRDYLWANSAQLINGYNPAG-TNNLAVWAWMFL
FGHLAWAVSFMFLITWRGYWQELIETLMWAHENTPLS-FGYP--KDKPVALSIVQARLVG
LTHFTVGYIATYGAFLIASTASRFG-----------------------------------
------------------------------------------------------------
------------------------------------------------------------
-
>276_Synechococcus_sp._WH_8020
------------------------------------------------------------
------------------------------------------------------------
---------------------MATK------FPSFSQGLAQDP-TTRRIWYGIATAHDFE
SHDGMTEEKLYQKLFSTHFGHLAIIGLWVSGNLFHIAWQGNFEQWVS-------------
---------DPLHVRPIAHAIWDP--HFGQGAIDAF-TQA-GASSPVNIAYSGLYHWFYT
IGMTTNAELYQGSIFMMILSAWALFAGWLHLQPKFR----PSLAWFKNAESRLNHHLAVL
FGFSSIAWAG---HLVHVAIP---------------------------------------
--------------ESRG--QHVGW-DNFLNVLP-----HPAGLQP-----FFTGNWGVY
AQNPDTTGQIFGTAEGSGTAILTFLGGFHPQTEALWLTDIAHHHLAIGCIFVIAGHMYRT
-NFGIGHSIREILEAHNPPTG-----T---P--GDLGAGHKGLYDTINNSLHFQLGLALA
SLGVITS-------------------------------------------------LVAQ
HMYAMPSYAFIAKDYTT-QAALYTH------HQYIAIALMCGAFAHGAIFFIRDYDPEAN
KDNVLGR-------MLEHKEAIISHLSWVSLFLGFHTLGLYVHNDVVVAFGTPEK-----
QILVEPVFAQFVQAASGKMIYGFDVFLANASSTATLASQNI-------------------
---------------------------------------------PG--EHYWMDAINGV
RGSNDLFLPIGPGDFLVHHAIALGLHTTTLILVKGALDARGSKLMPD---KKDFGYSFPC
DGPGRGGTCDISAWD-AFYLAVFWALNTVGWVTFYWHWKHLAIWQG--------------
------------NVAQFNESSTYLMGWFRDYLWLNSSQLINGYNPFG-SNNLAVWSWMFL
FGHLVWATGFMFLISWRGYWQELIETIVWAHERSPIANMMGW--RDKPVALSIVQARVVG
LAHFSVGYVLTYAAFLIASTSGKFG-----------------------------------
------------------------------------------------------------
------------------------------------------------------------
-
>277_Hydrococcus_rivularis_NIES
------------------------------------------------------------
------------------------------------------------------------
---------------------MATK------FPKFSQDLQQDP-TTRRIWYAIATAHDFE
SHDGMTEENLYQRIFASHFGHIAIIFLWTSGILFHVAWQGNFEQWVK-------------
---------DPLTVRPIAHAIWDA--QFGAPAIQAY-TQA-GASNPVDICTSGVYHWWYT
IGMRTNNDLYTGAIFLILLAAVFLYAGWLHLQPRFR----PSLSWFKNAESRLNHHLAGL
FGVSSLAWAG---HLIHVAIP---------------------------------------
--------------ESRG--QHVGW-DNFLTTKP-----HPAGLGP-----FFTGNWGVY
AQNPDTAEHVFNTSQGAGTAILTFLGGFHPQTESLWLTDMAHHHLAIAVIFIIAGHMYRT
-NWGIGHNIKEMLDALQGPGW-KGF-----FIAPRTGRGHLGIFEDYNNSLHFQLGWHLA
CLGVITS-------------------------------------------------LVAQ
HMYSMPPYAFISRDYTA-MSALYTH------HQYIAGFLMVGAFAHGAIFMVRDYDPELN
RDNVLAR-------VLNHKEVIISHLSWVSLFLGFHTLGIYVHNDCEVAFAAPEK-----
QILIEPVFAQWIQAAHGKTLYGLSTLLSNPDSIASTAWPN--------------------
--------------------------------------------YGNVWLPGWLDAINSG
--TNSLFLPIGPGDFLVHHAIALGLHVTTLILVKGALDARGSKLMPD---KKDFGYAFPC
DGPGRGGTCDISAWD-AFYLAMFWMLNTLGWLTFYWHWKHLTLWSG--------------
------------NVAIFNENSTYLMGWFRDYLWANSAQLINGYNPAG-TNNLAVWAWMFL
FGHLAWAVSFMFLITWRGYWQELIETLMWAHENTPLS-FGYP--KDKPVALSIVQARLVG
LTHFTVGYIATYGAFLIASTASRFG-----------------------------------
------------------------------------------------------------
------------------------------------------------------------
-
>278_Leptolyngbya_boryana_dg5
------------------------------------------------------------
------------------------------------------------------------
---------------------MATK------FPKFSQDIAQDP-TTRRIWYGIASAHDFE
THDGMTEEKLYQKIFATHFGHVAIIFLWASSLLFHVAWQGNFPQWIK-------------
---------DPIHLRPIAHAIWDP--QFGKPAVEAF-SQG-GASYPVNIAYSGVYHWWYT
IGMRTNADLYQGSIFLLLLAALFLFAGWLHLQPKFR----PSLAWFKNAESRLNHHLAGL
FGVSSLAWAG---HLIHVAIP---------------------------------------
--------------ESRG--QHVGW-DNFLTTLP-----HPAGLRP-----FFTGDWGVY
AQDPDTAEHIFNSSDGAGTAILTFLGGFHPQTESLWLTDMAHHHLAIAVIFIIAGHMYRT
-NFGIGHSIKDILNAR-G--K---------GIQGQGNLPHQGLYDTYNNSLHFQLGIHLA
ALGTALS-------------------------------------------------VVAQ
HMYAMPPYAFISKDFTT-QAALYTH------HQYLAGFFLIGAFAHGAIFWVRDYDPDNN
QNNVLAR-------LLGHKEAIISHLSWVSLFLGFHTLGLYVHNDVQVAFGVPEK-----
QILIEPVFAQWIQASHGKALYGFNTLLSNADSLATTAWPN--------------------
--------------------------------------------HGNVWLPGWLDAINSG
--TNSLFLTIGPGDFLVHHAIALGLHVTTLICLKGALDARGSKLMPD---KKDFGFNFPC
DGPGRGGTCQIASWEQSFYLATFWMLNTIGWVTFYWHWKHLAIWSG--------------
------------NVAQFNESSTYLMGWLRDYLWQYSAPLINGYNVYG-TSNLSVWAWMFL
FGHLVWATGFMFLISWRGYWQELIETLVWAHERTPLANLVRF--KDKPVALSIVQGWLVG
LVHFTVGYILTYAAFLIAATTGKFS-----------------------------------
------------------------------------------------------------
------------------------------------------------------------
-
>279_Synechococcus_sp._TMED90
------------------------------------------------------------
------------------------------------------------------------
---------------------MATK------FPSFSQGLAQDP-TTRRIWYGIATAHDFE
SHDGMTEEKLYQKLFSTHFGHLAIIGLWVSGNLFHIAWQGNFEQWVA-------------
---------DPLHVRPIAHAIWDP--HFGQGAIDAF-TQA-GASSPVNIAYSGLYHWFYT
IGMTTNAELYQGSIFMMILSAWALFAGWLHLQPKFR----PSLAWFKNAESRLNHHLAVL
FGFSSIAWTG---HLVHVAIP---------------------------------------
--------------ESRG--QHVGW-DNFLNVMP-----HPAGLGP-----FFTGNWGVY
AQNPDTMGQVFGTAEGSGTAILTFLGGFHPQTEALWLTDIAHHHLAIGVIFVIAGHMYRT
-NFGIGHSIREILEAHNPPQG-----T---P--GDLGAGHKGLYDTINNSLHFQLGLALA
SLGVVTS-------------------------------------------------LVAQ
HMYAMPSYAFIAKDYTT-QAALYTH------HQYIAIFLMCGAFAHGAIFFIRDYDPEAN
KDNVLAR-------MLEHKEAIISHLSWVSLFLGFHTLGLYVHNDVVVAFGTPEK-----
QILVEPVFAQFVQAASGKAIYGFDVLLANTGGVAAN----A-------------------
---------------------------------------------NAAYMGGWMDAINGV
RGSNDLFLPIGPGDFLVHHAIALGLHTTTLILVKGALDARGSKLMPD---KKDFGYSFPC
DGPGRGGTCDISAWD-AFYLAVFWALNTVGWVTFYWHWKHLAIWQG--------------
------------NVAQFNESSTYLMGWFRDYLWLNSSQLINGYNPFG-SNNLAVWAWMFL
FGHLVWATGFMFLISWRGYWQELIETIVWAHQRTPLANLVGW--RDKPVALSIVQARVVG
LAHFTIGYILTYAAFLIASTSGKFG-----------------------------------
------------------------------------------------------------
------------------------------------------------------------
-
>280_Synechococcus_sp._WH_7803
------------------------------------------------------------
------------------------------------------------------------
---------------------MATK------FPSFSQGLAQDP-TTRRIWYGIATAHDFE
SHDGMTEEKLYQKLFSTHFGHLAIIGLWVSGNLFHIAWQGNFEQWVA-------------
---------DPLHVRPIAHAIWDP--HFGQGAIDAF-TQA-GASSPVNIAYSGLYHWFYT
IGMTTNAELYQGSIFMMILSAWALFAGWLHLQPKFR----PSLAWFKNAESRLNHHLAVL
FGFSSIAWTG---HLVHVAIP---------------------------------------
--------------ESRG--QHVGW-DNFLNVMP-----HPAGLGP-----FFTGNWGVY
AQNPDTMGQVFGSAEGSGTAILTFLGGFHPQTEALWLTDIAHHHLAIGVIFVIAGHMYRT
-NFGIGHSIREILEAHNPPQG-----T---P--GDLGAGHKGLYDTINNSLHFQLGLALA
SLGVVTS-------------------------------------------------LVAQ
HMYAMPSYAFIAKDYTT-QAALYTH------HQYIAIFLMCGAFAHGAIFFIRDYDPEAN
KDNVLAR-------MLEHKEAIISHLSWVSLFLGFHTLGLYVHNDVVVAFGTPEK-----
QILVEPVFAQFVQAASGKAIYGFDVLLANTGGVAAN----A-------------------
---------------------------------------------NAAYMGGWMDAINGV
RGSNDLFLPIGPGDFLVHHAIALGLHTTTLILVKGALDARGSKLMPD---KKDFGYSFPC
DGPGRGGTCDISAWD-AFYLAVFWALNTVGWVTFYWHWKHLAIWQG--------------
------------NVAQFNESSTYLMGWFRDYLWLNSSQLINGYNPFG-SNNLAVWAWMFL
FGHLVWATGFMFLISWRGYWQELIETIVWAHQRTPLANLVGW--RDKPVALSIVQARVVG
LAHFTIGYILTYAAFLIASTSGKFG-----------------------------------
------------------------------------------------------------
------------------------------------------------------------
-
>281_Synechococcus_sp._WH_7805
------------------------------------------------------------
------------------------------------------------------------
---------------------MATK------FPSFSQGLAQDP-TTRRIWYGIATAHDFE
SHDGMTEEKLYQKLFSTHFGHLAIIGLWVSGNLFHIAWQGNFEQWVA-------------
---------DPLHVRPIAHAIWDP--HFGQGAIDAF-TQA-GASSPVNIAYSGLYHWFYT
IGMTTNAELYQGSIFMMILSAWALFAGWLHLQPKFR----PSLAWFKNAESRLNHHLAVL
FGFSSIAWTG---HLVHVAIP---------------------------------------
--------------ESRG--QHVGW-DNFLNVMP-----HPAGLGP-----FFTGNWGVY
AQNPDTMGQVFGTSEGSGTAILTFLGGFHPQTEALWLTDIAHHHLAIGVIFVIAGHMYRT
-NFGIGHSIREILEAHNPPQG-----T---P--GDLGAGHKGLYDTINNSLHFQLGLALA
SLGVVTS-------------------------------------------------LVAQ
HMYAMPSYAFIAKDYTT-QAALYTH------HQYIAIFLMCGAFAHGAIFFIRDYDPEAN
KDNVLAR-------MLEHKEAIISHLSWVSLFLGFHTLGLYVHNDVVVAFGTPEK-----
QILVEPVFAQFVQAASGKAIYGFDVLLANSGGVAAN----A-------------------
---------------------------------------------NAAYMGGWMDAINGV
RGSNDLFLPIGPGDFLVHHAIALGLHTTTLILVKGALDARGSKLMPD---KKDFGYSFPC
DGPGRGGTCDISAWD-AFYLAVFWALNTVGWVTFYWHWKHLAIWQG--------------
------------NVAQFNESSTYLMGWFRDYLWLNSSQLINGYNPFG-SNNLAVWAWMFL
FGHLVWATGFMFLISWRGYWQELIETIVWAHQRTPLANLVGW--RDKPVALSIVQARVVG
LAHFTIGYILTYAAFLIASTSGKFG-----------------------------------
------------------------------------------------------------
------------------------------------------------------------
-
>282_Synechococcus_sp._Lanier
------------------------------------------------------------
------------------------------------------------------------
---------------------MATK------FPSFSQGLAQDP-TTRRIWYGIATAHDFE
SHDGMTEEKLYQKLFSTHFGHLAIIGLWVSGNLFHIAWQGNFEQWVT-------------
---------DPLHIRPIAHAIWDP--HFGQGAIDAF-TQA-GASSPVNIAYSGLYHWWYT
IGMRSNAELYQGSIFMMILSAWALFAGWLHLQPKFR----PSLAWFKNAESRLNHHLAVL
FGFSSIAWTG---HLVHVAIP---------------------------------------
--------------EARG--QHVGW-DNFLTTLP-----HPAGLGP-----FFTGNWGVY
AENPDGMNQIFGSSEGAGTAILTFLGGFHPQSEALWLTDIAHHHLAIGCIFVIAGHMYRT
-NFGIGHSIREILEAHNPPQG-----T---P--GNLGAGHKGLYDTINNSLHFQLGLALA
SLGVITS-------------------------------------------------LVAQ
HMYAMPSYAFIARDYTT-QAALYTH------HQYIAIFLMCGAFAHGAIFFIRDYDPEAN
KNNVLAR-------MLDHKEAIISHLSWVSLFLGFHTLGLYVHNDVVVAFGTPEK-----
QILVEPVFAQFVQAASGKAMYGMDVLLSNAGSAASH----A-------------------
---------------------------------------------NAAYMGGWMNAINS-
-PNTDLFLPIGPGDFLVHHAIALGLHTTTLILVKGALDARGSKLMPD---KKDFGYSFPC
DGPGRGGTCDISAWD-SFYLAVFWALNTVGWVTFYWHWKHLAIWQG--------------
------------NVAQFNESSTYLMGWFRDYLWLNSSQLINGYNPMG-SNNLAVWAWMFL
FGHLVWATGFMFLISWRGYWQELIETIVWAHQRTPLANLVGW--RDKPVALSIVQARVVG
LAHFTIGYILTYAAFLIASTASKFG-----------------------------------
------------------------------------------------------------
------------------------------------------------------------
-
>283_Halomicronema_hongdechlori
------------------------------------------------------------
------------------------------------------------------------
---------------------MATK------FPKFSQDLQRDP-TTRRLFYAIATAHDFE
SHDGMSEENLYQRIFASHFGHLAIIFLWISGILFHVAWQGNFEQWIQ-------------
---------DPLNNSPIAHAIWDA--QFGPPAIAAY-TQA-GAMNPVDICYSGVYHWWYT
IGMRTNNDLFMGSIFLLLLSSVMLYAGWLHLQPRFR----PGLAWFKNAESRLNHHLAGL
FGVSSLAWTG---HLVHVALP---------------------------------------
--------------ESRG--QHVGW-DNFLSIRP-----HPEGLAP-----LFTGNWGAY
AQNPDTAEHAFGTAQGAGSAILTFLGGFHPQTESLWLTDMAHHHLAIAVIFIVAGHMYRT
-NFGIGHNIKEMTEALQGPGR-SGF-----FIAPRTGRGHKGIYDTYNNSLHFQLGWHLA
CLGVITS-------------------------------------------------LVAQ
HMYAMPPYAFMARDYTT-MSALYTH------HQYIAGFLMIGAFAHGAIFLIRDYDPEAN
RDNVLAR-------MLAHKEAIISHLSWVSLFLGFHTLGLYVHNDCEVALGSPEK-----
QILIEPVFAQWTQAFHGKALYGINSLLSNPDSVASTAWPN--------------------
--------------------------------------------YGNVWLSGWLEAVNNG
--ANSLFLTIGPGDLLVHHAIALGLHVTTLILVKGALDARGSKLMPD---KKDFGYSFPC
DGPGRGGTCDISAWD-AFYLATFWMLNTLGWVTFYWHWKHLSVWSG--------------
------------NVAQFNESSTYLMGWFRDYLWANSAQLINGYSPAG-TNSLAVWAWMFL
FGHLAWAVSFMFLITWRGYWQELIETLMWAHENTPLS-FGYP--KDKPVALSIVQARLVG
LTHFTVGYIATYGAFLIASTSSRFP-----------------------------------
------------------------------------------------------------
------------------------------------------------------------
-
>284_Candidatus_Synechococcus_s
------------------------------------------------------------
------------------------------------------------------------
---------------------MATK------FPSFSQGLAQDP-TTRRIWYGIATAHDFE
SHDGMTEERLYEKLFATHFGHLAIIGLWVSGNLFHVAWQGNFEQWVA-------------
---------DPLHVRPIAHAIWDP--QFGQGAIDAF-TQA-GASSPVDIAYSGVYHWWYT
IGMRTNLELYQGSLFMLILSAWALFAGWLHLQPKFR----PSLAWFKNAEARLNHHLAVL
FGFSSIAWTG---HLVHVAIP---------------------------------------
--------------EARG--QHVGW-DNFLSTLP-----HPAGLGP-----FFTGNWGVY
AQNPDTLDQVFSTSEGAGTAILTFLGGFHPQTESLWLTDIAHHHLAIGVIFVIAGHMYRT
-NFGIGHSIKDILEAHNPPSG-----T---P--GDLGAGHKGIFETLNNSLHMELGLALA
GLGVITS-------------------------------------------------LVAQ
HMYAMPSYAFIAKDYTT-QAALYTH------HQYIAIFLMCGAFAHGAIFFVRDYDPAAN
KNNVLAR-------MLEHKEALISHLSWASLFLGFHTLGLYVHNDVVVAFGTPEK-----
QILVEPVFAQFIQASHGKVMYGFDVLLANANSAATMASQNI-------------------
-----------------------------------------------PGPHYWLDAIN--
-GSTDVFLPIGPGDFLVHHAIALGLHTTTLILVKGALDARGSKLMPD---KKDFGYSFPC
DGPGRGGTCDISAWD-AFYLALFWALNTVAWATFYWHWKHLAIWQG--------------
------------NVAQFNESSTYLMGWFRDYLWLNSSQLINGYNPFG-VNNLSIWAWIFL
LAHLAWAVGFMFLISWRGYWQELIETIVWAHQRTPLANLIGW--RDKPVALSIVQARLVG
LTHFTVGFFLTYAAFLIASTSSRFG-----------------------------------
------------------------------------------------------------
------------------------------------------------------------
-
>285_Candidatus_Synechococcus_s
------------------------------------------------------------
------------------------------------------------------------
---------------------MATK------FPSFSQGLAQDP-TTRRIWYGIATAHDFE
SHDGMTEERLYEKLFATHFGHLAIIGLWVSGNLFHVAWQGNFEQWVA-------------
---------DPLHVRPIAHAIWDP--QFGQGAIDAF-TQA-GASSPVNIAYSGVYHWWYT
IGMRTNLELYQGSLFMLILSAWALFAGWLHLQPKFR----PSLAWFKNAEARLNHHLAVL
FGFSSIAWTG---HLVHVAIP---------------------------------------
--------------EARG--QHVGW-DNFLSTLP-----HPAGLGP-----FFTGNWGVY
AQNPDTLGQVFGTSEGAGTAILTFLGGFHPQTESLWLTDIAHHHLAIGVIFVIAGHMYRT
-NFGIGHSIKDILEAHNPPAG-----T---P--GELGAGHKGIFETLNNSLHMELGLALA
GLGVITS-------------------------------------------------LVAQ
HMYAMPSYAFIARDYTT-QAALYTH------HQYIAIFLMCGAFAHGAIFFVRDYDPAAN
KNNVLAR-------MLEHKEALISHLSWVSLFLGFHTLGLYVHNDVVVAFGTPEK-----
QILVEPVFAQFIQAAHGKVMYGFDVLLANANSAATVASQNI-------------------
-----------------------------------------------PGPHYWLDAIN--
-GSTDLFLPIGPGDFLVHHAIALGLHTTTLILVKGALDARGSKLMPD---KKDFGYSFPC
DGPGRGGTCDISAWD-AFYLALFWALNTIAWTTFYWHWKHLAIWQG--------------
------------NVAQFNESSTYLMGWFRDYLWLNSSQLINGYNPFG-VNNLAVWAWIFL
LAHLAWAVGFMFLISWRGYWQELIETIVWAHQRTPLANLIGW--RDKPVALSIVQARLVG
LTHFTVGFFLTYAAFLIASTSSRFG-----------------------------------
------------------------------------------------------------
------------------------------------------------------------
-
>286_Gloeomargarita_lithophora_
------------------------------------------------------------
------------------------------------------------------------
---------------------MATK------FPKFSQALAQDP-TTRRIWYALATANDFE
SHDGMTEENLYQRIFASHFGHLAIIFLWTSGNLFHVAWQGNFELWIK-------------
---------DPLNVRPIAHAIWDP--QFGQAAVDAF-TQAQGAGGPVNIAYSGVYQWWYT
IGMRTNDDLYAGSIFLLLLAAVALFAGWLHLQPKFR----PSLAWFKNAESRLNHHLAGL
FGVSSLAWTG---HLVHVAIP---------------------------------------
--------------ESRG--VHVGW-DNFLSMPP-----HPAGLAP-----FFSGNWGVY
AQNPDTLEHSFGTAQGAGTAILTFLGGFHPQTESLWLTDMAHHHLAIAVLFIIAGHMYRT
-NFGIGHSIREILKAHRPPV-GTPF-------GGALGRGHEGLYDTINNSLHFQLGLALA
SLGVITS-------------------------------------------------LVAQ
HMYSLPPYAFMAQDQTT-MAALYTH------HQYIAGFLMVGAFAHGAIFFVRDYDPEAN
KDNVLAR-------MLEHKEAIISHLSWVSLFLGFHTLGLYVHNDVVVAFGQPEK-----
QILIEPVFAQWIQAAHGKALYGFDVLLSNPDSIAATAWPN--------------------
--------------------------------------------YGDVWLPGWLEAINSG
--TNSLFLTIGPGDFLIHHAIALGLHTTTLILVKGALDARGSKLMPD---KKDFGYSFPC
DGPGRGGTCDISAWD-AFYLAMFWMLNTLGWVTFYWHWKHLAIWQG--------------
------------NVAQFNESSTYIMGWLRDYLWLNSSQLINGYNPYG-MNNLSVWAWMFL
FGHLVWATGFMFLISWRGYWQELIETLVWAHERTPLANLVRW--KDK-------------
------------------------------------------------------------
------------------------------------------------------------
------------------------------------------------------------
-
>287_Synechococcus_sp._WH_5701
------------------------------------------------------------
------------------------------------------------------------
---------------------MATK------FPSFSQGLAQDP-TTRRIWYGIATAHDFE
SHDGMTEEKLYQKLFSTHFGHLAIIGLWVSGNLFHIAWQGNFEQWVA-------------
---------DPLHVRPIAHAIWDP--HFGQGAITAF-TQA-GATSPVNIAYSGLYHWWYT
IGMKTNAELYQGSIFMMILSAWALFAGWLHLQPKFR----PSLAWFKNAESRLNHHLAVL
FGFSSIAWTG---HLVHVAIP---------------------------------------
--------------EARG--QHVGW-DNFLNVLP-----HPAGLAP-----FFTGNWGVY
AENPDTLNQVFGTSEGSGTAILTFLGGFHPQTEALWLTDIAHHHLAIGCIFVIAGHMYRT
-NFGIGHSIKEILEAHNPPKG-----T---PFGGALGAGHKGLYDTINNSLHFQLGLALA
SLGVITS-------------------------------------------------LVAQ
HMYALPSYAFIAKDYTT-QAALYTH------HQYIAIFLMCGAFAHGAIFFIRDYDPEAN
KDNVLAR-------MLEHKEAIISHLSWVSLFLGFHTLGLYVHNDVVVAFGTPEK-----
QILVEPVFAQFVQAASGKAIYGFDVLLSNPASAASLASANI-------------------
-----------------------------------------------PGDHFWLDAIN--
-GSTDVFLQIGPGDFLVHHAIALGLHTTTLILVKGALDARGSKLMPD---KKDFGYSFPC
DGPGRGGTCDISAWD-AFYLSVFWALNTVGWVTFYWHWKHLAIWQG--------------
------------NVAQFNESSTYLMGWFRDYLWLNSSQLINGYNPFG-SNNLAVWAWMFL
FGHLVWATGFMFLISWRGYWQELIETIVWAHQRTPLANLVGW--RDKPVALSIVQARVVG
LAHFTVGYILTYGAFLIASTSGKFG-----------------------------------
------------------------------------------------------------
------------------------------------------------------------
-
>288_Synechococcus_sp._CB0101
------------------------------------------------------------
------------------------------------------------------------
---------------------MATK------FPSFSQGLAQDP-TTRRIWYGIATAHDFE
SHDGMTEEKLYQKLFSTHFGHLAIIGLWVSGNLFHVAWQGNFEQWVA-------------
---------DPLHVRPIAHAIWDP--HFGQGAITAF-TQA-GASSPVNIAYSGVYHWWYT
IGMRTNAELYQGSIFMMILSAWALFAGWLHLQPKFR----PSLAWFKNAESRLNHHLAVL
FGFSSIAWAG---HLVHVAIP---------------------------------------
--------------ESRG--QHVGW-DNFLNVLP-----HPAGLAP-----FFTGNWGVY
AQNPDTAYQVFGTSEGAGTAILTFLGGFHPQSEALWLTDIAHHHLAIGCLFVIAGHMYRT
-NFGIGHSIREILEAHNPPKG-----T---P--GDLGAGHKGLYDTINNSLHFQLGLALA
SLGVVTS-------------------------------------------------LVAQ
HMYSMPSYAFIAKDYTT-QAALYTH------HQYIAIFLMCGAFAHGAIFFIRDYDPEAN
KDNVLAR-------MLEHKEAIISHLSWVSLFLGFHTLGLYVHNDVVVAFGTPEK-----
QILVEPVFAQFVQAASGKAMYGFDVLLSNGASAASN----A-------------------
---------------------------------------------SAAYMGGWMDAIND-
-GGNDLFLQIGPGDFLVHHAIALGLHTTTLILVKGALDARGSKLMPD---KKDFGYSFPC
DGPGRGGTCDISAWD-AFYLAVFWALNTVGWLTFYWHWKHLAIWQG--------------
------------NVAQFNESSTYLMGWFRDYLWLNSSQLINGYNPYG-SNNLAVWAWMFL
FGHLIWATGFMFLISWRGYWQELIETIVWAHQRTPLANLVGW--RDKPVALSIVQARVVG
LAHFTVGYFVTYAAFLIASTSGKFG-----------------------------------
------------------------------------------------------------
------------------------------------------------------------
-
>289_Synechococcus_sp._KORDI-10
------------------------------------------------------------
------------------------------------------------------------
---------------------MATK------FPSFSQGLAQDP-TTRRIWYGIATAHDFE
SHDGMTEERLYQKLFSTHFGHLAIIGLWVSGNLFHIAWQGNFEQWVA-------------
---------DPLHVKPIAHAIWDP--HFGQGAIDAF-TQA-GASSPVNIAFSGLYHWWYT
IGMRTNAELYQGSIFMMILSAWALFAGWLHLQPKFR----PSLAWFKNAESRLNHHLAVL
FGFSSIAWAG---HLVHVAIP---------------------------------------
--------------EARG--QHVGW-DNFINVLP-----HPAGLGP-----FFTGNWGVY
AENPDSLNQVFGSSEGAGTAILTFLGGFHPQSEALWLTDIAHHHLAIGCIFVIAGHMYRT
-NFGIGHSIREILEAHNPPKG-----T---P--GDLGAGHKGLYDTINNSLHFQLGLALA
SLGVVTS-------------------------------------------------LVAQ
HMYSMPSYAFIAKDYTT-QAALYTH------HQYIAIALMCGAFAHGAIFFIRDYDPEAN
KDNVLAR-------MLEHKEAIISHLSWVSLFLGFHTLGLYVHNDVVVAFGTPEK-----
QILVEPVFAQFVQAASGKAIYGFDVLLSNAQSSASLASQNI-------------------
---------------------------------------------PG--EHYWLDAING-
--NTDVFLPIGPGDFLVHHAIALGLHTTTLILVKGALDARGSKLMPD---KKDFGYSFPC
DGPGRGGTCDISAWD-AFYLAVFWALNTVGWVTFYWHWKHLAIWSG--------------
------------NVAQFNESSTYLMGWFRDYLWLNSSQLINGYNPFG-SNNLAVWAWMFL
FGHLVWATGFMFLISWRGYWQELIETIVWAHQRSPIANMMGW--RDKPVALSIVQARVVG
LAHFSVGYVLTYAAFLIASTSGKFG-----------------------------------
------------------------------------------------------------
------------------------------------------------------------
-
>290_Synechococcus_sp._RS9917
------------------------------------------------------------
------------------------------------------------------------
---------------------MATK------FPSFSQGLAQDP-TTRRIWYGIATAHDFE
SHDGMTEEKLYQKLFSTHFGHLAIIGLWVSGNLFHIAWQGNFEQWVA-------------
---------DPLHVRPIAHAIWDP--HFGQGAIDAF-TQA-GASSPVNIAYSGLYHWFYT
IGMKTNAELYQGSIFMMILSAWALFAGWLHLQPKFR----PSLAWFKNAESRLNHHLAVL
FGFSSIAWTG---HLVHVAIP---------------------------------------
--------------ESRG--QHVGW-DNFLNVMP-----HPAGLGP-----FFTGNWGVY
AQNPDTMGQVFGTAEGSGTAILTFLGGFHPQTEALWLTDIAHHHLAIGVIFVIAGHMYRT
-NFGIGHSIREILEAHNPPKG-----T---P--GDLGAGHKGLYDTINNSLHFQLGLALA
SLGVVTS-------------------------------------------------LVAQ
HMYAMPSYAFIAKDYTT-QAALYTH------HQYIAIFLMCGAFAHGAIFFIRDYDPEAN
KNNVLAR-------MLEHKEAIISHLSWVSLFLGFHTLGLYVHNDVVVAFGTPEK-----
QILVEPVFAQFVQAASGKAMYGFDVLLSNAGGVAAN----A-------------------
---------------------------------------------NAAYMGGWMDAINS-
-GGNDLFLPIGPGDFLVHHAIALGLHTTTLILVKGALDARGSKLMPD---KKDFGYSFPC
DGPGRGGTCDISAWD-AFYLAVFWALNTVGWVTFYWHWKHLAIWQG--------------
------------NVAQFNESSTYLMGWFRDYLWLNSSQLINGYNPFG-SNNLAVWAWMFL
FGHLVWATGFMFLISWRGYWQELIETIVWAHQRTPLANLVGW--RDKPVALSIVQARVVG
LAHFTIGYILTYAAFLIASTSGKFG-----------------------------------
------------------------------------------------------------
------------------------------------------------------------
-
>291_Synechococcus_sp._MW101C3
------------------------------------------------------------
------------------------------------------------------------
---------------------MATK------FPSFSQGLAQDP-TTRRIWYGIATAHDFE
SHDGMTEEKLYQKLFSTHFGHLAIIGLWVSGNLFHIAWQGNFEQWVA-------------
---------DPLHVRPIAHAIWDP--HFGQGAITAF-TQA-GATSPVNIAYSGLYHWWYT
IGMKTNAELYQGSIFMMILSAWALFAGWLHLQPKFR----PSLAWFKNAESRLNHHLAVL
FGFSSIAWTG---HLVHVAIP---------------------------------------
--------------EARG--QHVGW-DNFLNVLP-----HPAGLAP-----FFTGNWGVY
AENPDTVNQVFGTAEGSGTAILTFLGGFHPQTEALWLTDIAHHHLAIGCIFVIAGHMYRT
-NFGIGHSIREILDAHNPPKG-----T---P--GDLGAGHKGLYDTVNNSLHFQLGLALA
SLGVVTS-------------------------------------------------LVAQ
HMYAMPSYAFIAKDYTT-QAALYTH------HQYIAIFLMVGAFAHGAIFFIRDYDPEAN
KNNVLAR-------MLDHKEALISHLSWVSLFLGFHTLGLYVHNDVVVAFGTPEK-----
QILVEPVFAQFVQAASGKAMYGMDVLLSNPSSAASLASANI-------------------
-----------------------------------------------PGDHFWLDAIN--
-GNTDVFLPIGPGDFLVHHAIALGLHTTTLILVKGALDARGSKLMPD---KKDFGYSFPC
DGPGRGGTCDISAWD-AFYLSVFWALNTVGWVTFYWHWKHLAIWQG--------------
------------NVAQFNESSTYLMGWFRDYLWLNSSQLINGYNPFG-SNNLAVWSWMFL
FGHLVWATGFMFLISWRGYWQELIETIVWAHQRTPLANLVGW--RDKPVALSIVQARVVG
LAHFSVGYVLTYAAFLIASTSGKFG-----------------------------------
------------------------------------------------------------
------------------------------------------------------------
-
>292_Candidatus_Synechococcus_s
------------------------------------------------------------
------------------------------------------------------------
---------------------MATK------FPSFSQGLAQDP-TTRRIWYGIATAHDFE
SHDGMTEERLYEKLFATHFGHLAIIGLWVSGNLFHVAWQGNFEQWVA-------------
---------DPLHVRPIAHAIWDP--QFGQGAIDAF-TQA-GASSPVNIAYSGVYHWWYT
IGMRTNLELYQGSLFMLILSAWALFAGWLHLQPKFR----PSLAWFKNAEARLNHHLAVL
FGFSSIAWTG---HLVHVAIP---------------------------------------
--------------EARG--QHVGW-DNFLSTLP-----HPAGLGP-----FFTGNWGVY
AQDPDTLGQVFGTSEGAGTAILTFLGGFHPQTESLWLTDIAHHHLAIGVIFVIAGHMYRT
-NFGIGHSIKDILEAHNPPSG-----T---P--GDLGAGHKGIFETLNNSLHMELGLALA
GLGVITS-------------------------------------------------LVAQ
HMYAMPSYAFIAKDYTT-QAALYTH------HQYIAIFLMCGAFAHGAIFFIRDYDPAAN
RNNVLAR-------MLEHKEALISHLSWVSLFLGFHTLGLYVHNDVVVAFGTPEK-----
QILVEPVFAQFIQASHGKVMYGFDVLLANANSAATMASQNI-------------------
-----------------------------------------------PGPHYWLDAIN--
-GNTDVFLPIGPGDFLVHHAIALGLHTTTLILVKGALDARGSKLMPD---KKDFGYSFPC
DGPGRGGTCDISAWD-SFYLALFWALNTVAWTTFYWHWKHLAIWQG--------------
------------NVAQFNESSTYLMGWFRDYLWLNSSQLINGYNPFG-VNNLSIWAWIFL
LAHLAWAVGFMFLISWRGYWQELIETIVWAHQRTPLANLVGW--RDKPVALSIVQARLVG
LTHFTVGFFLTYAAFLIASTSSRFG-----------------------------------
------------------------------------------------------------
------------------------------------------------------------
-
>293_Candidatus_Synechococcus_s
------------------------------------------------------------
------------------------------------------------------------
---------------------MATK------FPSFSQGLAQDP-TTRRIWYGIATAHDFE
SHDGMTEERLYEKLFATHFGHLAIIGLWVSGNLFHVAWQGNFEQWVA-------------
---------DPLHVRPIAHAIWDP--QFGQGAIDAF-TQA-GASSPVNIAYSGVYHWWYT
IGMRTNLELYQGSLFMLILSAWALFAGWLHLQPKFR----PSLAWFKNAEARLNHHLAVL
FGFSSIAWTG---HLVHVAIP---------------------------------------
--------------EARG--QHVGW-DNFLSTLP-----HPAGLGP-----FFTGNWGVY
AQNPDTLGQVFGTSEGAGTAILTFLGGFHPQTESLWLTDIAHHHLAIGVIFVIAGHMYRT
-NFGIGHSIKDILEAHNPPSG-----T---P--GDLGAGHKGIFETLNNSLHMELGLALA
GLGVITS-------------------------------------------------LVAQ
HMYAMPSYAFIAKDYTT-QAALYTH------HQYIAIFLMCGAFAHGAIFFIRDYDPAAN
RNNVLAR-------MLEHKEALISHLSWVSLFLGFHTLGLYVHNDVVVAFGTPEK-----
QILVEPVFAQFIQASHGKVMYGFDVLLANANSAATMASQNI-------------------
-----------------------------------------------PGPHYWLDAIN--
-GNTDVFLPIGPGDFLVHHAIALGLHTTTLILVKGALDARGSKLMPD---KKDFGYSFPC
DGPGRGGTCDISAWD-SFYLALFWALNTVAWTTFYWHWKHLAIWQG--------------
------------NVAQFNESSTYLMGWFRDYLWLNSSQLINGYNPFG-VNNLSIWAWIFL
LAHLAWAVGFMFLISWRGYWQELIETIVWAHQRTPLANLVGW--RDKPVALSIVQARLVG
LTHFTVGFFLTYAAFLIASTSSRFG-----------------------------------
------------------------------------------------------------
------------------------------------------------------------
-
>294_Synechococcus_sp._WH_8016
------------------------------------------------------------
------------------------------------------------------------
---------------------MATK------FPSFSQGLAQDP-TTRRIWYGIATAHDFE
SHDGMTEEKLYQKLFSTHFGHLAIIGLWVSGNLFHIAWQGNFEQWVA-------------
---------DPLHVRPIAHAIWDP--HFGQGAIDAF-TQA-GASSPVNIAYSGLYHWFYT
IGMTTNAELYQGSIFMMILSAWALFAGWLHLQPKFR----PSLAWFKNAESRLNHHLAVL
FGFSSIAWTG---HLVHVAIP---------------------------------------
--------------ESRG--QHVGW-DNFLNVMP-----HPAGLGP-----FFTGNWGVY
AQNPDTTGQVFGTAEGSGTAILTFLGGFHPQTEALWLTDIAHHHLAIGVIFVIAGHMYRT
-NFGIGHSIREILEAHNPPTG-----T---P--GNLGAGHKGLYDTINNSLHFQLGLALA
SLGVITS-------------------------------------------------LVAQ
HMYAMPSYAFIAKDYTT-QAALYTH------HQYIAIFLMCGAFAHGAIFFIRDYDPEAN
KDNVLAR-------MLEHKEAIISHLSWVSLFLGFHTLGLYVHNDVVVAFGTPEK-----
QILVEPVFAQFVQAASGKAIYGFDVLLANAGGAAAN----A-------------------
---------------------------------------------NAAYMGGWMDAINGV
RGSNDLFLPIGPGDFLVHHAIALGLHTTTLILVKGALDARGSKLMPD---KKDFGYSFPC
DGPGRGGTCDISAWD-AFYLAVFWALNTVGWVTFYWHWKHLAIWQG--------------
------------NVAQFNESSTYLMGWFRDYLWLNSSQLINGYNPFG-SNNLAVWSWMFL
FGHLVWATGFMFLISWRGYWQELIETIVWAHQRTPLANLVGW--RDKPVALSIVQARVVG
LAHFTIGYILTYAAFLIASTSGKFG-----------------------------------
------------------------------------------------------------
------------------------------------------------------------
-
>295_Candidatus_Synechococcus_s
------------------------------------------------------------
------------------------------------------------------------
---------------------MATK------FPSFSQGLAQDP-TTRRIWYGIATAHDFE
SHDGMTEERLYEKLFATHFGHLAIIGLWVSGNLFHVAWQGNFEQWVA-------------
---------DPLHVHPIAHAIWDP--QFGQGAIDAF-TQA-GASSPVNIAYSGVYHWWYT
IGMRTNLELYQGSLFMLILSAWALFAGWLHLQPKFR----PSLAWFKNAEARLNHHLAVL
FGFSSIAWTG---HLVHVAIP---------------------------------------
--------------EARG--QHVGW-DNFLSTLP-----HPAGLGP-----FFTGNWGVY
AQNPDTLGQVFGTSEGAGTAILTFLGGFHPQTESLWLTDIAHHHLAIGVIFVIAGHMYRT
-NFGIGHSIKDILEAHNPPSG-----T---P--GDLGAGHKGIFETLNNSLHMELGLALA
GLGVITS-------------------------------------------------LVAQ
HMYAMPSYAFIAKDYTT-QAALYTH------HQYIAIFLMCGAFAHGAIFFVRDYDPAAN
QNNVLAR-------MLEHKEALISHLSWASLFLGFHTLGLYVHNDVVVAFGTPEK-----
QILVEPVFAQFIQASHGKVMYGFDVLLANANSAATMASQNI-------------------
-----------------------------------------------PGPHYWLDAIN--
-GSTDVFLPIGPGDFLVHHAIALGLHTTTLILVKGALDARGSKLMPD---KKDFGYSFPC
DGPGRGGTCDISAWD-AFYLALFWALNTVAWTTFYWHWKHLAIWQG--------------
------------NVAQFNESSTYLMGWFRDYLWLNSSQLINGYNPFG-VNNLSIWAWIFL
LAHLAWAVGFMFLISWRGYWQELIETIVWAHQRTPLANLIGW--RDKPVALSIVQARLVG
LTHFTVGFFLTYAAFLIASTSSRFG-----------------------------------
------------------------------------------------------------
------------------------------------------------------------
-
>296_Synechococcus_sp._8F6
------------------------------------------------------------
------------------------------------------------------------
---------------------MATK------FPSFSQGLAQDP-TTRRIWYGIATAHDFE
SHDGMTEERLYQKLFSTHFGHLAIIGLWVSGNLFHIAWQGNFEQWVA-------------
---------DPLHVRPIAHAIWDP--HFGQGAIAAF-TQA-GASSPVNIAYSGLYHWWYT
IGMKTNAELYQGSIFMMILSAWALFAGWLHLQPKFR----PSLAWFKNAESRLNHHLAVL
FGFSSIAWTG---HLVHVAIP---------------------------------------
--------------EARG--QHVGW-DNFLSVLP-----HPAGLAP-----FFTGNWGVY
AQNPDTVYQQFGTAEGSGTAILTFLGGFHPQTEALWLTDIAHHHLAIGCIFVIAGHMYRT
-NFGIGHSIREILEAHNPPKG-----T---P--GDLGAGHKGLYDTINNSLHFQLGLALA
ALGVVTS-------------------------------------------------LVAQ
HMYAMPSYAFIAKDYTT-QAALYTH------HQYIAIFLMCGAFAHGAIFFIRDYDPEAN
KDNVLAR-------MLEHKEALISHLSWVSLFLGFHTLGLYVHNDVVVAFGTPEK-----
QILVEPVFAQFVQAASGKAMYGMDVLLSNSASAAST----A-------------------
---------------------------------------------SAVYLPGWIDAING-
--GNDLFLPIGPGDFLVHHAIALGLHTTTLILVKGALDARGSKLMPD---KKDFGYSFPC
DGPGRGGTCDISAWD-SFYLSVFWALNTVGWVTFYWHWKHLAIWQG--------------
------------NVAQFNESSTYLMGWFRDYLWLNSSQLINGYNPFG-SNNLAVWSWMFL
FGHLVWATGFMFLISWRGYWQELIETIVWAHQRTPLANLVGW--RDKPVALSIVQARVVG
LAHFTIGYILTYAAFLIASTSGKFG-----------------------------------
------------------------------------------------------------
------------------------------------------------------------
-
>297_Leptolyngbya_sp._PCC_7375
------------------------------------------------------------
------------------------------------------------------------
---------------------MATK------FPKFSQDLAQDP-TTRRIWYGIATSHDFE
SHDGMTEENLYQKIFASHFGHLAVIFLWVSGNLFHVAWQGNFEQWVA-------------
---------DPLGTKPIAHAIWDP--HFGQNAVDAF-TQA-GSTGPVNVAFSGVYHWWYT
IGMRTNGDLYSASLFLLVLSSIFLLAGWLHLQPKFR----PSLSWFKNAESRLNHHLAGL
FGVSSLAWTG---HLVHVAIP---------------------------------------
--------------ESRG--VHVGW-DNFLTVMP-----HPAGLAP-----FFTGNWGVY
AQNPDTVNHVFGTAEGSGTAILTFLGGFHPQTESLWLTDMAHHHLAIAVVFIIAGHMYRT
-NFGIGHSIKEILNAHQPPS-G------------KLGDGHKGLFDTLNNSLHFQLGLALA
SLGVVTS-------------------------------------------------LVAQ
HMYALPPYAFMAKDYTT-MAALYTH------HQYIAGFIMMGAFAHGAIFLIRDYDPAAN
ANNVLAR-------ILEHKEAIISHLSWVTLFLGFHTLGLYVHNDVVVAFGTPEK-----
QILVEPVFAQWVQAASGKALYGFDTLLSNADSAATAA-----------------------
--------------------------------------------AGGIWLPGWFEAINSG
--TNSLFLTIGPGDFLVHHAIALGLHTTTLILVKGALDARGSKLMPD---KKDFGYSFPC
DGPGRGGTCDISAWD-AFYLAMFWMLNTIAWLTFYWHWKHLAVWSG--------------
------------NVAQFNDSSTYLMGWFRDYLWLNSSQLINGYNAYG-MNNLSVWAWMFL
FAHLVWATGFMFLISWRGYWQELIETIVWAHERTPLANLISW--KDKPVALSIVQARLVG
LTHFTVGFVLTYAAFLIASTSSRFG-----------------------------------
------------------------------------------------------------
------------------------------------------------------------
-
>298_Synechococcus_sp._CB0205
------------------------------------------------------------
------------------------------------------------------------
---------------------MATK------FPSFSQGLAQDP-TTRRIWYGIATAHDFE
SHDGMTEEKLYQKLFSTHFGHLAIIGLWVSGNLFHVAWQGNFEQWVA-------------
---------DPLHVRPIAHAIWDP--HFGQGAITAF-TQA-GASSPVNIAYSGVYHWWYT
IGMRTNAELYQGSIFMMILSAWALFAGWLHLQPKFR----PSLAWFKNAESRLNHHLAVL
FGFSSIAWAG---HLVHVAIP---------------------------------------
--------------ESRG--QHVGW-DNFLNVLP-----HPAGLAP-----FFTGNWGVY
AQNPDTAYQVFGTSEGAGTAILTFLGGFHPQSEALWLTDIAHHHLAIGCLFVIAGHMYRT
-NFGIGHSIREILEAHNPPNG-----T---P--GDLGAGHKGLYDTINNSLHFQLGLALA
SLGVVTS-------------------------------------------------LVAQ
HMYSMPSYAFIAKDYTT-QAALYTH------HQYIAIFLMCGAFAHGAIFFIRDYDPEAN
KNNVLAR-------MLEHKEAIISHLSWVSLFLGFHTLGLYVHNDVVVAFGTPEK-----
QILVEPVFAQFVQAASGKAMYGFDVLLSNGASAASN----A-------------------
---------------------------------------------SAAYMGGWMNAIND-
-GGNDLFLQIGPGDFLVHHAIALGLHTTTLILVKGALDARGSKLMPD---KKDFGYSFPC
DGPGRGGTCDISAWD-AFYLAVFWALNTVGWLTFYWHWKHLAIWQG--------------
------------NVAQFNESSTYLMGWFRDYLWLNSSQLINGYNPFG-SNNLAVWAWMFL
FGHLIWATGFMFLISWRGYWQELIETIVWAHQRTPLANLVGW--RDKPVALSIVQARVVG
LAHFTVGYFVTYAAFLIASTSGKFG-----------------------------------
------------------------------------------------------------
------------------------------------------------------------
-
>299_Leptolyngbya_sp._Heron_Isl
------------------------------------------------------------
------------------------------------------------------------
---------------------MATK------FPKFSQDLAQDP-TTRRIWYGIATSHDFE
SHDGMTEENLYQKIFASHFGHLAVIFLWVSGNLFHVAWQGNFEQWVA-------------
---------DPLGTKPIAHAIWDP--HFGQNAVDAF-TQA-GATGPVNVAFSGVYHWWYT
IGMRTNGDLYSASLFLIVLSSIFLLAGWLHLQPKFR----PSLSWFKNAESRLNHHLAGL
FGVSSLAWTG---HLVHVAIP---------------------------------------
--------------ESRG--VHVGW-DNFLTVMP-----HPAGLAP-----FFTGNWGVY
AQSPDTVNHVFGTSEGAGTAILTFLGGFHPQTESLWLTDMAHHHLAIAVVFIIAGHMYRT
-NFGIGHSIKEILNAHKPPS-G------------KLGDGHKGMFDTLNNSLHFQLALALA
SLGVVTS-------------------------------------------------LVAQ
HMYALPPYAFMAKDYTT-MAALYTH------HQYIAGFIMMGAFAHGAIFLIRDYDPAAN
ANNVLAR-------ILEHKEAIISHLSWVSLFLGFHTLGLYVHNDVVVAFGTPEK-----
QILVEPVFAQWVQAASGKALYGFDALLSNADSAATAA-----------------------
--------------------------------------------ASGIWLPGWFEAINSG
--TNSLFLTIGPGDFLVHHAIALGLHTTTLILVKGALDARGSKLMPD---KKDFGYSFPC
DGPGRGGTCDISAWD-AFYLAMFWMLNTIGWLTFYWHWKHLAIWSG--------------
------------NVAQFNNSSTHLMGWFRDYLWLNSSQLINGYNSYG-MNNLAVWAWMFL
FGHLVWATGFMFLISWRGYWQELIETIVWAHERTPLANLISW--KDKPVALSIVQARLVG
LAHFTVGYVLTYAAFLIASTSGRFG-----------------------------------
------------------------------------------------------------
------------------------------------------------------------
-
>301_Leptolyngbya_sp._NIES-2104
------------------------------------------------------------
------------------------------------------------------------
---------------------MATK------FPKFSQDLAQDP-TTRRLWYGIATAHDFE
SHDGMTEEKLYQKIFATHFGHVAIIFLWTSSLLFHVAWQGNFPQWIK-------------
---------DPLHIRPIAHAIWDP--QFGKPAIEAY-TQG-GVNYPVNIAYSGVYHWWYT
IGMRTNADLYQGAVFLLLISALFLFAGWLHLQPKFR----PSLAWFKNAESRLNHHLAGL
FGVSSLAWAG---HLIHVAIP---------------------------------------
--------------ESRG--QHVGW-ENFLTTLP-----HPAGLKP-----FFSGDWAAY
AQNPDTANHIFGTAEGSGSAILTFLGGFHPQTESLWLTDMAHHHLAIAVIFIVAGHMYRT
-NFGIGHSIKDILNAK-S--F-FGN-----RIGGQGNLSHTGLYDTYNNSLHFQLGIHLA
ALGTALS-------------------------------------------------VVAQ
HMYAMPPYAFMSKDFTT-QASLYTH------HQYLAGFFMVGAFAHAAIFWVRDYDPDNN
ADNVLAR-------LLGHKEAIISHLSWVSLFLGFHTLGLYVHNDVQVAFGAPEK-----
QILIEPVFAQFVQASHGKALYGFNTLLSNPDSLAS----N--------------------
--------------------------------------------PGAAYLPGWLDAINSG
--TNSLFLTIGPGDFLVHHAIALGLHVTTLICIKGALDARGSKLMPD---KKDFGFNFPC
DGPGRGGTCQIASWEQSFYLAIFWMLNTIAWATFYWHWKHLAIWSG--------------
------------NVAQFNESSTYLMGWLRDYLWQYSAPLINGYNVYG-TSNLSVWAWMFL
FGHLVWATGFMFLISWRGYWQELIETLVWAHERTPLANLIRF--KDKPVALSIVQGWLVG
LIHFTVGYILTYAAFLIAATTGKFA-----------------------------------
------------------------------------------------------------
------------------------------------------------------------
-
>302_Synechococcus_sp._CC9605
------------------------------------------------------------
------------------------------------------------------------
---------------------MATK------FPSFSQGLAQDP-TTRRIWYGIATAHDFE
[truncated: 593,514 more chars]
