# Supplementary material for: Early Archean origin of heterodimeric Photosystem I
Source: Heliyon. 2018 Mar 6;4(3):e00548. doi: 10.1016/j.heliyon.2018.e00548 (PMC5857716; doi:10.1016/j.heliyon.2018.e00548)
Supplement: mmc4 [file mmc4.txt]

>B_Arabidopsis_thaliana
-----------------------------------------------------------M
ALRF------PRFSQGLAQDPT-TRRIWFGIATAHDFESHDDITEERLYQNIFASHFGQL
AIIFLWTSGNLFHVAWQGNFETWVQDP----------------------LHVRPIAHAIW
DPHFGQPAVEAFT---RGGALGPVNIAYSGVYQWWYTIGLRTNEDLYTGALFLLFLSALS
LIGGWLHLQPKWKPRVSWFKNAESRLNHHLSGLFGVSSLAWTGHL---VHVAIPASRGEY
VRWNNFLNVLP-------------------HPQGLGPLFTGQWNL-------YAQNPDSS
SHLFGTS-----QGSGTAILTLLGGFHPQTQSL-----WLTDMAHHHLAIAILFLIAGHM
YRTNFGIGHSIKDLLEAHIPPG-----GRLGRGHKGLYDTINNSIHFQLGLALASLGVIT
-------------------------------------------------SLVAQHMYSLP
AYAFIAQDFTT--------QAALYTHHQYIAGFIMTGAFAHGAIFFIRDYNPEQNEDNV-
----LARM--LDHKEAIISHLSWASLFLGFHTLGLYVHNDVMLAFGTPEK-----QILIE
PIFAQWIQSAHGKTSYGFDVLLSSTSGPAFN-----AGRSIWLPGWLNAINENSNSLFLT
IGPGDFLVHHAIALGLHTTTLILVKGALDARGSKLMPD---KKDFGYSFPCDGPGRGGTC
DISAWDAFYLAVFWMLNTIGWVTFYWHWKHIT-LWQGN----------------------
--VSQFNESSTYLMGWLRDYLWLNSSQLINGYNPFG-MNSLSVWAWMFLFGHLVWATGFM
FLISWRGYWQELIETLAWAHERTPLANLIRW--KDKPVALSIVQARLVGLAHFSVGYIFT
YAAFLIASTSGKFG-----------------------------
>B_Populus_trichocarpa
-----------------------------------------------------------M
ALRF------PRFSQGLAQDPT-TRRIWFGIATAHDFESHDDITEERLYQNIFASHFGQL
AIIFLWTSGNLFHVAWQGNFETWVQDP----------------------LHVRPIAHAIW
DPHFGQPAVEAFT---RGGALGPVNIAYSGVYQWWYTIGLRTNEDLYIGALFLLFLSAVS
LLGGWLHLQPKWKPSVSWFKNAESRLNHHLSGLFGVSSLAWTGHL---VHVAIPGSRGES
VRWNNFLDVLP-------------------HPQGLGPLFTGQWNL-------YAQNPDSS
SHLFGTS-----QGAGTAILTLLGGFHPQTQSL-----WLTDMAHHHLAIAFLFLIAGHM
YRTNFGIGHSIKDLLEAHIPPG-----GRLGRGHKGLYDTINNSLHFQLGLALASLGVIT
-------------------------------------------------SLVAQHMYSLP
AYAFIAQDFTT--------QAALYTHHQYIAGFIMTGAFAHGAIFFIRDYNPEQNEDNV-
----LARM--LDHKEAIISHLSWASLFLGFHTLGLYVHNDVMLAFGTPEK-----QILIE
PIFAQWIQSAHGKTSYGFDVLLSSTNSPAFN-----AGRSIWLPGWLNAINENSNSLFLT
IGPGDFLVHHAIALGLHTTTLILVKGALDARGSKLMPD---KKDFGYSFPCDGPGRGGTC
DISAWDAFYLAVFWMLNTIGWVTFYWHWKHIT-LWQGN----------------------
--VSQFNESSTYLMGWLRDYLWLNSSQLINGYNPFG-MNSLSVWAWMFLFGHLVWATGFM
FLISWRGYWQELIETLAWAHERTPLANLIRW--RDKPVALSIVQARLVGLAHFSVGYIFT
YAAFLIASTSGKFG-----------------------------
>B_Amborella_trichopoda
-----------------------------------------------------------M
ALRF------PRFSQGLAQDPT-TRRIWFGIATAHDFESHDDITEEGLYQNIFASHFGQL
AIIFLWTSGNLFHVAWQGNFESWVQDP----------------------LHVRPIAHAIW
DPHFGQPAVEAFT---RGGALGPVNIAYSGLYQWWYTIGLRTNEDLYTGALFLLFLSAIS
LIAGWLHLQPKWKPSVSWFKNAESRLNHHLSGLFGVSSLAWTGHL---VHVAIPGSRGEY
VRWNNFLDVLP-------------------SPQGLGPLFTGQWNL-------YAQNPDSS
GHLFGTS-----QGAGTAILTLLGGFHPQTQSL-----WLTDIAHHHLAIAFVFLVAGHM
YRTNFGIGHSIKDLLEAHTPPG-----GRLGRAHKGLYDTINNSIHFQLGLALASLGVIT
-------------------------------------------------SLVAQHMYSLP
PYAFIAQDFTT--------QAALYTHHQYIAGFIMTGAFAHGAIFFIRDYNPEQNEDNV-
----LARM--LDHKEAIKSHLSWASLFLGFHTLGLYVHNDVMLAFGTPEK-----QILIE
PIFAQWIQSAHGKTSYGFDVLLSSTNGPAFN-----AGRSLWLPGWLNAINENGNSLFLT
IGPGDFLVHHAIALGLHTTTLILVKGALDARGSKFMPD---KKDFGYSFPCDGPGRGGTC
DISAWDAFYLAVFWMLNTIGWVTFYWHWKHIT-LWQGN----------------------
--PSQFNESSTYLMGWLRDYLWLNSSQLINGYNPFG-TNSLSVWAWMFLFGHLVWATGFM
FLISWRGYWQELIETLAWAHERTPLANLIRW--RDKPVALSIVQARLVGLAHFSVGYIFT
YAAFLIASTSGKFG-----------------------------
>B_Cycas_revoluta
-----------------------------------------------------------M
ASRF------PKFSQGLAQDPT-TRRIWFGIATAHDFESHDDITEERLYQKIFASHFGQL
AIIFLWTSGNLFHVAWQGNFEAWVRDP----------------------LHVRPIAHAIW
DLHFGQPAVEAFT---RGGAPGPVNIAHSGVYQWWYTIGLRTNEDLYTGALFLLFLSAIS
LIAGRFHLQPKWKPSVSWFKNAESRLDHHLSGLFGVSSLAWTGHL---VHVAIPESRGEH
VRWDNFLDVLP-------------------YPRGLGPLFTGQWNL-------YAQNPDSS
SHLFGTS-----QGAGTAILTLLGGFHPQTQSL-----WLTDIAHHHLAIAFVFFIAGHM
YRTNFGIGHSIKDILEAHIPPG-----GLLGRGHKGLYNTINNSLHFQLGLALASLGVIT
-------------------------------------------------SLVAQHMYSLP
AYAFIAQDFTT--------QAALYTHHQYIAGFIMTGAFAHGAIFFIRDYNPEQNRDNV-
----LARM--LEHKEAIISHLSWASLFLGFHTLGLYVHNDVMLAFGTPEK-----QILIE
PIFAQWIQSAHGKALYGFDVLLSSTNSPAFN-----AGQSIWLPGWLNAINDNSNSLFLT
IGPGDFLVHHAIALGLHTTTLILVKGALDARGSKLMPD---KKDFGYSFPCDGPGRGGTC
DISAWDAFYLAVFWMLNTIGWVTFYWHWKHIT-LWQGN----------------------
--VAQFNESSTYLMGWLRDYLWLNSSQLINGYNPFG-MNSLSVWAWMFLFGHLVWATGFM
FLISWRGYWQELIETLAWAHERTPLANSVRW--RDKPVALSIVQARLVGLAHFSVGYIFT
YAAFLIASTSGKFG-----------------------------
>B_Marchantia_polymorpha
-----------------------------------------------------------M
ASRF------PKFSQGLSQDPT-TRRIWFGIATAHDFESHDDMTEERLYQKIFASHFGQL
AIIFLWTSGNLFHVAWQGNFEAWGQDP----------------------LHVRPIAHAIW
DPHFGQPAVEAFT---RGGASGPVNIAYSGVYQWWYTIGLRTNQDLYNGALFLVILSSIS
LIAGWLHLQPKWKPKVSWFKNAESRLNHHLSGLFGVSSLAWTGHL---VHVAIPESRGEH
VRWDNFLTKLP-------------------HPEGLGPFFAGQWNI-------YAQNVDSS
NHAFGTS-----QGAGTAILTFIGGFHPQTQSL-----WLTDIAHHHLAIAVVFIIAGHM
YRTNFGIGHSIKEILETHTPPG-----GRLGRGHKGLYDTINNSLHFQLGLALASLGVIT
-------------------------------------------------SLVAQHMYSLP
PYAFLAQDFTT--------QAALYTHHQYIAGFIMTGAFAHGAIFFIRDYNPEQNKDNV-
----LARM--LEHKEAIISHLSWASLFLGFHTLGLYVHNDVMLAFGTPEK-----QILIE
PIFAQWIQSAHGKALYGFDVLLSSTNNPAFN-----AGQSIWLPGWLDAINNNSNSLFLT
IGPGDFLVHHAIALGLHTTTLILVKGALDARGSKLMPD---KKEFGYSFPCDGPGRGGTC
DISAWDAFYLAVFWMLNTIGWVTFYWHWKHIT-LWQGN----------------------
--AAQFNESSTYLMGWLRDYLWLNSSQLINGYNPFG-MNSLSVWAWMFLFGHLVWATGFM
FLISWRGYWQELIETLAWAHERTPLANLVRW--KDKPVALSIVQARLVGLAHFSVGYIFT
YAAFLIASTSGKFG-----------------------------
>B_Chara_vulgaris
-----------------------------------------------------------M
ATRF------PKFSQGLSKDPT-TRRIWYGIATAHDFESHDGITEEKLYQKIFASHFGQL
AVIFLWTSGNLFHVAWQGNFEQWVQDP----------------------LHVRPIAHAIW
DPHFGQPAVEAFT---RGGASGPVNIAYSGVYQWWFTIGMRTNLDLYRGALFLLFLSTLA
LLAGWLHLQPKWKPSVSWFKNAESRLNHHLSGLFGVSSLAWSGHL---VHVAIPEARGQH
VRWDNFLTSIP-------------------HPQGLQPFFTGNWSI-------YAQDPDSM
NHLFGTS-----EGAGTAILTFLGGFHPQTQSL-----WLTDIAHHHLAIAILFIVAGHM
YRTNFGIGHSIKEILEAHTPPG-----GRLGRGHNGLYDTLNNSLHFQLGLALASLGVIT
-------------------------------------------------SLVAQHMYSLP
AYAFIAQDFTT--------QAALYTHHQYIAGFIMVGAFAHGAIFFIRDYNPEENKENV-
----LARM--LEHKEAIISHLSWASLFLGFHTLGLYVHNDVMQAFGTPEK-----QILIE
PVFAQWIQATHGKTLYGFDVLLSSNQSPALN-----AGANLWLPGWLDAINNGNNSLFLT
IGPGDFLVHHAIALGLHTTTLILVKGALDARGSKLMPD---KKEFGYSFPCDGPGRGGTC
DISAWDAFYLAVFWMLNTIGWVTFYWHWKHIT-LWQGN----------------------
--VSQFNESSTYLMGWLRDYLWLNSSQLINGYNPLG-MNSLSVWAWMFLFGHLIWATGFM
FLISWRGYWQELIETLAWAHERTPLANLIRW--KDKPVALSIVQARLVGLSHFSVGYIFT
YAAFLIASTSAKFG-----------------------------
>B_Porphyra_purpurea
-----------------------------------------------------------M
ATKF------PKFSQALSQDPT-TRRIWYGIATAHDFESHDGMTEENLYQKIFASHFGHL
AIIFLWTSGNLFHVAWQGNFEQWILNP----------------------LKVKPIAHAIW
DPHFGQPALKAFS---KGGSAYPVNIAYSGVYHWWYTIGMRTNQDLYTGALFLLVLSAIL
LFGGWLHLQPKFKPGLSWFKNNESRLNHHLSGLFGVSSLAWTGHL---VHVAIPESRGQH
VGWDNFTTVLP-------------------HPAGLQPFFSGNWSV-------YAQNPDTA
QQLFGTN-----EGAGTAILTFLGGFHPQSQSL-----WLTDMAHHHLAIAVVFIVAGHM
YRTNWGIGHNLKDILDAHRPPS-----GRLGAGHRGLFDTITNSLHMQLGLALAALGVIT
-------------------------------------------------SLVAQHMYAMP
PYAFMAKDFTT--------QASLYTHHQYIAGFLMVGAFAHGAIFFVRDYDPEQNKGNV-
----LARM--LEHKEAIISHLSWVTLFLGFHTLGLYVHNDTMIAFGTPEK-----QILIE
PVFAQWIQASSGKALYGFDVLLSSSSNIATQ-----AGSNIWLPGWLEAINSGKNSLFLT
IGPGDFLVHHAIALGLHTTALILVKGALDARGSKLMPD---KKDFGYSFPCDGPGRGGTC
DISAWDAFYLAVFWMLNTIGWVTFYWHWKHIT-IWQGN----------------------
--ATQFNESSTYLMGWFRDYLWLNSSPLINGYNPYG-MNNLSVWSWMFLFGHLVWATGFM
FLISWRGYWQELIETLAWAHERTPLANLIRW--KDKPVAMSIVQARLVGLAHFSVGYVLT
YAAFVLASTAGKFG-----------------------------
>B_Cyanidium_caldarium
-----------------------------------------------------------M
ATKF------PKFSQSLSSDPT-TRRIWYGIATSHDFEAHDNVTEENLYQKIFASHFGHL
AIIFLWTSGNLFHVAWQGNFEAWIANP----------------------LKVKPVAHAIW
DPHFGQAALKAFS---RGGVNYPVDISYSGVYHWWYTIGMRTSSDLYAGALFLLVLAALC
MFAGRLHLQPKFKPSISWFKNNESRLNHHLSGLFGLSSLAWCGHL---IHVAIPASRGQH
IGWNNFLTTPP-------------------HPAGLKPFFTGNWSD-------YSLNPDDP
SHIFGTS-----SNSGKAILTFLGGFHPQTQSL-----WLTDIAHHHLAIAVIFIIAGHM
YRTNFGIGHNIKDILEAHKPPS-----GKMGLGHKGLFNTISNSLHFQLGLALACLGVLS
-------------------------------------------------SLTAQHLYSIP
PYAFISRDFVT--------QAALYTHHQYIAGFLMVGAFAHGAIFFVRDYDPKQNKDNV-
----LYRM--LEHKEAIISHLSWVSLFLGFHTLGLYVHNDVVVAFGNPEK-----QILIE
PIFAQWIQATSGKTLYGFNVLLASSSSSATQ-----AAQSLWLPNWLEAINNNNNSLFLT
IGPGDFLVHHAIALGLHTTTLILVKGALDARGSKLMPD---KKDFGYSFPCDGPGRGGTC
DISAWDAFYLGVFWMLNTIGWTTFYWHWKHIT-IWQGN----------------------
--ASQFNESSTYLMGWFRDYLWLNSSPIINGYNPYG-MNNLSVWAWMFLFAHLVWATGFM
FLISWRGYWQELIESLVWAHERTPLANLITW--KDKPVALSIVQARLVGLVHFSVGYVLT
YAAFVIASTAGKFN-----------------------------
>B_Phaeodactylum_tricornutum
-----------------------------------------------------------M
ATKF------PKFSQALAQDPA-TRRIWYGIATAHDLEAHDGMTEENLYQKIFASHFGHL
AVIFLWTAGNLFHVAWQGNFEKWVSNP----------------------LKVKPIAHAIW
DPHFGESAIKAFS---KG-NTYPVNIAFSGVYQWWYTIGFRTNQELYLGSVGLLILASVL
LFAGWLHLQPKFRPSLAWFKNNESRLNHHLSGLLGVSSLAWTGHI---VHVAIPASRGVH
VGWENFLTTPP-------------------HPAGLTPFYSGDWTV-------YAANPDSA
NHVYGTA-----EGAGTAILTFLGGFHPQTQSL-----WLSDIAHHQLAIAVVFIVAGHM
YRTNFGIGHNMKEILDAHRPPG-----GRLGAGHTGLFETITNSLHMQLGLALACLGVAT
-------------------------------------------------SLTAQHMYAIT
PYAFLSKDFTT--------EAALYTHHQYIAGFLMVGAFAHGAIFFVRDYDPELNKNNV-
----LARM--LEHKEAIISHLSWASLFLGFHTLGLYIHNDTVVAFGQPEK-----QILFE
PLFAEYIQAASGKAVYEFNTLLSSSTSPATV-----AGNQIWLPGWLEAINNNKNDLFLK
IGPGDFLVHHAIALGLHTTTLILVKGALDARGSKLMPD---KKDFGYSFPCDGPGRGGTC
DISAWDAFYLAMFWMLNTIGWVTFYWHWKHMT-IWGGN----------------------
--PGQFDESSNYIMGWLRDYLWLNSSPLINGYNPFG-MNNLSVWAWMFLFGHLIWATGFM
FLISWRGYWQELIETLVWAHERTPLANLVRW--RDKPVALSIVQARLVGLVHFTVGYVLT
YAAFVIASTAGKYG-----------------------------
>B_Thalassiosira_pseudonana_CCM
-----------------------------------------------------------M
ATKF------PKFSQALAQDPA-TRRIWYGIATAHDLEAHDGMTEENLYQKIFASHFGHL
AIIFLWTSGNLFHVAWQGNFEKWVSNP----------------------LKTRPIAHSIW
DPHFGESALKAFS---KG-NTYPVNITFSGLYQWWYTIGFRTNQELYKGSIGLLLLASVL
LIAGWLHLQPKFRPSLSWFKNNESRLNHHLSGLLGFSSLAWTGHL---VHVAIPASRGVH
VGWDNFLTTPP-------------------HPAGLTPFFTGNWTV-------YAENPDSA
THVFNTS-----EGSGTAILTFLGGFHPQTQSL-----WLSDMAHHHLAIAVVFIVAGHM
YRTNFGIGHNMKEILDAHRPPG-----GRLGAGHVGLFETITNSLHMQLGLALACLGVAT
-------------------------------------------------SLTAQHMYALT
PYAYLSKDFTT--------EAALYTHHQYIAGFLMVGAFAHGAIFFVRDYDPELNKNNV-
----LARM--LEHKEAIISHLSWASLFLGFHTLGLYIHNDTVVAFGQPEK-----QILFE
PLFAEYIQAASGKAVYQFNVLLASSTSPATA-----AGNQVWLPGWLEAINNPKTDLFLK
IGPGDFLVHHAIALGLHVTALILVKGALDARGSKLMPD---KKDFGYSFPCDGPGRGGTC
DISAWDAFYLAMFWMLNTIGWVTFYWHWKHMT-IWGGN----------------------
--PGQFDESSNYIMGWLRDYLWLNSSPLINGYNPFG-MNNLSVWSWMFLFGHLIWATGFM
FLISWRGYWQELIETLVWAHERTPLANLIRW--RDKPVALSIVQARLVGLVHFSVGYILT
YAAFVIASTSGKFA-----------------------------
>B_Pleurocapsa_sp._PCC_7327
-----------------------------------------------------------M
ATKF------PKFSQDLQQDPT-TRRIWYGIATAHDFESHDGMTEENLYQKIFASHFGHI
AIIFLWTSGTIFHVAWQGNFEQWIKDP----------------------LNVRPIAHAIW
DPQFGKAAVDAFT---QGGASYPVDISYSGVYHWFYTIGMRTNGDLYQGSIFLLILSALF
LFAGWLHLQPKFRPSLSWFKNAESRLNHHLAGLFGVSSLAWTGHL---VHVAIPESRGQH
VGWDNFLSTAP-------------------HPAGLLPFFTGNWGV-------YAQNPDTA
KHVFGTS-----EGAGTAILTFLGGFHPQTESL-----WLTDMAHHHLAIAVIFIIAGHM
YRTNWGIGHSIKEILNAHNPPSGTPFGGLLGEGHKGLYDTINNSLHFQLGLALASLGTIT
-------------------------------------------------SLVAQHMYSMP
PYAFLAKDYTT--------QAALYTHHQYIAGFLITGAFAHGAIFWVRDYDPEANKNNV-
----LARI--LAHKEAIISHLSWVSLFLGFHTLGLYVHNDVVVAFGTPEK-----QILIE
PVFAQWIQAAHGKALYGFNTLLSNPDSIAYTA--YPNYGNVWLPGWLDAINSGTNSLFLT
IGPGDFLVHHAIALGLHTTTLILVKGALDARGSKLMPD---KKDFGYSFPCDGPGRGGTC
DISAWDAFYLALFWTLNTLGWLTFYWHWKHLC-VWQGN----------------------
--VAQFNENSTYLMGWFRDYLWANSAQLINGYNPYG-VNNLSVWAWMFLFGHLVWATGFM
FLISWRGYWQELIETIVWAHERTPLANLVRW--KDKPVALSIVQARLVGLAHFTVGYVLT
YAAFLIASTAGKFG-----------------------------
>B_Nostoc_sp._PCC_7120
-----------------------------------------------------------M
ATKF------PKFSQDLAQDPT-TRRIWYAMAMGNDFESHDGMTEENLYQKIFATHFGHL
AIIFLWASSLLFHVAWQGNFEQWIKDP----------------------LHVRPIAHAIW
DPHFGKPAIEAFT---QAGANGPVNIAYSGVYHWWYTIGMRTNTELYTGSVFLLLFASLF
LFAGWLHLQPKFRPSLAWFKSAESRLNHHLAGLFGVSSLAWAGHL---IHVAIPESRGQH
VGWDNFLSTAP-------------------HPAGLQPFFTGNWGV-------YAQNPDTA
GHIFSTS-----QGAGTAILTFLGGFHPQTESL-----WLTDMAHHHLAIAVLFIVAGHM
YRTNFGIGHSIKEMMNAK-TFFGKPVEGPFNMPHQGIYDTYNNSLHFQLGWHLACLGVVT
-------------------------------------------------SWVAQHMYSLP
SYAFIAKDYTT--------QAALYTHHQYIAIFLMVGAFAHGAIFLVRDYDPEQNKGNV-
----LERV--LQHKEAIISHLSWVSLFLGFHTLGLYVHNDVVVAFGTPEK-----QILIE
PVFAQFIQAAHGKVLYGLDTLLSNPDSVAYTA--YPNYANVWLPGWLDAINSGTNSLFLT
IGPGDFLVHHAIALGLHTTTLILVKGALDARGSKLMPD---KKDFGYAFPCDGPGRGGTC
DISAWDSFYLSLFWALNTVGWVTFYWHWKHLG-IWQGN----------------------
--VAQFNENSTYLMGWFRDYLWANSAQLINGYNPYG-VNNLSVWAWMFLFGHLVWATGFM
FLISWRGYWQELIETLVWAHERTPIANLVRW--KDKPVALSIVQARVVGLAHFTVGYVLT
YAAFLIASTAGKFG-----------------------------
>B_Fischerella_sp._JSC-11
-----------------------------------------------------------M
ATKF------PKFSQDLANDPT-TRRIFYAIATAHDFESHDGMTEENLYQRIFASHFGHL
AIIFLWASGILFHVAWQGNFEVWIKDP----------------------VHVRPIAHAIW
DAQFGSGAIKAFT---QAGARNPVDICYSGVYHWWYTIGLRTNTELYVGALFLILLAAVF
LFAGWLHLQPRYRPNLGWFKNSEARLNHHLAGLFGVSSLAWAGHL---VHVAIPESRGQH
VGWDNFLSTPP-------------------HPAGLWAFFTGNWGA-------YAQNPDTA
EHVFSTS-----QGAGTAILTFLGGFHPQTQSL-----WLTDMAHHHLAIAVVLIIAGHM
YRTNWRIGHSIKEMMDSK-TFFGRKVEGPFNLPHQGLYETVNNSLHFQLSLALACLGVAS
-------------------------------------------------SLTAQHMYSMP
PYAFIAKDFTT--------MAALYTHHQYIAGFLMVGAFSHAAIFWIKDYDPEQNKGNV-
----LERV--LKHKEAIIAHLSWVSLFLGFHTLGLYVHNDVEVAFGAADK-----QILIE
PVFAQFIQSANGKILYGFHTLLSNPDSIAFTA--WPNHANVWLPGWLDAINDGTNSLFLT
IGPGDFYVHHAIALGLHVTTLILVKGALDARGSKLMPD---KKDFGYAFPCDGPGRGGTC
DISAWDASYLAVFWMLNTLGWVTFYWHWKHLS-IWQGN----------------------
--VAQFNESSTYLMGWFRDYLWANSAQLINGYNPYG-TSNLAVWAWMFLFGHLAWAVSFM
FLITWRGYWQELIETLAWAHEQTPLSF-GYW--RDKPVALSIVQARLVGLTHFTVGYIAT
YGAFLIASTASKFGQ----------------------------
>B_Calothrix_sp._PCC_7103
-----------------------------------------------------------M
ATKF------PKFSQDLAQDPT-TRRLWYAMATGNDFESHDGMTEENLYQRIFATHFGHV
AIIFLWASSLNFHVAWQGNFEQWIKDP----------------------LHIRPIAHAIW
DPHFGKPAIEAFT---QGGASNPVNITYSGIYHWWYTIGIRTNNDLYMGAVFLLLLAAVF
LFAGWLHLQPKFRPSLSWFKSAEPRLNHHLAGLFGVSSLAWTGHL---VHVAIPESRGQH
VGWDNFLSTLP-------------------HPEGLTPFFTGNWAA-------YAQNPDTA
NHLFGTS-----TGAGTAILTFLGGFHPQTESL-----WLTDMAHHHLAIAVIFIVAGHM
YRTNFGIGHSIKEMLNAK-NFFGTKTEGQFNLPHQGLYDTYNNSLHFQLSIHLAALGTVL
-------------------------------------------------SLVAQHMYALP
PYAFIAKDYTT--------QAALYTHHQYIAVFLMLGAFAHAAIFWVRDYDPEQNKGNV-
----LDRV--LKHKEAIISHLSWVSLFLGFHTLSLYVHNDVVVAFGTPEK-----QILIE
PVFAQFIQASHGKVLYGMQTLLSNPDSVAYTA--YPNYANVWLPGWLDAINNGTNSLFLT
IGPGDFLVHHAFALAIHTTVLILVKGALDARGSKLMPD---KKDFGYAFPCDGPGRGGTC
DISGWDSFYLATFWALNTVGWVTFYWHWKHLG-IWQGN----------------------
--VAQFNENSTYLMGWFRDYLWANSAQLINGYNPYG-MNNLSVWAWMFLFGHLVWATGFM
FLISWRGYWQELIETLVWAHERTPLANLVRW--KDKPVALSIVQGRLVGLAHFTVGYIFT
YAAFLIASTASKFG-----------------------------
>B_Gloeobacter_violaceus_PCC_74
-----------------------------------------------------------M
ATRF------PKFSQDLAQDPT-TRRIWYGIATAHDFESHDGMTEESLYQKLFATHFGHL
AIIFLWSSGNLFHIAWQGNFEQWVSNP----------------------TGVVPIAHAIW
DPHFGKGAVEAFT---PEGGAGPVNAAYSGLYYLYYTLGMRFNSDLYQGSIFLMVLATVF
LIAGWLHLQPRFRPSLAWFKNAESRLNHHLSALFGVSSLAFAGHM---IHVAIPAARGQR
VDWSNFLNTLP-------------------HPAGLAPFFTGNWGV-------YAD-----
------------PQAGPPILTFIGGLNPATGTL-----WLTDIAHHHLAIAVIFIIAGHM
YRTNFGIGHSIKEILDAHKGPL-------TGEGHRGLYDTINNSLHFQLGLALASLGVVT
-------------------------------------------------SLVAQHTYALP
AYFYMPQDHTT--------MAALYTHHQYIAGFLMVGAFAHGAIFFVRDYDPKANENNV-
----LARM--LEHKEALISHLSWVSLFLGFHTLGLYVHNDVMLAFGRPED-----QLLIE
PVFAQFVQVQSGKIIEGIPALFGGPGVTAP---------GEFLTGWLGSVNANNSPIFLP
IGPGDFLVHHAIALGLHTTTLILVKGALDARGSKLMPD---KKDFGFAFPCDGPGRGGTC
DISAWDAFYLAVFWMLNTIGWVTFYWHWKWIS-IWGDN----------------------
--VAQFNASSTYLMGWLRDYLWANSAPLIGGYSPSGGTNALSVWAWMFLFGHLVWATGFM
FLIAWRGYWQELIETLVWAHERTPLANLVRW--KDKPVAMSIVQGRLVGLAHFTIGYILT
YAAFLIASTAALYP-----------------------------
>A_Arabidopsis_thaliana
----------------------------------------MIIRS-PEPEVKILVDRDPI
KTSFEEWAKPGHFSRTIAKGPDTTTWIWNLHADAHDFDSHTSDL-EEISRKVFSAHFGQL
SIIFLWLSGMYFHGARFSNYEAWLSDP----------------------THIGPSAQVVW
P-IVGQEILNGD----VGGGFRG-IQITSGFFQIWRASGITSELQLYCTAIGALVFAALM
LFAGWFHYH-KAAPKLAWFQDVESMLNHHLAGLLGLGSLSWAGHQ---VHVSLPINQFLN
AGVDPKEIPLPHEFILNRDLLAQLYPS---FAEGATPFFTLNWSK-------YSE-----
------------------FLTFRGGLDPVTGGL-----WLTDIAHHHLAIAILFLIAGHM
YRTNWGIGHGIKDILEAHKGPF-------TGQGHKGLYEILTTSWHAQLSLNLAMLGSLT
-------------------------------------------------IIVAHHMYSMP
PYPYLATDYAT--------QLSLFTHHMWIGGFLIVGAAAHAAIFMVRDYDPTNRYNDL-
----LDRV--LRHRDAIISHLNWVCIFLGFHSFGLYIHNDTMSALGRPQDMFSDTAIQLQ
PVFAQWIQNTHALAPGVTAPGETASTSLTWGGGEL------------VAVGGKVALLPIP
LGTADFLVHHIHAFTIHVTVLILLKGVLFARSSRLIPD---KANLGFRFPCDGPGRGGTC
QVSAWDHVFLGLFWMYNAISVVIFHFSWKMQSDVWGSISDQ-GVVTHITG----------
---GNFAQSSITINGWLRDFLWAQASQVIQSYG-----SSLSAYGLFFLGAHFVWAFSLM
FLFSGRGYWQELIESIVWAHNKLKVAPAT------QPRALSIIQGRAVGVTHYLLGGIAT
TWAFFLARIIAVG------------------------------
>A_Populus_trichocarpa
----------------------------------------MIIRS-PEPEVKILVDRDPI
KTSFEEWARPGHFSRTIAKGPDTTTWIWNLHADAHDFDSHTSDL-EEISRKVFSAHFGQL
SIIFLWLSGMYFHGARFSNYEAWLSDP----------------------THIGPSAQVVW
P-IVGQEILNGD----VGGGFRG-IQITSGFFQIWRASGITSELQLYCTAIGALVFAALM
LFAGWFHYH-KAAPKLAWFQDVESMLNHHLAGLLGLGSLSWAGHQ---VHVSLPINQFLN
AGVDPKEIPLPHEFILNRDLLAQLYPS---FAEGATPFFTLNWSK-------YSE-----
------------------FLTFRGGLDPVTGGL-----WLTDIAHHHLAIAILFLVAGHM
YRTNWGIGHGIKDILEAHKGPF-------TGQGHKGLYEILTTSWHAQLSLNLAMLGSLT
-------------------------------------------------IVVAHHMYAMP
PYPYLATDYGT--------QLSLFTHHMWIGGFLIVGAAAHAAIFMVRDYDPTTRYNDL-
----LDRV--LRHRDAIISHLNWVCIFLGFHSFGLYIHNDTMSALGRPQDMFSDTAIQLQ
PVFAQWIQNTHALAPGATAPGATASTSLTWGGDDL------------VAVGGKVALLPIP
LGTADFLVHHIHAFTIHVTVLILLKGVLFARSSRLIPD---KANLGFRFPCDGPGRGGTC
QVSAWDHVFLGLFWMYNAISVVIFHFSWKMQSDVWGSISDQ-GVVTHITG----------
---GNFAQSSITINGWLRDFLWAQASQVIQSYG-----SSLSAYGLFFLGAHFVWAFSLM
FLFSGRGYWQELIESIVWAHNKLKVAPAT------QPRALSIIQGRAVGVTHYLLGGIAT
TWAFFLARIIAVG------------------------------
>A_Amborella_trichopoda
----------------------------------------MIIRS-PESEVKIMVDRDPI
KTSFEEWARPGHFSRTIAKGPNTTTWIWNLHADAHDFDSHTSDL-EEISRKVFSAHFGQL
SIIFLWLSGMYFHGARFSNYEAWLSDP----------------------THIAPSAQVVW
P-IVGQEILNGD----VGGGFRG-IQITSGFFQIWRASGITSELQLYCTAIGALVFAALM
LFAGWFHYH-KAAPKLAWFQDVESMLNHHLAGLLGLGSLSWAGHQ---VHVSLPINQFLD
AGVDPKEIPLPHEFILNRDLLAQLYPS---FAEGSTPFFTLNWSK-------YAE-----
------------------FLTFRGGLDPVTGGL-----WLTDIAHHHLAIAIIFLIAGHM
YRTNWGIGHGLKEILEAHKGPF-------TGEGHKGLYEILTTSWHAQLALNLAMLGSLT
-------------------------------------------------IVVAHHMYSMP
PYPYLAIDYGT--------QLSLFTHHMWIGGFLIVGAAAHAAIFMVRDYDPTTRYNDL-
----LDRV--LRHRDAIISHLNWACIFLGFHSFGLYIHNDTMSALGRPQDMFSDTAIQLQ
PIFAQWIQNTHALAPGATAPGATTSTSLTWGGGDL------------VAVGGKVALLPIP
LGTADFLVHHIHAFTIHVTVLILLKGVLFARSSRLIPD---KANLGFRFPCDGPGRGGTC
QVSAWDHVFLGLFWMYNAISVVIFHFSWKMQSDVWGSISNQ-GVVTHITG----------
---GNFAQSSITINGWLRDFLWAQASQVIQSYG-----SSLSAYGLFFLGAHFVWAFSLM
FLFSGRGYWQELIESIVWAHNKLKVAPAT------QPRALSIVQGRAVGVTHYLLGGIAT
TWAFFLARIIAVG------------------------------
>A_Cycas_revoluta
----------------------------------------MIIRS-PEPEVKIVVERDPI
KTSFEKWAKPGHFSRTLAKGPNTTTWIWNLHADAHDFGSHTNDL-EEISRKVFSAHFGQL
AIILIWLSGMYFHGARFSNYEAWLSDP----------------------THIKPSAQVVW
P-IVGQEILNGD----VGGGSRG-IQITSGLFQIWRASGITSELQLYCTAIGALIFAALM
LFAGWFHYH-KAAPKLAWFQDVESMLNHHLAGLLGLGSLSWAGHQ---VHVSLPINQLLD
AGVDPKEIPLPHEFISNRDLLAQLYPS---FAEGLTPLFTLNWSE-------YSE-----
------------------FLTFRGGLNPVTGGL-----WLTDTAHHHLAIAILFLIAGHM
YRTNWGIGHSLKEILETHKGPF-------TGEGHKGLYEILTTSWHAQLALNLAMLGSLT
-------------------------------------------------IVVAHHMYSMP
PYPYLAIDYGT--------QLSLFTHHMWIGGFLIVGAAAHAAIFMVRDYDPTTQYNNL-
----LDRV--LRHRDAIVSHLNWACIFLGFHSFGLYIHNDTMSALGRPQDMFSDTAIQLQ
PIFAQWVQNTHALAPGSTAPDATASTSLTWGGGDL------------VAVGGKVALLPIP
LGTADFLVHHIHAFTIHVTVLILLKGVLFARSSRLIPD---KANLGFRFPCDGPGRGGTC
QVSAWDHVFLGLFWMYNAISVVIFHFSWKMQSDVWGSISDQ-GMVTHITG----------
---GNFAQSSITINGWLRDFLWAQASQVIQSYG-----SSLSAYGLLFLGAHFVWAFSLM
FLFSGRGYWQELIESIVWAHNKLEVAPVI------QPRALSIVQGRAVGVAHYLLGGIAT
TWAFFLARILAVG------------------------------
>A_Chara_vulgaris
----------------------------------------MTISR-PEQEVKILVEKDPI
KTSFEKWAKPGHFSRNLSKGPNTTTWIWNLHADAHDFDSHTSDL-EDISRKVFSAHFGQL
AVIFIWISGMYFHGARFSNYEAWLSDP----------------------IHIKPSAQVVW
P-IVGQEILNGD----VGGGFQG-IQITSGFFQIWRASGITSELQLYTTAIGGLVMAGLM
LFAGWFHYH-KAAPKLAWFQDVESMLNHHLAGLLGLGSLAWAGHQ---IHVSMPINELLD
AGVDPKEIPLPHEFILNRDLIAELYPS---FKSGLIPFFTLNWSA-------YSD-----
------------------FLTFRGGLNPVTGGL-----WLSDTAHHHLAIAVLFLIAGHM
YRTNWGIGHNMKDILEAHKGPF-------TGEGHKGLYEIFTTSWHAQLSLNLAMLGSLT
-------------------------------------------------IIVAHHMYSMP
PYPYLAIDYGT--------QLSLFTHHMWIGGFCIVGAAAHAAIFMVRDYDSANQYNNL-
----LDRV--IRHRDAIISHLNWACIFLGFHSFGLYIHNDTMRALGRPQDMFSDTAIQLQ
PIFAQWIQNTHVLAPSLTAPQATSATSPVWGEG-L------------ITVGGKVAMMPIP
LGTADFLVHHIHAFTIHVTVLILLKGVLFSRSSRLIPD---KANLGFRFPCDGPGRGGTC
QVSAWDHIFLGLFWMYNSLSIAIFHFSWKMQSDVWGNVTPQ-G-ISHITG----------
---GNFAQSSITINGWLRDFLWAQASQVIQSYG-----SPLSAYGLIFLGAHFVWAFSLM
FLFSGRGYWQELIESIVWAHNKLKVAPAI------QPRALSIVQGRAVGVAHYLLGGIAT
TWAFFLARIISVA------------------------------
>A_Porphyra_purpurea
MA-------------------------------------ISSKEQ-ETKKVKISVDKNPV
DTSFEKWAQPGHFSRTLAKGPKTTTWIWNLHADAHDFDSQTSSL-EEVSRKIFSAHFGQL
AVIFLWLSGMYFHGARFSNYVAWLSNP----------------------TGIKPSAQVVW
P-IVGQEILNGD----VGGGFQG-VQVTSGWFQLWRASGITTEFQLYCTAIGGLGMAALM
LFAGWFHYH-KAAPKLEWFQNVESMMNHHLAGLLGLGCLGWAGHQ---IHLSLPINKLLD
SGVSPQEIPLPHEFLINRELMAQLYPS---FSKGLVPFFTLNWAE-------YSD-----
------------------FLTFKGGLNPVTGGL-----WLSDTAHHHLALAVLFLAAGHM
YRTNWGIGHSMKEILEAHKGPF-------TGNGHEGLYEILTTSWHAQLAINLAMMGSLS
-------------------------------------------------IIVAHHMYAMP
PYPYIATDYPT--------QLSLFTHHMWIGGFCVVGAGAHASIFMVRDYNPAENYNNL-
----LDRI--IRHRDAIVSHLNWVCIFLGFHSFGLYIHNDTMRALGRSQDMFSDTAIQLQ
PIFAQWVQSIHTLAPGNTAPNALATASYAFGGE-V------------VSVGNKVAMMPIS
LGTADFMVHHIHAFTIHVTVLILVKGFLFSRNSRLIPD---KANLGFRFPCDGPGRGGTC
QVSGWDHVFLGLFWMYNSLSVAIFHFSWKMQSDVWGSVSPS-GNVSHITG----------
---GNFAQSAITINGWLRDFLWAQASQVIQSYG-----SALSAYGLIFLAAHFVWAFSLM
FLFSGRGYWQELIESIVWAHNKIKVAPAI------QPRALSITQGRAVGVAHYLLGGIGT
TWAFFLARIISVG------------------------------
>A_Thalassiosira_pseudonana
MA-------------------------------------ISSTER-RSKNVQVFVEKDAV
ETSFAKWAQPGHFSRTLAKGPKTTTWIWNLHADAHDFDSQTSSL-EEVSRKIFSAHFGQL
AIIFLWISGMHFHGAYFSNYSAWLTDP----------------------ISIKQSSQVVW
P-IVGQEILNAD----VGGNFQG-IQTTSGWFQMWRAEGITSEVELYWTAIGGLAMSAIM
LFAGWFHYH-KAAPKLEWFQNAESMMNHHLAGLLGLGCLSWSGHQ---IHIALPINKLLD
AGVSPQEIPLPHEFLINRDLMAQLYPS---FSKGLAPFFGGNWGE-------YSD-----
------------------FLTFKGGLNPVTGGL-----WLSDIAHHHLALSVLFIIAGHM
YRTNWGIGHNMKEILEAHKGPF-------TGEGHKGLYEILTTSWHAQLAINLAMMGSLS
-------------------------------------------------IIVAHHMYAMP
PYPYLATDYAT--------QLSLFTHHMWIGGFCVVGGAAHGAIFMVRDYTPANNYNNL-
----LDRV--LRHRDAIISHLNWVCIFLGCHAFGFYIHNDTMRALGRPQDMFSDKAIQLQ
PIFAQWIQNIHLLAPGTTAPNALATTSYAFGGD-V------------IEVGGKIAMMPIK
LGTADFMVHHIHAFTIHVTVLILLKGVLYARSSKLIPD---KANLGFRFPCDGPGRGGTC
QSSSWDHVFLGLFWMYNSISVVIFHFSWKMQSDVWGTITPD-GAISHITG----------
---GNFAQSSITINGWLRDFLWSQASQVIQSYG-----SASSAYGLIFLGAHFIWAFSLM
FLFSGRGYWQELIESIVWAHNKLNFAPTI------QPRALSITQGRAVGLAHYLLGGIGT
TWAFFLARAISIT------------------------------
>A_Phaeodactylum_tricornutum
MA-------------------------------------ISSTDR-RSKNVQIFVEKDAV
ETSFAKWAQPGHFSRTLAKGPKTTTWIWNLHADAHDFDSQTSSL-EEVSRKIFSAHFGQL
SVIFLWISGMHFHGAYFSNYSAWLTDP----------------------VNIKQSSQVVW
P-IVGQEILNGD----VGGNFQG-IQTTSGWFQMWRAEGITSEVELYWIAIGGLAMSAIM
LFAGWFHYH-KAAPKLEWFQNAESMMNHHLAGLLGLGCLSWSGHQ---IHVALPINKLLD
AGVAPQEIPLPHEFLINRELMSQLYPS---FSKGLAPFFSGHWGE-------YSD-----
------------------FLTFKGGLNPVTGGL-----WLSDIAHHHLALAVLFIFAGHM
YRTNWGIGHSMKEILEAHKGPF-------TGEGHKGLYEILTTSWHAQLAINLAMMGSLS
-------------------------------------------------IIVAHHMYAMP
PYPYIATDYAT--------QLSLFTHHMWIGGFCVTGGAAHAAIFMVRDYTPANNYNNL-
----LDRV--LRHRDSIIAHLNWVCIFLGCHAFGFYIHNDTMRALGRPQDMFSDKAIQLQ
PIFAQWIQNIHLLAPGTTAPNALATTSYAFGGE-V------------VEVGGKIAMMPIQ
LGTADFMVHHIHAFTIHVTVLILLKGVLYARSSKLIPD---KANLGFRFPCDGPGRGGTC
QSSSWDHVFLGLFWMYNSISVVIFHFSWKMQSDVWGTISPD-GSISHITG----------
---GNFAKGAITINGWLRDFLWSQASQVIQSYG-----SAASAYGLIFLGAHFIWAFSLM
FLFSGRGYWQELIESIVWAHNKLNFAPAI------QPRALSITQGRAVGLAHYLLGGIGT
TWAFFLARAVSIS------------------------------
>A_Cyanidium_caldarium
MN-------------------------------------QILKEK-EQKTAKILVDRNPV
PTSFEKWGVPGHFSRSLAKGPKTTTWIWNLHADVHDFDSHTSSL-EDISRKIFSAHFGQL
SLIFIWLSGMYFHGARFSNYTIWLSNP----------------------SLIKPSAQIVW
P-IVGQEILNAD----LGGGSQG-IQITSGFFHLWRASGITNELELYVTALGGLFMAGLM
AFGGWFHYH-KAAPKLEWFQNVESMLNHHLAGLLGLGSLSWAGHQ---IHVSLPINKLLD
AGVDPKTIPLPHEFILNRELMSQLYPS---FEKGLWPFFSLNWGA-------YSD-----
------------------FLTFRGGLNPITGSL-----WMSDIAHHHLAISVLFIVAGHM
YRTNWGIGHSIKEILDAHRGPL-------TGSGHRGLYEALTTSWHANLAINLALFGSLS
-------------------------------------------------IIVAHHMYAMP
PYPYISIDYPT--------QLSLFTHHTWIGGFCIVGASAHGAIFMIRDYVPSQHYNNV-
----LDRL--IRHRDALISHLNWVCIFLGTHSFGLYIHNDTMRALGRSQDMFSDTAIQLQ
PIFAQWIQSLHTLAPANTAPNALATTSYVFGGE-V------------VAVANKIAMMPMK
LGTADFMVHHIHAFTIHVTLLILLKGVLFARNSRLIPD---KANLGFRFPCDGPGRGGTC
QVSSWDHVFLGLFWMYNCISVVIFHFSWKMQSDVWGTVSQN-SLVSHVVG----------
---GNFSQSAITINGWLRDFLWAQASQVIQSYG-----SSISAYGLMFLAAHFIWAFSLM
FLFSGRGYWQELIESIVWAHSKLKIAPTI------QPRALSITQGRAVGAAHYLLGGIAT
TWAFFLSRAISIG------------------------------
>A_Marchantia_polymorpha
----------------------------------------MTIRS-PEPEVKIVVEKDPV
KTSFEKWAKPGHFSRTLAKGPSTTTWIWNLHADAHDFDSHTNDL-EEISRKVFSAHFGQL
AIIFIWLSGMYFHGARFSNYEAWLSDP----------------------THIKPSAQVVW
P-IVGQEILNGD----VGGGFQG-IQITSGFFQLWRASGITSELQLYSTAIGGLVFAALM
LFAGWFHYH-KAAPKLAWFQDVESMLNHHLAGLLGLGSLSWAGHQ---VHVSLPINQLLD
AGVDPKEIPLPHEFILNRDLLAELYPS---FAKGLTPFFTLNWSE-------YSD-----
------------------FLTFRGGLNPVTGGL-----WLTDTAHHHLAIAVLFLVAGHM
YRTNWGIGHSFKEILEAHKGPF-------TGEGHKGLYEILTTSWHAQLALNLAMLGSLT
-------------------------------------------------IIVAHHMYAMP
PYPYLATDYGT--------QLSLFTHHMWIGGFLIVGAAAHAAIFMVRDYDPTTQYNNL-
----LDRV--LRHRDAIISHLNWVCIFLGFHSFGLYIHNDTMSALGRPQDMFSDTAIQLQ
PVFAQWIQNTHALAPNFTAPNALASTSLTWGGGDV------------IAVGSKVALLPIP
LGTADFLVHHIHAFTIHVTVLILLKGVLFARSSRLIPD---KANLGFRFPCDGPGRGGTC
QVSAWDHVFLGLFWMYNSISVVIFHFSWKMQSDVWGTISEQ-GVVTHITG----------
---GNFAQSAITINGWLRDFLWAQASQVIQSYG-----SSLSAYGLLFLGAHFVWAFSLM
FLFSGRGYWQELIESIVWAHNKLKVAPAI------QPRALSITQGRAVGVAHYLLGGIAT
TWAFFLARIIAVG------------------------------
>A_Nostoc_sp._PCC_7120
MT-------------------------------------ISPPER-EEKKARVIVDKDPV
PTSFEKWAQPGHFDRTLARGPKTTTWIWNLHALAHDFDTHTSDL-EDISRKIFAAHFGHL
AVVTIWLSGMIFHGAKFSNYEAWLSDP----------------------LNVRPSAQVVW
P-IVGQDILNGD----VGGGFHG-IQITSGLFQVWRGWGITNSFQLYCTAIGGLVLAGLF
LFAGWFHYH-KRAPKLEWFQNVESMLNHHLQVLLGCGSLGWAGHL---IHVSAPINKLMD
AGVAVKDIPLPHEFILNKSLLIDLFPG---FAAGLTPFFTLNWGQ-------YAD-----
------------------FLTFKGGLNPVTGGL-----WMTDIAHHHLAIAVVFIIAGHQ
YRTNWGIGHSIKEILENHKGPF-------TGEGHKGLYENLTTSWHAQLATNLAFLGSLT
-------------------------------------------------IIIAHHMYAMP
PYPYLATDYAT--------QLCIFTHHIWIGGFLIVGGAAHAAIFMVRDYDPVVNQNNV-
----LDRV--IRHRDAIISHLNWVCIFLGFHSFGLYIHNDTMRALGRPQDMFSDTAIQLQ
PVFAQWVQNLHTLAPGGTAPNALEPVSYAFGGG-V------------LAVGGKVAMMPIA
LGTADFLIHHIHAFTIHVTVLILLKGVLFARSSRLIPD---KANLGFRFPCDGPGRGGTC
QVSGWDHVFLGLFWMYNSLSIVIFHFSWKMQSDVWGTVDAA-GNVSHITG----------
---GNFAQSAITINGWLRDFLWAQASQVINSYG-----SALSAYGLMFLGAHFVWAFSLM
FLFSGRGYWQELIESIVWAHNKLKVAPAI------QPRALSITQGRAVGVAHYLLGGIAT
TWAFFHAHILSVG------------------------------
>A_Geitlerinema_sp._PCC_7407
-M-------------------------------------TISPPE-REAKVRVSVDKDPV
PTSFEKWGKPGHFDRTLAKGPKTTTWIWNLHADAHDFDSHTSDL-EDISRKIFSAHFGHL
AIIFIWLSGMYFHGARFSNYEAWLTNP----------------------TGIKPSAQVVW
P-IVGQEILNGD----VGGGFHG-IQITSGLFQLWRASGITNSTQLYATAIGALVMAALM
LFAGWFHYH-KRAPKLEWFQNVESMLNHHLAGLLGLGCLSWAGHQ---IHVSLPINKLLD
AGVAPKDIPLPHEFLLNTDLMAELYPS---FAKGLTPFFTLDWGA-------YAD-----
------------------FLTFKGGLNPVTGGL-----WLSDTAHHHLALAVLFIIAGHM
YRTNWGIGHSMKEILEAHKGPF-------TGEGHKGLYEVLTTSWHAQLSVNLAVLGSLT
-------------------------------------------------ILVAHHMYSMP
PYPYIATDYPT--------QLSLFTHHIWIGGFLIVGAGAHAAIFMVRDYDPAQNVNNL-
----LDRV--IRHRDAIISHLNWVCMFLGFHSFGLYIHNDTMRALGRPQDMFSDSAIQLQ
PVFAQWVQNLHTLAPGATAPNALEPVSYAFGGG-V------------VAVAGKVAMMPIT
LGTADFMVHHIHAFTIHVTVLILLKGVLFARSSRLVPD---KGNLGFRFPCDGPGRGGTC
QVSGWDHVFLGLFWMYNSLSIVIFHFSWKMQSDVWGTVGAD-GSVSHITG----------
---GNFAQSALTINGWLRDFLWAQASQVITSYG-----SALSAYGLLFLGAHFVWAFSLM
FLFSGRGYWQELIESIVWAHNKLKVAPAI------QPRALSIVQGRAVGVAHYLLGGIAT
TWAFFLARIIAVG------------------------------
>A_Stanieria_cyanosphaera_PCC
-M-------------------------------------TISPQR-EEAKVKVTVDNDPV
PTSFEKWGKPGHFDRTLARGPKTTTWIWNLHADAHDFDSHTSDL-EDISRKIFSAHFGHL
AVIFVWLSGMYFHGARFSNYEAWLANP----------------------IAIKPSAQVVW
P-VVGQGILNGD----VGGGFHG-IQITSGLFYLWRASGFTNGYQLYCTAIGGLVMAALM
IFAGWFHYH-KRAPKLEWFQNAESMMNHHLAGLLGCGSLGWAGHQ---IHVSLPINKLLD
AGVAPGDIPLPHEFILDSSKMAELYPS---FAQGLKPFFTLNWGV-------YSD-----
------------------FLTFKGGLNPVTGGL-----WLSDSAHHHLAIAVLFIIAGHQ
YRTNWGIGHSMKEILENHRGPF-------TGKGHQGLYEILTTSWHAQLAINLALLGSLS
-------------------------------------------------IIVAHHMYAMP
PYPYQAIDYAT--------QLSLFTHHVWIGGFLIVGAGAHGAIFMVRDYDPAKNVDNL-
----LDRV--LRHRDAIISHLNWVCIFLGFHSFGLYVHNDTMRAFGRPQDMFSDTGIQLQ
PIFAQWVQNIHTLAPGGTAPTALEPASYAFGGD-V------------IAVGGKVAMMPIA
LGTADFMVHHIHAFTIHVTVLILLKGVLFARSSRLIPD---KMKLGFRFPCDGPGRGGTC
QVSAWDHVFLGLFWMYNSLSVVLFHFSWKMQSDVWGTVAND-GTVSHVTN----------
---GNFAQSAITINGWLRDFLWAQASQVINSYG-----SALSAYGIMFLAGHFVFAFSLM
FLFSGRGYWQELIESIVWAHNKLKVAPSI------QPRALSITQGRAVGVAHYLLGGIVT
TWAFFLARTISLG------------------------------
>A_Calothrix_sp._PCC_7103
MT-------------------------------------ISPPER-EEKKARVIVDKDPV
PTSFERWGQPGHFDRTLAKGPKTTTWIWNLHALAHDFDTHTSDL-EDISRKVFAAHFGHL
AVVTLWLSGMIFHGAKFSNYEAWLMDP----------------------LNVKPSAQVVW
P-IVGQDILNGD----VGGGFHG-IQITSGLFQVWRGWGITNTFQLYCTAIGGLVLAGLF
LFAGWFHYH-KRAPKLEWFQNVESMLNHHLAVLLGCGSLGWTGHI---IHVSAPINKLLD
AGVALKDVPLPHEFILNKDLLIELFPS---FANGLTPFWTLNWGQ-------YAD-----
------------------FLTFKGGLNPVTGGL-----WMTDIAHHHLAIAVLFIVAGHQ
YRTNWGIGHSIKEILENHKGPF-------TGEGHRGLYENLTTSWHAQLGINLAMLGSLT
-------------------------------------------------IIVAHHMYAMP
PYPYLATDYAT--------QLCIFTHHMWIGAFLIVGGAAHSAIFMVRDYDPVVNQNNV-
----LDRV--IRHRDAIISHLNWVCMFLGFHSFGLYIHNDTMRALGRPQDMFSDTAIQLQ
PVFAQWVQNLHTVAPGATAPNALQVVSHAFGGG-I------------VAVGGKVAMMPIA
LGTADFMIHHIHAFQIHVTVLILLKGVLFARSSRLIPD---KANLGFRFPCDGPGRGGTC
QVSGWDHVFLGLFWMYNTISIAIFHFSWKMQSDVWGTVDSD-GVVSHITG----------
---GNFAQSAITINGWLRDFLWAQAAQVINSYG-----SALSAYGLMFLGAHFVWAFSLM
FLFSGRGYWQELIESIVWAHNKLKVAPSI------QPRALSIIQGRAVGVAHYLLGGIAT
TWAFFHAHILSVG------------------------------
>A_Gloeobacter_violaceus_PCC_74
-M-------------------------------------STTPQE-REKPVRVLVDNDPV
PTSTEKWGKPGWFERNLARGPKTTTWIWDLHALAHDFETHTSDK-EEISRKIFSAHFGHL
AVVCVWLSGMFWHGAYFSNFTAWMENP----------------------LGLKPSAQTVW
P-VFGQEILNDPSTVAKGFEQGG-IVITSGLFHLWRAVGFTTTGQLAAMSIAMLIIAALF
LFAGWFHYH-KRAPKLEWFQNVESMLNHHLAGLFGLGSLFWTGHL---IHVALPVKAQLD
AGIAPAQVNPF--AGLDYGLMGQYFPKGFGPNGGLGAFFTLNWGQ-------FTD-----
------------------FLTFKGGLEPATGAL-----YLTDIAHHHLAIATLFIIAGHM
YRTNWGIGHSIKEMLEAHKGPL-------TGEGHRGLYEVLTTSWHAQLAINLAMAGSIT
-------------------------------------------------IIVAHHMYAMN
PYPYMGTDYAT--------QISLFTHHMWIGGFLIVGAGAHAAIFMVRDYDPVTNQNNL-
----LDRV--LRHRDAIISHLNWVTLFLGFHSFGLYVHNDTMQALGRPRDMFADFAIPLQ
PVFAQWIQNIHAAAPGGATAPWVGGTSPTWYTGALSSAATLQANQVLALANDKISISPIH
LGTADFMVHHIFALCIHVTVLILLKGVLFARSSRLIPD---KANLGFRFPCDGPGRGGTC
QSSAWDHVFLGLFWMYNTISVVIFHFSWKMQSDVWGTVDRSTGAVNHIIGNTDVLLGGQT
VALSQYAASSININGWLRDFLWAQSSAVINSYG-----GPLSAYGLMFLGAHFIWAFSLM
FLFSGRGYWQELIESIVWAHNKLKVAPAI------QPRALSITQGRAVGVAHYLLGGIAT
TWAFFLARFLALP------------------------------
>A_Fischerella_sp._JSC-11
MT-------------------------------------ISPPER-EEKKARVIVDNDPV
PTSFERWAKPGHFDRTLAKGPKTTTWIWNLHALAHDFDTHTSDL-EDISRKIFAAHFGHL
AVVTLWLSGMIFHGARFSNYEAWLSDP----------------------LNVRPSAQVVW
P-IVGQDILNGD----VGGGFHG-IQITSGLFQVWRGWGITNSFQLYCTAIGGLVLAGLL
LFAGWFHYH-KRAPKLEWFQNVESMLNHHLQVLLGCGSLGWAGHI---IHVSAPTNKLLD
AGVAVKDIPLPHEFILNSANLINLYPS---FAKGLAPFFTLNWGV-------YSD-----
------------------FLTFKGGLNPVTGGL-----WMTDIAHHHLAIAVLFIIAGHQ
YRTNWGIGHSIKEILENHKGPF-------TGDGHKGLYENMTTSWHAQLGTNLAMLGSLT
-------------------------------------------------IIVAHHMYAMP
PYPYLATDYAT--------QLCIFTHHMWIGGFLIVGGAAHAAIFMVRDYDPVVNQNNV-
----LDRV--IRHRDAIISHLNWVCIFLGFHSFGLYVHNDTMRALGRPQDMFSDTAIQLQ
PVFAQWVQNLHTLAPGATAPNALEPVSYAFGGG-I------------LAVGGKVAMMPIA
LGTADFMIHHIHAFQIHVTTLILLKGFLFARSSRLIPD---KANLGFRFPCDGPGRGGTC
QVSGWDHVFLGLFWMYNTISIAIFHFSWKMQSDVWGTVDAA-GNVSHVTG----------
---GNFAQSAITINGWLRDFLWAQATQVINSYG-----SALSAYGLMFLGAHFIWAFSLM
FLFSGRGYWQELIESIVWAHNKLKVAPAI------QPRALSIIQGRAVGVAHYLLGGIAT
TWAFFHAHILSIG------------------------------
>A_Pleurocapsa_sp._PCC_7327
---------------------------------------MTISPE-REAKVRVRVDNNPV
PTSFEKWGKPGHFDRTLARGPKTTTWIWNLHANAHDFDSQTSDL-EDISRKIFSAHFGHL
AVIFVWLSGMYFHGARFSNYEAWLTDP----------------------TTIKPSAQVVW
P-IVGQGILNAD----VGGGFSG-IQITSGFFYLWRAAGFTNNYQLYCTAIGGLVMAALM
LFAGWFHYH-VRAPKLEWFQNVESMMNHHLAGLLGLGSLAWAGHQ---IHVSLPINKLLD
AGVAPKDIPLPHEFILDPSKMAELYPS---FAQGIKPFFTLNWGV-------YSD-----
------------------FLTFKGGLNPVTGGL-----WLSDTAHHHLAIAVLFIIAGHM
YRTNWGIGHSMKEILEAHKGPF-------TGEGHKGLYEILTTSWHAQLAINLALLGSLS
-------------------------------------------------IIVAHHMYAMP
PYPYMAIDYAT--------QLACFTHHVWIGGFLIVGAGAHAAIFMVRDYDPAKNVDNL-
----LDRV--IRHRDAIISHLNWVCIFLGFHSFGLYVHNDTMRAFGRPQDMFSDTGIQLQ
PIFAQWVQNIHALAPGNTAPNALAPASYAFGGD-V------------VAVGGKVAMMPIA
LGTADFLVHHIHAFTIHVTVLILLKGVLYARSSRLIPD---KSELGFRFPCDGPGRGGTC
QVSGWDHVFLGLFWMYNSLSIVIFHFSWKMQSDVWGTVAPD-GTVTHVTL----------
---GNWAQSAITINGWLRDFLWAQAAQVINSYG-----SALSAYGIMFLAGHFVFAFSLM
FLFSGRGYWQELIESIVWAHNKLKVAPAI------QPRALSIIQGRAVGVAHYLLGGIVT
TWAFFHARTLSF-------------------------------
>cA_Chlorobium_phaeovibrioides_
MAEQVNPAGAVPKAKVPPPKGNAPSPKGDGTS---------------------------G
APSVIKEQDAAKMRRFLFQRTETRTTKWYQIFDTD----------KIDDEQVVGGHLALL
GVLGFLMAIYYISGIQVFPAFLGGGPGFHDNWFYLT-IKPRMVSLGIDTYSTNT------
------------------------------------ADLQQAATNLLGWAAFHFLSGSIL
LFGGWRHWTHNLTN---PFTGRAG----------NFRDFRFLGKFGDAVFN---------
---GTSAKT---------------YKDALGPHAVYMSLLFLGWGLLMWLVLGYAPVPD--
------------------------------------FQTINSETFMSFVWFAVFFALGLY
WWNN---------------PPN------------AA-I-HLNDDMKAAFSVHLTAIGYIN
IAIGVIAFVAFQQPSFAPYYQELDNLVFYLYGEPFNRVSYDFVQEGGRIVSGSKEFAEFA
PFAILPKNGQSFGMSRVVINLISFN-HIICGVLYVFAGVYHGGQYLLKIQLNGLYNQ--I
KSIWITKGRDQEVQVKILGTVMALCFATMLSVYAVIVWNTICEL----------------
---------------------NIFGTNIMMS------------FYWLKPLPMFQWMF-AD
PSINDWVMVHVIVAGSLFSLIALVRIAFFAHTSPLWDDLGLKK-NSYSFPCLGPVYGGTC
GVSIQDQLWFAMLWGVKGLSAVCWYIDGAWIASMMYGVPA---------A--------DA
KAWDSVAGLAHHYTSGIFYYFWTETVTIFS--S-----SH---LSTILMIGHLVWFISFA
VWFEDRGSRLEGADIQTRTIRWLGKKFLGRDV-QFRFPVLTISDSKLAGTFLYFGGTFML
VFLFLANGFYQTDSPLPPTVSDAAVSGQALLTQVVDYLMKLIA
>cA_Chloroherpeton_thalassium_A
MADQDKPTGNTPGGGGGAAKKPPLQAAKLQAAAKKTGAVSATAAKPAAKPAAATAKKPAA
DVPPTQEANVADMKRFLLQRTETRTTKWFQVFDAD----------KLDDEQVVGAHLALL
GTLGIVMGIYYISGIQVFP---WGQIGFHDNWFYLT-IKPRLVSLGIDTYSTKT------
------------------------------------EDLMHAGGSLLWWAAIHFLSGSFL
IFGGWRHWTKNLTN---PFTGRTG----------NFRDFRMFKYFT--------------
---DRSAKN---------------YSEALGAHTIYQAFLFLAWGLVMWLALGIAPIPD--
------------------------------------FQTINAEAFMSFIWFIVFFSVGYY
WWNN---------------PPG------------AA-Y-HLNDDLKAIFSVHLTAMGYVN
IALGIFAYIAFQQEQF--FYQDLNNLVYYLYGEPFNRVSFDFVQEGGKIISGAKEFEAFA
PYAILPKNGSSYGMAQVVINLIAFN-HIICGALYVMAGVFHGGQYLLKIQMSGLYSQ--I
KSFWVAYGRDKERQVKILGTVMVLCFATMISVYAVVCWNTICEL----------------
---------------------NLFGTNITMS------------FYWLKPIPPFSMLF-TD
PSINDWCAIHELVAGSLFSLIALVRIAFFSHTSPLWEDLGLKK-NSFSFPCLGPVYGGTC
GVSIQDQLWFAMLWGVKGLSVTEWYIDGGWVASMNYAMAV---------A--------DC
NSWDAIAGLSHHYTGGIFYYMWVETQSIWA--S-----SH---LTVVLLIGHLVWFVSFA
VWFEDRGSRLEGADIQTRTLRWLGKTFLNRDV-KFRFPVLNLSDSKFAGTVMYFSGTFML
VWLYIVNGFYMTSEPRPAPVGQAAQSAGDFLATVVDYLLKFVA
>cA_Pelodictyon_phaeoclathratif
MAEQVNPVGVKPKGTVPPPKGNAPSPKGNGAS---------------------------G
APSVIKEQDAAKMRRFLFQRTETRSTKWYQIFDTD----------KVDDEQVVGGHLALL
GVLGFLMAIYYISGIQVFP---WGTPGFHDNWFYLT-IKPRMVSLGIDTYSTKT------
------------------------------------EDLEFAATKLLGWALFHVLSGSIL
LFGGWRHWTHNLTN---PFTGRTG----------NFRDFRFLGKFGDVVFS---------
---GTSAKS---------------YKDALGPHAIYMSLLFLGWGLVMWLVLGFAPIPD--
------------------------------------FQTIYSETFMSFVFAVIFFAMGIY
WWNN---------------PPN------------AA-T-HLNDDMKAAFSVHLTAIGYIN
IALGCIAFVAFQQPSFAAYYKELDKLVFYLYGEPFNRVSYNFVQEGGRIISGSKEFADFE
AFAILPKNGASFGMARTVINLIVFN-HIICGVLYVFAGVYHGGQYLLKIQLNGLYSQ--I
KSIFITKGRDQEVQVKILGSVMALCFATMLSVYAVIVWNTICEL----------------
---------------------NIFGTNILMS------------FYWLKPLPMFQWMF-TD
PSINDWVMVHVIVAGSLFSLIALVRIAFFAHTSPLWDDLGLKK-NSYSFPCLGPVYGGTC
GVSIQDQLWFAMLWGIKGLSAVCWYIDGAWIASMMYGVPA---------A--------DA
KAWDSVAGLQHHYTSGIFYYFWTETVTIFS--S-----SH---LSTILMIGHLVWFISFA
VWFEDRGSRLEGADIQTRTIRWLGKKFLNRDV-TFRFPVLTISDSKMAGTFLYFSGVFML
VFLFIGNGFYQTDSPLPPQVGDASVSGQVMLTQVVDYLMKLIA
>cA_Chlorobium_luteolum_DSM_273
MAEQVNPAGVKPKGTVPPPKGSAPSPKASGAS---------------------------G
GPSVIKEQDAAKMRRFLFQRTETRSTKWYQVFDTD----------KIDDEQVVGGHLALL
GVLGFLMAIYYFSGIQVFPAWLGGMPGFHDNWFYLT-IKPRMVSLGIDTYSTQT------
------------------------------------ADLQQAATNLIGWAAFHFLSGSIL
LFGGWRHWTHNLTN---PFTGRAG----------NFRDFRFLGKFGDMVFN---------
---GTSAKT---------------YKDALGPHAVYMSLLFLGWGLLMWFVLGFAPVPD--
------------------------------------FQTINSETFMSFVWFVAFFALGIY
WWNN---------------PPN------------AA-I-HLNDDMKAAFSVHLTAIGYIN
IALGVIAFVAFQQPSFAPYYKELDKLVFYLYGEPFNRVSYDFVQEGGRIVSGSKEFSEFA
PFAILPKNGASFGMSRVVINLITFN-HIICGVLYVFAGVYHGGQYLLKIQLNGLYNQ--I
KSIWITKGRNQEVQVKILGTVMALCFATMLSVYAVIVWNTICEL----------------
---------------------NIFGTNIMMS------------FYWLKPLPMFQWMF-AD
PSINDWVMVHVIVAGSLFSLIALVRIAFFAHTSPLWDDLGLKK-NSYSFPCLGPVYGGTC
GVSIQDQLWFAMLWGVKGLSAVCWYIDGAWIASMMYGVPA---------A--------DA
KAWDSVAGLAHHYTSGIFYYFWTETVTIFS--S-----SH---LSTILMIGHLVWFISFA
VWFEDRGSRLEGADIQTRTIRWLGKKFLGRDV-NFRFPVLTISDSKLAGTFLYFGGTFML
VFLFMANGFYQTDSPLPPTVSDAAVSGQVLLTQVVDYLMKLIA
>cA_Chlorobium_limicola_DSM_245
MAEQVNPAGVKPKGSVPPPKGNAPSPKGNGAP---------------------------G
GPSVIKEQDAAKMRRFLFQRTETRTTKWYQVFDTD----------KLDDEQVVGGHLALL
GVMGFLMAIYYISGIQVFP---GGYAGFHDNWFYLT-IKPRMVSLGIDTYSTKT------
------------------------------------ADLEQAAINLLGWALLHVISGSIL
LFGGWRHWTHNLTN---PFTGRAG----------NFRDFRFLGKFGDMAFN---------
---GTSAKT---------------YKDALGPHTVYMSLLFLGWGLVMWFALGIPPVPD--
------------------------------------FQTINSEPFMSFVFAVLFFALGIY
WWNN---------------PPN------------AA-I-HLNDDMKAAFSVHLTAIGYIN
IALGVIAFVAFQQPSFHAYYKELDNLVFYLYGEPFNRVSYDFVQEGGRIISGKKEFVEFA
PYAILPKNGQAFGMSRVVINLITFN-HIICGVLYVFAGVYHGGQYLLKIQLNGLYNQ--I
KSIWITKGRDQEVQVKILGTVMALCFATMLSVYAVIVWNTICEL----------------
---------------------NIFGTNIMMS------------FYWLKPLPIFQWMF-TD
PSINDWVMAHVITAGSLFSLIALVRIAFFSHTSPLWDDLGLKK-NSYSFPCLGPVYGGTC
GVSIQDQLWFAMLWGVKGLSAVCWYIDGAWIASMMYGVPV---------A--------DA
KAWDSVAGLAHHYTSGIFYYFWTETVTIFS--S-----SH---LSVILMIGHLIWFISFA
VWFEDRGSRLEGADIQTRTIRWFGKKFLNRDV-TFRFPVLTISDSKLAGTFLYFGGTFML
VFLFIGNGFYQTDSPLPPPVAEAAVSGQQMLTQVVDFLIKLVA
>cA_Chlorobaculum_parvum_NCIB_8
MAEQVKPAGVKPKGTVPPPKGKAPAPKANGAP---------------------------G
GASVIKEQDAAKMRRFLFQRTETRSTKWYQIFDTE----------KLDDEQVVGGHLALL
GVLGFIMAIYYISGIQVFP---WGAPGFHDNWFYLT-IKPRMVSLGIDTYSTKT------
------------------------------------ADLEAAGARLLGWAAFHFLSGSIL
LFGGWRHWTHNLTN---PFTGRCG----------NFRDFRFLGKFGDMVFS---------
---GTSAKS---------------YKEALGPHAVYMSLLFLGWGLLMWLLLGFAPIPD--
------------------------------------FQTINSETFMSFVWFVVFFALGIY
WWNN---------------PPN------------AA-I-HLNDDMKAAFSVHLTAIGYIN
IALGVIAFVAFQQPSFHAYYKELDNLVFYIYGEPFNRVSFDFVEQGGKIISGSKEFAEFA
PYAILPRNGASFGMARVVTNLITFN-HIICGVLYVFAGVYHGGQYLLKIQLNGIYNQ--I
KSIWITKGRDQEVQVKILGTVMALCFSTMLSVYAVIVWNTICEL----------------
---------------------NIFGTNIMMS------------FYWLKPLPIFQWMF-AD
PSINDWVMAHVITAGSLFSLIALVRIAFFAHTSPLWDDLGLKK-NSYSFPCLGPVYGGTC
GVSIQDQLWFAMLWGIKGLSAVCWYIDGAWIASMMYGVPA---------A--------DA
KAWDAIAGLHHHYTSGIFYYFWTETVTIFS--S-----SH---LSTILMIGHLVWFISFA
VWFEDRGSRLEGADIQTRTIRWLGKKFLNRDV-QFRFPVLTISDSKLAGTFLYFGGTFML
VFLFIANGFYQTDSPLPPPVSHAAVSGQQMLAQLVDTLMKLIA
>cA_Chlorobaculum_thiosulfatiph
MAEQVKPAGVKPKGTVPPPKGNAPAPKANGAP---------------------------G
GASVIKEQDAAKMRRFLFQRTETRSTKWYQIFDTE----------KIDDEQVVGGHLALL
GVLGFIMAIYYISGIQVFP---WGAPGFHDNWFYLT-IKPRMVSLGIDTYSTKT------
------------------------------------ADLEWAGTKLLLWAGYHFIAGSVL
IFGGWRHWTHNLTN---PFTGRCG----------NFRDFRFLGKFGDMVFS---------
---GTSAKS---------------YKEALGPHAVYMSLLFLGWGLVMWLILGFAPIPD--
------------------------------------FQTINSETFMSFVFAVIFFALGIY
WWNN---------------PPN------------AA-I-HLNDDMKAAFSVHLTHRLHQH
-RAWVIAFVAFQQPSFAPYYKELDKLVFYIYGEPFNRVSFNFVEQGGKVISGAKEFAEFP
AYAILPRNGESFGMARVVTNLITFN-HIICGVLYVFAGVYHGGQYLLKIQLNGIYNQ--I
KSIWITKGRDQEVQVKILGTVMALCFSTMLSVYAVIVWNTICEL----------------
---------------------NLFGTNITMS------------FYWLKPLPIFQWMF-AD
PSINDWVMAHVITAGSLFSLIALVRIAFFAHTSPLWDDLGLKK-NSYSFPCLGPVYGGTC
GVSIQDQLWFAMLWGIKGLSAVCWYIDGAWIASMMYGVPA---------A--------DA
KAWDSIAHLQHHYTSGIFYYFWTETVTIFS--S-----SH---LSTILMIGHLVWFISFA
VWFEDRGSRLEGADIQTRTIRWLGKKFLNRDV-NFRFPVLTISDSKLAGTFLYFGGTFML
VFLFIANGFYQTNSPLPPPVSHAAVSGQQMLAQLVDTLMKMIA
>cA_Chlorobium_tepidum_TLS
MAEQVKPAGVKPKGTVPPPKGNAPAPKANGAP---------------------------G
GASVIKEQDAAKMRRFLFQRTETRSTKWYQIFDTE----------KLDDEQVVGGHLALL
GVLGFIMGIYYISGIQVFP---WGAPGFHDNWFYLT-IKPRMVSLGIDTYSTKT------
------------------------------------ADLEAAGARLLGWAAFHFLVGSVL
IFGGWRHWTHNLTN---PFTGRCG----------NFRDFRFLGKFGDVVFN---------
---GTSAKS---------------YKEALGPHAVYMSLLFLGWGIVMWAILGFAPIPD--
------------------------------------FQTINSETFMSFVFAVIFFALGIY
WWNN---------------PPN------------AA-I-HLNDDMKAAFSVHLTAIGYIN
IALGCIAFVAFQQPSFAPYYKELDKLVFYLYGEPFNRVSFNFVEQGGKVISGAKEFADFP
AYAILPKSGEAFGMARVVTNLIVFN-HIICGVLYVFAGVYHGGQYLLKIQLNGMYNQ--I
KSIWITKGRDQEVQVKILGTVMALCFATMLSVYAVIVWNTICEL----------------
---------------------NIFGTNITMS------------FYWLKPLPIFQWMF-AD
PSINDWVMAHVITAGSLFSLIALVRIAFFAHTSPLWDDLGLKK-NSYSFPCLGPVYGGTC
GVSIQDQLWFAMLWGIKGLSAVCWYIDGAWIASMMYGVPA---------A--------DA
KAWDSIAHLHHHYTSGIFYYFWTETVTIFS--S-----SH---LSTILMIGHLVWFISFA
VWFEDRGSRLEGADIQTRTIRWLGKKFLNRDV-NFRFPVLTISDSKLAGTFLYFGGTFML
VFLFLANGFYQTNSPLPPPVSHAAVSGQQMLAQLVDTLMKMIA
>cA_Chlorobium_phaeobacteroides
MADQANPTGVKPKGQVPPPKGKVPPPKGNGAP--------------------------AG
GASIIKEKDAAKMRRFLFQRTETRSTKWYQVFDTD----------KVDDEQVVGGHLALL
GVLGFIMGIYYLSGMQVLPW--NGAPAFHDNWFYLT-IKPRMVSLGIDTYSPRT------
------------------------------------EDLIAASWKLMGWAILHFVSGSIL
LFGGWRHWTHNLTN---PFTGRAG----------NFREFRFLGKFGDAVFQ---------
---GTSAKT---------------YKDALGPHAVYMSLLFLGWGLMLWIVLGFAPIPD--
------------------------------------FQTINSEVFMSFVWFLVFFALGLY
WWKN---------------PPN------------AA-I-HLNDDMKAAFSVHLTAIGYVN
IALGIIAFVAFQQDSFAPYYAELDKLVFYIYGEPFNRVSFDFVEQGGKVLSGSKEFAEFP
AFAILPKNGESFGMARVVINLIVFN-HIICGVLYVFAGVYHGGQYLLKVQINGLYSQ--I
KSIWVAKGRDQELQVKILGTIMALCFATMLSVYAVIVWNTICEL----------------
---------------------NFFGTNIMMS------------FYWLKPLPFLHWMF-ED
PSINDWVMAHVIVAGSLFSLIALARIAFFSHTSPLWDDLGLKK-NSYSFPCLGPVYGGTC
GVSIQDQLWFAMLWGVKGLSAVCWYIDGAWIASMMYGVPA---------A--------DA
KAWDAVAGLSHHYSAGIFYYFWTETVTIFS--S-----SH---LSVILMIGHLVWFISFA
VWFEDRGSRLEGADVQTRTIRWLGKKFLNRDV-QFRFPVLTISDSKLAGTFLYFGGTFML
VFLFIANGFYQTNTPALPPVGDAAVSGQQLLTQVVDFIMKLIA
>cA_Chlorobium_chlorochromatii_
MAEQVNPAGVKPKGTVPPPKGNAPSPKGNGAA---------------------------G
APSVIKEQDAAKMRRFLFQRTETRSTKWYQIFDTD----------RVDDEQVVGAHLALL
GFLGYLMAIYYISGVQVFP---WGAPGFQDNWFYLT-IKPRMVSLGIDTYSTKT------
------------------------------------EDLQWAASNLLGWALFHIISGSIL
IFGGWRHWTHNLTN---PFTGRAG----------NFRDFRFLGKFGDVVFS---------
---GTSAKS---------------YKDALGPHTVYMSLLFLGWGFVMWFVLGFAPIPD--
------------------------------------FQTINSETFMSFIFAVIFFAAGIY
WWNN---------------PPN------------AA-T-HLNDDMKAAFSVHLTAIGYIN
IALGCIAFVAFQQPSFADYYKALDSLVFYIYGEPFNRVSYDYVEAGGRIVSGSKEFADFP
AYAILPKDGAAFGMSRTVINLIVFN-HIICGVLYVFAGVYHGGQYLLKIQLNGLYSQ--I
KSVFITKGRDQEVQVKILGTVMALCFATMLSVYAVIVWNTICEL----------------
---------------------NLFGTNIMMS------------FYWLKPLPMFQWMF-ND
PSINDWVMVHVITAGSLFSLIALVRIAFFSHTSPLWDDLGLKK-NSYSFPCLGPVYGGTC
GVSIQDQLWFAMLWGIKGLSAVCWYIDGAWIASMMYGVPA---------A--------DA
KAWDSVAGLQHHYTSGIFYYFWTETVTIFS--S-----PH---LSTILMIGHLVWFISFA
VWFEDRGSRLEGADIQTRTIRWLGKKFLNRDV-TFRFPVLTISDSKMAGTFLYFGGVFML
VFLFIGNGFYQTDSPLPPQVGDASVSGQMMLTQVVDYLLKLIA
>cA_Prosthecochloris_aestuarii_
MADQANPTGVMPKGKVPPPKGKVPPPKGNGSP---------------------------G
SASVVQEKDAAKMKRFLFQRTETRSTKWYQIFDTD----------KLDDEQVVGAHLALL
GVLGFVMGIYYLSGMQVMPW---GAPGFHDNWFYLT-IKPRMVSLGIDTYSPKT------
------------------------------------EDLMAASTKLMGWAILHFVSGSIL
LFGGWRHWTHNLTN---PFTGRAG----------NFRDFRFLGKFGDAVFQ---------
---GTSAKT---------------YKDALGPHTVYMALLFLGWGFMLWGVLGIAPIPD--
------------------------------------FQTSNSETFMSFVWFVVFFALGLY
WWKN---------------PPN------------AA-T-HLNDDMKAAFSVHLTAIGYVN
IALGIIAFVAFQQDSFAPYYAELDKLVFYIYGEPFNRVSFDFVQEGGKVIAGSKEFEEFA
AYAILPKNGESFGMARVVINLITFN-HIICGVLYVFAGVYHGGQYLLKIQINGLYSQ--I
KSIWVAKGRDQDLQVKVLGTIMALCFATMLSVYAVIVWNTICEL----------------
---------------------NIFGTNIMMS------------FYWLKPLPFLHWMF-ED
PSINDWVMAHVIVAGSLFSLIALARIAFFSHTSPLWDDLGLKK-NSYSFPCLGPVYGGTC
GVSIQDQLWFAMLWGVKGLSAVCWYIDGAWIASMMYGVPA---------A--------DA
KSWDAVAGLSHHYSAGIFYYFWTETVTIFS--S-----SH---LSVILMIGHLIWFISFA
VWFEDRGSRLEGADIQTRTVRWLGKKFLNRDV-TFRFPVLTISDSKLAGTFLYFGGTFML
VFLFIANGFYQTNTPALPPVGDAAISGQQLLTQVVDFIVKLIA
>cA_Chlorobium_sp._GBChlB
MADQDTPTGGTPSGGGDK---KPAPKAGLQAAAKKPAAAAAAPAAKAAPKAGETKVAAAP
AKPVVMEADVSDMKRFILKRTETRTTKWFQAFDLE----------KLDDEQVFGGHLALL
GTLGIVMGIYYISGIQVFP---WGATGFYDNWFYLT-IKPRMVSLGLDTYSAET------
------------------------------------ADLMEAARKLLWMAGIHFVVGAFV
IFGGWRHWTKNLYN---PFTGKTG----------NFRDFRMFGDIIPGGLG---------
---GRSAKN---------------YSEALGAHTIYQAFLFLVWGFIMWFALDIRPEPN--
------------------------------------FKTINSEAFMSFVWAAVWFAAGFY
WWAN---------------PPR------------AA-E-HLNDDLKAIFSVHLTSMGYIN
IALGWLAFVAFRQDQF--FYNQLNELVFYIYGEPFNRVGFD---ENGITDLKKVEYTDYA
PYAILPKNGATFGMAQTVINLLAFN-HVICGFLYVFAGVFHGGQYLLKIQMSGLYSQ--L
KSKWIALGRDKEFQVKFVGTIMVLCFTTMISVYAVICWNSLCEL----------------
---------------------NMMGANITMS------------FYWLKPLPMWQWMF-ND
PSINDWCAWHAITAGWLFASVATSRIAFFSHTSALWDDLGLKK-NSFSFPCIGPVYGGTC
GVSIQDQLWFAILWSVKPLSVIEWYIDGGWLASMNYGMAV---------A--------DC
NAWDSIAKLKFHYTGGVFYYMWTETQAIWA--S-----SH---LTVVLLLGHLIWFISFA
VWFKDRGSRLEGADVQTRTIRWLGKTFLGRDV-KFRFPVLNLSDSKFAGTVLYFSGTFML
VWLYVANGFYMTKDPAPPPVSDAARAGSDMLSQVVDFLLKMIA
>hA_Heliobacillus_mobilis
------------------------------------------------------------
-----------MATADAAFNPRAQVFEWFKDK--V----------PATRGAVLKAHINHL
GMVAGFVSFVLVHHLS------WLSD--QVLFAPTPIFYARLYQLGLDASARSA------
--------------------------------------------DALMVARLHLLAA--I
IFWIIGHIKTPRED---EFLKNVS------------------------------------
------------------------FGKTLVAQFHFLALVATLWGMHMAYIGVRGANGGIV
-------------PTGLSF----DMFGPIT---------GATLAGNHVAFGALLFLGGVF
HHFA---------------GFN------------TKRFAFFEKDWEAVLSVSAQVLAF-H
FATVVFAMIIWNRPD-------------------QPILSFYFMQDYALSNYAAPEIREIA
S-----------QNPGFLIKQVILG-HLVFGVMFWIGGVFHGAHFMLRATNDPKLAEALK
DFKMLKRCYDHDFQKKFLALIMFGAFLPIFVSYGIATHNTIADL----------------
---------------------HHLAKAGMFAN------M----TYINIGTPLHDAIFGSH
GTVSDFVAAHAIAGGLHFTMVPLWRMVFFSKVSPWTTKVGMKAKRDGEFPCLGPAYGGTC
SISLVDQFYLAIFFSLQVIAPAWFYLDGCWMGSFVATSSEVYKQAAELFK--------AN
PTWFSLHAVSNFTSEGYFSYIISQTTRMFKYYD-----GH---LVQALLGAHFIWAFTFS
MLFQYRGSRDEGAMVLKWAHEQVGLGFAGKV----YNRALSLKEGKAIGTFLFFKMTVLC
MWCLAMV------------------------------------
>hA_Heliobacterium_modesticaldu
------------------------------------------------------------
-----------MATAEMAFNPRAQVFEYFKDK--V----------PATRGAVLKAHINHL
GNVAAMVSFILVHHLS------WDPATQGVLWAPATMFYARLYQLGLDATALSP------
--------------------------------------------DALFVARMHLLAA--I
ILWGFGHVKSPAEE---KFLEKVT------------------------------------
------------------------MGKALVAQFHFFALIATLWGLHMAFYGILGPSGKLE
-------------PTGLSF----DMFGPIT---------PATMAGNHVAFGAVFFLGGIF
HYFA---------------GFN------------TKRFAFFEKDWEAVLSVSCQILAF-H
FATVVFAMIIWQHP----------------------QLGFGFMREYAVSQYAGPELKMIA
Q-----------SNPGLLVKQAILG-HLVMGIMFWIGGVFHGAHFMLRVLNDPKLAEEMK
DFKFIKRCYDHEFQKKFLALIMFGAFLPIFVSYGIATHNTIADI----------------
---------------------HAASKTGLFAH------M----TYINIGTPLHDAIFGSK
GSISEFVAAHAIAGGLHFTMVPMWRMVFFSKVSPWTTKVGMKAKRDGEFPCLGPAYGGTC
SISLVDQFYLAIFFSLQVIAPAWFYIDGCWMGSFVAVAAPYNDIYQAALA--------TF
NSHNPLHQLSPLTNMGYFSYIIQQTTAMFSRYD-----GH---MIQALLGAHFIWAFTFS
MLFQYRGSRDEGAMVLKWAHEQVGVGFAGKM----YNRALSLKEGKAIGCFLFFKMTIVC
MWALAMV------------------------------------
>hA_Heliobacterium_gestii
------------------------------------------------------------
-----------MATAEMAFNPRAQVFEYFKDK--V----------PATRGAVLKAHINHL
GNISAMVSFILVHHLS------WDPATQGVLWAPATMFYARLYQLGMDATALSP------
--------------------------------------------DALFVARMHLLAA--I
ILWGVGHIKSPAEE---KFLEKVT------------------------------------
------------------------MGKSLVAQFHFFALIATLWGLHMAFYGILGPEGKLA
-------------PTGLSF----DMFGPIT---------PASMAGNHVAFGAVFFLGGIF
HYFA---------------GFN------------TKKFAFFEKDWEAVLSVSCQVLAF-H
FATVVFAMIIWQHP----------------------QLGFGFMREYAVSQYAGPELKMIA
Q-----------GNPGLLVKQAILG-HLVMGIMFWIGGVFHGAHFMLRVLNDPKMAEEMK
DFKFIKRCYDHEFQKKFLALIMFGAFLPIFVAYGIATHNTIADI----------------
---------------------HAAAKTGIFAH------M----TYINIGTPLHDAVFGSK
GSISEFVAAHAIAGGLHFTMVPMWRMVFFSKVSPWTTKVGMKAKRDGEFPCLGPAYGGTC
SISLVDQFYLAIFFSLQVIAPAWFYIDGCWMGSFVAVAQPNNEIYQAALA--------AY
NAHNPLHQLSPLTNMGYFSYIIQQTTAMFSRYD-----GH---MIQALLGAHFIWAFTFS
MLFQYRGSRDEGSMVLKWAHEQVGVGFAGKV----YNRALSLKEGKAIGTFLFFKMTIVC
MWCLAMV------------------------------------
>cA_Chloracidobacterium_thermop
------------------------------------------------------------
--------------MASFSSYANGVKRWYQKLELP-----------MPPERIFGAHMMLI
GGLACLIGTYFFASMTMWN----------DGYVNLT-LRPRLISLGIYDPYDTEQIQRVW
LPLIGEFSTSKLP--------------FFG-----QYPLTMTDFRLFGWGCFHIGLGLWL
VYAGAAHYYGARGG---ATIGEIFWLLPYVPGLKGLCQIKWFTPEGPWYKVGLPWGSFAN
TPWPILRRT---------------YADALSPHTIYIGLLFFIWGFVLWFVLDKPPVPLQP
AQVMTPNGLMPLEQAPFPY----GWFDPYLNQVMHPMNTINGETTMCFVWGVLFVALGAY
WWYR---------------PPR------------SINI-THLEDTKAVFHVHLTAIGYVS
FALAIVGFLALRNHP---SYLMLNDMNVIIYGKKIVN-----------------------
-------------PGRMIHNMITFN-HVQVGLLYVAAGVFHGGQYLHGLNISGAYKQ--A
RSKFITWFQNPDLQTKIVGTTMFVSFVTVVFGYGMICWNTGAEL----------------
---------------------DLNFGIYQFR------------SFRAIQYSNLRDQH-RD
GEINDAIFFWLMIGGWLFGFIPLLRIAFHNYQSPWYRDFEWRK-QSPDFPCIGPVKGGTC
GVSIQDQLWFCILFSIKPLSAIAWYLDGGWIATMMARGNE---------A--------Y-
-----YLTHNISHTGGVFLYMWNETTWIWT--D-----NH---LTAMLLLGHLIWFVSFA
LWFKDRGSRAEGGDIQSRWVRLMGKRLGIKTLQEVRFPVSNLATAKLWGTVFFYTGTFVL
VFLYFADGFFQNR------------------------------
>cA_1Chloracidobacterium_thermo
------------------------------------------------------------
--------------MASFSSYANGVKRWYQKLELP-----------MPPERIFGAHMMLI
GGLACLIGTYFFASMTMWN----------DGYVNIT-LRPRLISLGIYDPYDTEQIQRVW
LPLIGEFSTSKLP--------------FFG-----QYPLTMTDFRLFGWGCFHIGLGLWL
VYAGAAHYYGARGG---ATIGEIFWLLPYVPGLKGLCQIKWFTPEGPWYKVGLPWGSFAN
TPWPILRRT---------------YADALSPHTVYIGLLFFIWGFVLWFVLDKPPVPLQP
AQVMTPNGLMPIEQAQFPY----GWFDPYLNQVMHPMNTINGETTMCFVWGVLFVALGAY
WWYR---------------PPR------------SINI-THLEDTKAVFHVHLTAIGYVS
FALAIVGFLALRNHP---SYLMLNDMNVIIYGKKIVN-----------------------
-------------PGRMIHNMITFN-HVQVGLLYVAAGVFHGGQYLHGLNISGAYRQ--A
RSKFITWFQNPDLQTKIVGTTMFVSFVTVVFGYGMICWNTGSEL----------------
---------------------DLNFGIYQFR------------SYRAIQYSNLRDQH-RD
GEINDAIFFWLMIGGWLFGFIPLLRIAFHNYQSPWYRDFEWRK-QSPDFPCIGPVKGGTC
GVSIQDQLWFCILFSIKPLSAIAWYLDGGWIATMMARGNE---------A--------Y-
-----YLTHNISHTGGVFLYMWNETTWIWT--D-----NH---LTAMLLLGHLIWFVSFA
LWFKDRGSRAEGGDIQSRWVRLVGKRLGIKTLQEVRFPVSNLATAKLWGTVFFYTGTFVL
VFLYFADGFFQNR------------------------------
